# Supplementary material for: Prognostic and immunotherapeutic significance of mannose receptor C type II in 33 cancers: An integrated analysis
Source: Front Mol Biosci. 2022 Sep 14;9:951636. doi: 10.3389/fmolb.2022.951636 (PMC9519056; doi:10.3389/fmolb.2022.951636)
Supplement: Supplementary file 3 [file Table2.XLSX]

## Sheet: DFS.cox13
cancer	HR	HR.95L	HR.95H	pvalue
ACC	1.17502	0.798102	1.72995	0.413787
BLCA	0.989168	0.746321	1.31103	0.939598
BRCA	1.20853	0.964355	1.51454	0.100016
CESC	1.07868	0.716887	1.62305	0.716375
CHOL	1.53329	0.686163	3.42625	0.297475
COAD	1.19733	0.821463	1.74518	0.348824
DLBC	1.37506	0.330544	5.72027	0.661451
ESCA	1.19557	0.813978	1.75606	0.362478
HNSC	1.09632	0.766839	1.56737	0.614087
KICH	2.15566	0.420376	11.0541	0.357089
KIRC	1.10981	0.66024	1.86551	0.694162
KIRP	1.1608	0.9106	1.47975	0.228644
LGG	2.02228	1.25022	3.27112	0.00410319
LIHC	0.938154	0.782693	1.12449	0.489785
LUAD	0.980993	0.787924	1.22137	0.863737
LUSC	1.02115	0.806838	1.29238	0.861765
MESO	1.53565	0.47397	4.97545	0.474502
OV	0.991908	0.829621	1.18594	0.928979
PAAD	1.9801	1.20023	3.26672	0.00748457
PCPG	1.08744	0.43223	2.73588	0.858661
PRAD	0.761615	0.46472	1.24819	0.279962
READ	1.13679	0.436409	2.9612	0.792958
SARC	0.930588	0.794767	1.08962	0.371479
STAD	1.10086	0.802351	1.51043	0.551548
TGCT	1.05605	0.795622	1.40171	0.705841
THCA	0.987367	0.758313	1.28561	0.924788
UCEC	0.793947	0.610216	1.033	0.0857599
UCS	0.821967	0.412714	1.63704	0.577013
