# Supplementary material for: Prognostic and immunotherapeutic significance of mannose receptor C type II in 33 cancers: An integrated analysis
Source: Front Mol Biosci. 2022 Sep 14;9:951636. doi: 10.3389/fmolb.2022.951636 (PMC9519056; doi:10.3389/fmolb.2022.951636)
Supplement: Supplementary file 6 [file Table3.XLSX]

## Sheet: DSS.cox13
cancer	HR	HR.95L	HR.95H	pvalue
ACC	1.21454	0.965189	1.5283	0.0973659
BLCA	1.14986	1.00165	1.31999	0.0473218
BRCA	1.22897	0.979458	1.54203	0.0749616
CESC	1.16487	0.898823	1.50965	0.248661
CHOL	0.970232	0.550155	1.71106	0.91685
COAD	1.17604	0.933081	1.48226	0.169647
DLBC	0.390706	0.112042	1.36244	0.140303
ESCA	1.03902	0.793987	1.35966	0.780314
GBM	1.2034	1.00474	1.44135	0.0442944
HNSC	1.04792	0.885862	1.23962	0.585026
KICH	2.41153	1.23779	4.69829	0.009685
KIRC	1.68497	1.43346	1.9806	2.51925e-10
KIRP	1.04703	0.798866	1.37228	0.739165
LGG	1.85793	1.58694	2.17521	1.34976e-14
LIHC	1.10894	0.878313	1.40014	0.384708
LUAD	0.997795	0.817324	1.21812	0.982702
LUSC	1.06358	0.866589	1.30536	0.555303
MESO	1.23235	0.902021	1.68365	0.189428
OV	1.20066	1.03651	1.39079	0.0147655
PAAD	1.24582	1.00962	1.53727	0.0404372
PCPG	0.652116	0.241681	1.75957	0.398561
PRAD	0.378649	0.118098	1.21404	0.102323
READ	0.635864	0.356179	1.13517	0.125719
SARC	0.985762	0.858896	1.13137	0.83834
SKCM	0.953022	0.861874	1.05381	0.348188
STAD	1.11701	0.910278	1.3707	0.289272
TGCT	1.38882	0.576571	3.34535	0.463993
THCA	0.683342	0.452722	1.03144	0.069894
THYM	0.792511	0.290601	2.16129	0.649606
UCEC	1.19458	0.944807	1.51038	0.137392
UCS	0.97169	0.640309	1.47457	0.892649
UVM	2.01742	1.3753	2.95934	0.000330532
