# Supplementary material for: Prognostic and immunotherapeutic significance of mannose receptor C type II in 33 cancers: An integrated analysis
Source: Front Mol Biosci. 2022 Sep 14;9:951636. doi: 10.3389/fmolb.2022.951636 (PMC9519056; doi:10.3389/fmolb.2022.951636)
Supplement: Supplementary file 8 [file Table9.XLSX]

## Sheet: GO.BLCA
ID	Description	setSize	enrichmentScore	NES	pvalue	p.adjust	qvalues	rank	leading_edge	core_enrichment
GOBP_ACTIN_FILAMENT_ORGANIZATION	GOBP_ACTIN_FILAMENT_ORGANIZATION	427	0.455344	1.49651	0.011236	0.127228	0.104897	4985	tags=35%, list=26%, signal=27%	NLRP5/SPTA1/XIRP1/KANK4/MYOC/NPHS1/RGS4/RFLNA/ACTC1/SHANK1/SLIT2/SFRP1/KBTBD13/ACTN2/CCL24/CCL26/NOX4/CCL21/GAS7/CXCL12/GPR65/CSF3/CCL11/MYO1G/NCKAP1L/FMN1/RHOH/TGFB3/LMOD1/ERMN/IQGAP2/HCK/CASS4/PLEK/TMOD1/SORBS1/MYO1F/ELN/SYNPO2/SAMD14/FERMT2/BIN1/CORO2B/AIF1/WIPF1/PSTPIP1/WAS/RHOF/DPYSL3/WNT11/ICAM1/MYO7B/CORO6/CFL2/CALD1/ELMO1/CGNL1/FAM107A/CCN2/CATIP/MYADM/RFLNB/TPM2/CYRIA/MICAL2/SPTBN4/SYNPO…
GOBP_MUSCLE_SYSTEM_PROCESS	GOBP_MUSCLE_SYSTEM_PROCESS	426	0.543744	1.78553	0.011236	0.127228	0.104897	3564	tags=40%, list=19%, signal=33%	MYH13/SCN2B/MYBPH/HTR2A/IGF1/NOS1/MYH8/NPY2R/MYOC/PI16/GATA5/CHRM2/RGS4/HAND2/MYL7/MYL3/ACTC1/SCN7A/KCNJ12/PTGER3/CASQ2/P2RX1/ATP1A2/COMP/PLN/KBTBD13/MYOZ2/SCN1B/SGCA/ACTN2/CACNA1S/SCN10A/KCNE4/DCANP1/MYOM3/KCNMA1/ADORA1/ADRA1A/TIFAB/CHRNA1/ANK2/SULF1/PRKG1/MYH1/GDNF/NKX2-5/KCNJ5/MYH4/GNAO1/NMUR1/HSPB6/DES/EDN3/ADRA2A/CD38/PDE4B/MLIP/AKAP6/CNN1/SPHK1/KCNE1/DRD2/MYLK/STAC/STAC2/CACNA2D1/LMOD1/EDNR…
GOBP_MYELOID_CELL_DIFFERENTIATION	GOBP_MYELOID_CELL_DIFFERENTIATION	412	0.467973	1.52539	0.011236	0.127228	0.104897	3846	tags=25%, list=20%, signal=21%	ADIPOQ/THPO/CEBPE/IL31RA/DCSTAMP/CCN4/SFRP1/ROR2/RASGRP4/LRRC17/LILRB4/FBN1/LILRB3/LOX/INHBA/OCSTAMP/OSCAR/LTF/CSF3/BATF3/NCKAP1L/LILRB1/NFE2/IRF8/GPR55/GPR68/GAB3/CSF1R/IL11/CD109/CCL19/MMP9/IRF4/TRIM10/EVI2B/IKZF1/IFNG/PF4/CSF2/GPR183/IL12B/SPI1/CCL3/TREM2/CCR1/MITF/LEF1/FLI1/GPR171/PIK3CD/NRROS/PRKCB/MT1G/ZBTB16/IL34/MEF2C/TSPAN2/CSF1/UBD/NR4A3/RAB7B/FSTL3/FAXDC2/BATF2/C1QC/TNF/TNFSF11/H4C6/CD…
GOBP_ADAPTIVE_IMMUNE_RESPONSE	GOBP_ADAPTIVE_IMMUNE_RESPONSE	413	0.611881	1.99106	0.0113636	0.127228	0.104897	3881	tags=49%, list=20%, signal=40%	IFNA10/TARM1/CLEC4G/CR1/FCAMR/C4B/CLC/TLR8/FCGR1B/C4A/CLEC4D/CLEC4C/FCER2/CD209/LILRA6/LILRB5/PDCD1LG2/CR2/LILRA1/CD70/CCR6/NLRP3/BACH2/IL10/TNFSF4/ADGRE1/IFNA16/LILRB2/IGLL1/LILRB4/IL6/CD84/CD80/TNFRSF13B/SIGLEC10/FUT7/IL7R/BTK/LILRB3/CCR2/LAX1/LY9/FCGR2B/CD28/LAIR1/MYO1G/GAPT/CLEC6A/C7/LILRB1/IL12RB1/NLRP10/CLEC10A/LTA/ITK/KLRD1/TRAT1/SLC11A1/THEMIS/SLAMF6/CD1B/SLAMF1/CD226/CD19/BTLA/HAVCR2/TNF…
GOBP_REGULATION_OF_CELL_DEVELOPMENT	GOBP_REGULATION_OF_CELL_DEVELOPMENT	474	0.453069	1.48625	0.0113636	0.127228	0.104897	4245	tags=32%, list=22%, signal=26%	FERD3L/ADIPOQ/PAEP/IGF1/MYOC/PLXNA4/RFLNA/L1CAM/NEFL/NOG/SLIT2/ADCYAP1/ISLR2/WNT2/NTN1/FBN1/PTPRD/PITX3/IL6/CXCL12/LTF/POSTN/LRRK2/BNC1/CCL11/NGFR/LILRB1/MYF5/LTA/SHOX2/PLXNC1/SLAMF8/EGR2/GPR68/DIO3/DRD2/MAG/RECK/NGF/SERPINE2/SEMA5B/CASS4/IFNG/SOX8/IL1RAPL1/SEMA3A/LIMS2/PDE3A/ADGRA2/FERMT2/MELTF/SOX11/BIN1/HDAC9/MAP1B/TRPV2/DCT/FN1/DSCAM/GPER1/RNF112/PTHLH/DLX2/IL34/DAAM2/TNR/BDNF/THY1/CLEC7A/S1P…
GOBP_REGULATION_OF_NERVOUS_SYSTEM_DEVELOPMENT	GOBP_REGULATION_OF_NERVOUS_SYSTEM_DEVELOPMENT	413	0.437301	1.42298	0.0113636	0.127228	0.104897	4492	tags=34%, list=23%, signal=27%	FERD3L/SYNDIG1/PLXNA4/L1CAM/NEFL/HGF/NOG/SLIT2/ADCYAP1/FLRT2/ISLR2/WNT2/NTN1/PTPRD/CLSTN2/PITX3/IL6/CXCL12/GRID2/NTRK1/GBX2/KLK8/CCL11/NGFR/SLITRK3/LTA/SHOX2/PLXNC1/EGR2/DRD2/MAG/NGF/SERPINE2/SEMA5B/ITGAX/IFNG/SOX8/IL1RAPL1/SEMA3A/JAM2/CST7/SOX11/BIN1/MAP1B/TRPV2/DCT/FN1/DSCAM/GPER1/OXT/RNF112/DLX2/LINGO2/IL34/DAAM2/TNR/BDNF/THY1/HEYL/SERPINF1/WNT7A/TNF/HES2/CHODL/ZNF365/CX3CR1/LIF/DLX1/NRXN1/PAX…
GOBP_REGULATION_OF_RESPONSE_TO_BIOTIC_STIMULUS	GOBP_REGULATION_OF_RESPONSE_TO_BIOTIC_STIMULUS	408	0.529394	1.7235	0.0113636	0.127228	0.104897	4181	tags=31%, list=22%, signal=25%	LACRT/KLK5/CR1/TLR8/KLK7/PLA2G5/CLEC4D/CLEC4C/FPR2/CD209/LILRA2/CD180/CLEC4E/FCN1/SCIMP/MUC6/TASL/VSIG4/MUC16/IL21/ACOD1/IL2RA/LBP/LTF/FCGR2B/PIK3R6/CLEC6A/NCR3/LILRB1/IL12RB1/MNDA/CRTAM/NLRP10/CLEC10A/ICAM3/KLRD1/SLAMF6/SLAMF8/CD226/DRD2/HAVCR2/SH2D1A/ZBP1/GBP5/KLRC2/LY86/PTPN22/GATA6/TSPAN32/FGL2/HCK/IL27/CLEC4A/PYHIN1/NOD2/IFNG/IFNK/EREG/CD1D/SYT11/LY96/IL18RAP/IL12B/TRIM15/LAG3/TREM2/NLRC4/PS…
GOBP_RESPONSE_TO_OXIDATIVE_STRESS	GOBP_RESPONSE_TO_OXIDATIVE_STRESS	429	0.432909	1.42053	0.0113636	0.127228	0.104897	4684	tags=26%, list=24%, signal=20%	ADIPOQ/PTPRN/ANGPTL7/HGF/PENK/DPEP1/IL10/NOX4/IL6/TPO/NCF1/BTK/TLR6/PTGS1/LRRK2/GNAO1/MSRB3/APOA4/MPO/CD38/PDGFRA/CYP1B1/SPHK1/PRR5L/NME8/ACOX2/VNN1/CYBB/CRYAB/CCL19/MMP9/NCF2/AXL/PXDN/MMP3/IL18RAP/GPX8/FBLN5/PDGFRB/AIF1/KCNA5/STX2/SLC8A1/SIRPA/ABCC2/RNF112/S100A7/ANKRD2/HAO1/HP/SOD3/SNCA/NR4A3/GUCY1B1/CA3/KCNC2/COL1A1/GPR37/MMP2/PXDNL/PAGE4/TPM1/TLDC2/NOS3/FYN/CHRNA4/APOE/SCARA3/FGF8/TRPC6/NOX5/…
GOBP_SKELETAL_SYSTEM_DEVELOPMENT	GOBP_SKELETAL_SYSTEM_DEVELOPMENT	482	0.504777	1.65418	0.0113636	0.127228	0.104897	3523	tags=34%, list=18%, signal=29%	EPYC/IGF1/RSPO2/GDF5/THPO/TLL1/GDF10/COL10A1/MYOC/COL11A1/ALX4/CHRDL2/HAND2/HAND1/ADAMTS12/RFLNA/SFRP4/GREM1/CCN4/PRRX1/NOG/SFRP1/HMGA2/COMP/ROR2/SFRP2/CHRD/GLI2/WNT9B/CDH11/CMKLR1/LRRC17/FGF6/DCANP1/FBN1/RANBP3L/CDX1/TIFAB/SULF1/TGFB2/EFEMP1/CYTL1/PKDCC/MMP16/TWIST1/FGF2/LOX/TBX4/FOXC2/PTH1R/LTF/CHI3L1/PRELP/FMN1/WFIKKN2/LILRB1/TRPS1/MYF5/FAT4/SHOX2/NPR3/LHX1/VCAN/PDGFC/TGFB3/PDGFRA/GPR68/FGFR1/…
GOBP_SKIN_DEVELOPMENT	GOBP_SKIN_DEVELOPMENT	413	0.505473	1.64481	0.0113636	0.127228	0.104897	3871	tags=39%, list=20%, signal=32%	KRTAP13-1/KRTAP19-3/KRTAP19-7/KRTAP13-4/KRTAP4-3/KRTAP6-1/KRTAP4-4/KRTAP2-4/KRTAP9-8/KRTAP9-4/KRTAP9-3/KRTAP13-3/KRTAP19-5/KRTAP23-1/KRTAP20-1/KRTAP26-1/KRTAP19-4/KRTAP27-1/KRT28/KRTAP19-6/KLK5/KRTAP24-1/KRTAP4-6/KRTAP4-11/KRTAP5-2/KRTAP2-3/KRTAP3-3/KRTAP4-5/KRTAP9-9/KRTAP4-2/ALX4/KRTAP8-1/KRT85/FGF7/FGF10/KRT38/KRTAP13-2/KRTAP1-4/KRTAP20-2/KRT25/KRT81/COMP/KRT34/REG3G/GLI2/KRTAP1-3/KRTAP11-1/ADA…
GOBP_SYNAPSE_ORGANIZATION	GOBP_SYNAPSE_ORGANIZATION	408	0.485138	1.57942	0.0113636	0.127228	0.104897	4479	tags=37%, list=23%, signal=29%	IGFN1/ACTBL2/SYNDIG1/CBLN4/GPC6/NPAS4/L1CAM/NEFL/NRXN2/SHANK1/IGSF21/GPM6A/NTNG2/CDH2/IL10/LGI2/FLRT2/LILRB2/NTN1/CACNG2/PTPRD/CLSTN2/CHRNA1/DRP2/GDNF/SNCB/GRID2/FCGR2B/NTRK1/KLK8/LRRK2/PDZRN3/LRFN5/TNC/DGKB/ITGAM/SLITRK3/NRP2/NTNG1/GRM5/DOCK10/DRD2/IL10RA/PPFIA2/ARHGAP22/C5AR1/IL1RAPL1/SLC8A3/GAP43/TREM2/GABRA2/MAP1B/DSCAM/OXT/LMX1A/MDGA1/LINGO2/MEF2C/SNCA/SYN1/TNR/BDNF/PCDHGC3/C1QB/C3/CNTN2/WNT…
GOBP_AMEBOIDAL_TYPE_CELL_MIGRATION	GOBP_AMEBOIDAL_TYPE_CELL_MIGRATION	405	0.514813	1.67042	0.0114943	0.127228	0.104897	4363	tags=38%, list=23%, signal=30%	FGF16/LGALS12/HAS1/FAP/HAND2/FGF7/FGF10/GREM1/MEOX2/SLIT2/CCR6/CDH2/APELA/FGF1/P2RY12/DDR2/SCG2/ITGB3/DPP4/TGFB2/GDNF/TWIST1/FGF2/ZEB2/FOXC2/GBX2/EDN3/NRP2/CYP1B1/FGFR1/PRR5L/ITGA4/MMP9/SEMA5B/DCN/EGR3/ITGB2/IFNG/SOX8/SEMA3A/FGF18/PIK3CG/TBXA2R/ADGRA2/SMOC2/BMPER/RADIL/HDAC9/TDGF1/GLIPR2/JCAD/FN1/CXCL13/STARD13/ANGPT1/TEK/SLC8A1/PIK3CD/AKT3/ANXA6/LOXL2/CCBE1/WNT11/MEF2C/SYDE1/MIXL1/HTR2B/RHOJ/ADA…
GOBP_CELL_JUNCTION_ASSEMBLY	GOBP_CELL_JUNCTION_ASSEMBLY	420	0.455226	1.48771	0.0114943	0.127228	0.104897	4497	tags=36%, list=23%, signal=29%	IGFN1/SYNDIG1/CBLN4/MYOC/GPC6/NPAS4/GREM1/NRXN2/SHANK1/SFRP1/GPM6A/NTNG2/CDH2/LGI2/FLNC/FLRT2/CDH11/ACTN2/CDH18/NTN1/PTPRD/CLSTN2/GRID2/NTRK1/CLDN14/LRFN5/FMN1/SLITRK3/CLDN24/DRD2/GPBAR1/EPHA3/COL16A1/CLDN25/IL1RAPL1/SORBS1/CDH10/SNAI1/LIMS2/GAP43/FERMT2/DCHS1/GABRA2/MAP1B/FN1/CORO2B/DSCAM/GJA5/TEK/OXT/HEG1/MDGA1/WNT11/LINGO2/MEF2C/SNCA/CDH19/KRT14/BDNF/THY1/JAM3/ITGA5/WNT7A/FAM107A/TNF/THSD1/LAM…
GOBP_DIVALENT_INORGANIC_CATION_HOMEOSTASIS	GOBP_DIVALENT_INORGANIC_CATION_HOMEOSTASIS	493	0.517975	1.69666	0.0114943	0.127228	0.104897	3546	tags=39%, list=18%, signal=33%	LACRT/HTR2A/DHRS7C/NOS1/NPY2R/MT1B/PTGFR/CCL7/PTGDR/CCL23/PTGER3/CASQ2/FPR2/P2RX1/CCR6/ADCYAP1/ATP1A2/PLN/FPR1/ADRA1D/MT1M/CCL1/CXCR5/FAM20A/LPAR4/C5AR2/MCHR1/CMKLR1/CALB2/NTSR1/CCL21/AGTR1/ADORA1/ADRA1A/CXCR1/ANK2/JPH2/CCR8/MT1A/CXCL12/FGF2/P2RX7/CCR2/PTH1R/ELANE/GPR65/SYPL2/PTGER2/CCL11/C3AR1/F2RL2/HCRTR2/PTGIR/MS4A1/CCR4/EDN3/CCL8/FPR3/P2RY10/CD38/GRM5/GPR174/SLC11A1/AKAP6/PDGFRA/GPR55/IL13/CC…
GOBP_MONONUCLEAR_CELL_DIFFERENTIATION	GOBP_MONONUCLEAR_CELL_DIFFERENTIATION	406	0.572449	1.85842	0.0114943	0.127228	0.104897	2868	tags=34%, list=15%, signal=30%	IFNA10/AICDA/CR1/IL31RA/DCSTAMP/CR2/SFRP1/CCR6/NLRP3/IL10/GLI2/TNFSF4/IFNA16/TNFSF8/LILRB2/LILRB4/BLK/IL6/RAG2/FCRL3/DOCK2/CD80/ADGRG3/FUT7/NFAM1/IL7R/BTK/IL21/IL2RA/INHBA/FLT3/CCR2/LY9/FCGR2B/NTRK1/PLA2G2D/CD28/BATF3/PIK3R6/NCKAP1L/MS4A1/LILRB1/IL12RB1/CRTAM/RHOH/ITK/THEMIS/IRF8/SLAMF6/SLAMF8/GPR68/DOCK10/CD19/CSF1R/IFNA13/ITGA4/VNN1/DTX1/IL11/PTPN22/CCL19/CD86/IRF4/FGL2/VCAM1/IL27/PTPRC/EGR3/AX…
GOBP_NEGATIVE_REGULATION_OF_INTRACELLULAR_SIGNAL_TRANSDUCTION	GOBP_NEGATIVE_REGULATION_OF_INTRACELLULAR_SIGNAL_TRANSDUCTION	480	0.430249	1.40873	0.0114943	0.127228	0.104897	4916	tags=29%, list=26%, signal=22%	ADIPOQ/NPY2R/MYOC/RGS4/SLIT2/SFRP1/SFRP2/NLRP3/MYOZ2/NLRP12/LILRB4/DACT1/ADRA1A/TGFB2/ADGRG3/TWIST1/CD22/CXCL12/P2RX7/LAX1/LRRK2/RHOH/DRD2/VNN1/SERPINE2/PTPN22/MMP9/TNIP3/TIMP3/PTPRC/CD300A/EMILIN1/PLEK/SNAI1/SLA2/UCHL1/CHRNA9/PDE3A/ARHGAP24/RASA3/CREB3L1/GPER1/DUSP26/TBC1D10C/SIRPA/HEG1/APLNR/RASAL3/TIMP2/NLRC3/SPRED3/NLRP6/RIPOR2/PDE2A/CGNL1/C1QL4/IRAK3/MYADM/LIF/RGS2/THBS1/BDKRB2/SFRP5/PPEF2/P…
GOBP_NEGATIVE_REGULATION_OF_TRANSPORT	GOBP_NEGATIVE_REGULATION_OF_TRANSPORT	403	0.48395	1.56862	0.0114943	0.127228	0.104897	3611	tags=30%, list=19%, signal=25%	ADIPOQ/HTR2A/OSTN/NOS1/NPY2R/TRH/RGS4/SFRP4/CRHBP/PTGER3/CASQ2/KCNB1/CD33/SFRP1/ADCYAP1/ATP1A2/PLN/P2RY12/ACTN2/LILRB2/KCNE4/NTSR1/DCANP1/ADORA1/ITGB3/CD84/TIFAB/SCT/PKDCC/TWIST1/INHBA/CCR2/ENPP1/FCGR2B/LRRK2/GNAO1/CD300LF/LILRB1/ADRA2A/PID1/STX1B/MAOB/TRAT1/NECAB2/KCNE1/OSM/DRD2/RRAD/IL11/SERPINE2/CRYAB/EPHA3/REM1/MMP9/SYT4/SH3GL3/CD300A/GEM/IL1RAPL1/TACR2/SYT11/NRG1/IL12B/TRIM15/VSNL1/BIN1/MAP1…
GOBP_POSITIVE_REGULATION_OF_CELL_ADHESION	GOBP_POSITIVE_REGULATION_OF_CELL_ADHESION	420	0.613041	2.00345	0.0114943	0.127228	0.104897	4425	tags=47%, list=23%, signal=37%	SPTA1/IGF1/CR1/NPY2R/MYOC/CD209/PDCD1LG2/VIT/SFRP1/CD70/CCDC80/SFRP2/NLRP3/IL10/CHRD/GLI2/TNFSF4/P2RY12/LILRB2/LILRB4/CCL21/VWC2/IL6/CD80/DPP4/ECM2/TGFB2/FUT7/IL7R/IL21/CXCL12/COL8A1/IL2RA/CCR2/FOXC2/ELANE/ADAM19/CD28/PIK3R6/NCKAP1L/FMN1/LILRB1/IL12RB1/CCL25/RHOH/TNFSF14/BTLA/HAVCR2/ITGA4/VNN1/GRAP2/ICOS/PTPN22/CCL19/COL16A1/CD86/CLECL1/TNFSF13B/CASS4/PDCD1/VCAM1/PTPRC/EGR3/SIRPB1/SAA1/NOD2/ITGB2…
GOBP_POSITIVE_REGULATION_OF_CYTOKINE_PRODUCTION	GOBP_POSITIVE_REGULATION_OF_CYTOKINE_PRODUCTION	422	0.626416	2.04892	0.0114943	0.127228	0.104897	4302	tags=45%, list=22%, signal=36%	ADIPOQ/PAEP/TLR8/MMP8/HGF/ADCYAP1/LILRA2/NLRP3/CCL1/IL10/FFAR3/TNFSF4/TNFRSF8/LILRA5/NLRP12/LILRB2/FCN1/CRLF2/SCIMP/IL6/CD80/SULF1/NFAM1/IL21/TWIST1/P2RX7/CCR2/LY9/TLR6/ELANE/LBP/POSTN/CD28/C3AR1/IL16/CLEC6A/TLR1/LILRB1/IL12RB1/MNDA/CRTAM/NLRP10/ADRA2A/LTA/PDE4B/SLC11A1/IRF8/SLAMF6/CYP1B1/IL13/DEFB124/CD226/SPHK1/OSM/DRD2/CSF1R/HAVCR2/ZBP1/GBP5/PTPN22/CCL19/CD86/C5AR1/GATA6/IRF4/IL27/PTPRC/CLEC9A…
GOBP_POSITIVE_REGULATION_OF_GTPASE_ACTIVITY	GOBP_POSITIVE_REGULATION_OF_GTPASE_ACTIVITY	405	0.426299	1.38321	0.0114943	0.127228	0.104897	3597	tags=22%, list=19%, signal=18%	ARHGAP36/RGS4/CCL7/CCL23/SFRP1/ADCYAP1/CCL1/CCL24/CCL26/CCL21/RANBP3L/RGS18/ARHGAP20/DOCK2/NTRK3/GPR65/NTRK1/LRRK2/CCL11/GNAO1/NCKAP1L/ELMOD1/CCL8/CCL25/RGS9/CCL13/DOCK10/RASGRF1/ARHGAP22/CCL19/IQGAP2/CCL18/RASGRP2/ARHGAP9/RGN/RGS20/DOCK11/ARHGAP24/TAGAP/CCL4/FERMT2/STARD8/CCL3/CCL14/CCL3L1/RASA3/CXCL13/TBC1D28/ARHGAP31/STARD13/TBC1D10C/ARHGAP15/RASAL3/RGS1/VAV1/WNT11/SYDE1/ICAM1/CCL2/HTR2B/CHN1/…
GOBP_POSITIVE_REGULATION_OF_RESPONSE_TO_EXTERNAL_STIMULUS	GOBP_POSITIVE_REGULATION_OF_RESPONSE_TO_EXTERNAL_STIMULUS	490	0.570111	1.86581	0.0114943	0.127228	0.104897	4285	tags=41%, list=22%, signal=33%	FGF16/KLK5/TLR8/FGF10/MMP8/KLK7/CCL7/PLA2G5/CLEC4D/PTGER3/CCN4/CLEC4C/FPR2/CD209/SLIT2/CCR6/LILRA2/CCL1/FFAR3/CD180/TNFSF4/P2RY12/LILRA5/NLRP12/CCL24/CCL26/CMKLR1/CLEC4E/FCN1/CCL21/SCG2/AGTR1/SCIMP/MUC6/IL6/TASL/MUC16/BTK/IL21/ACOD1/CXCL12/FGF2/NTRK3/CCR2/LBP/CD28/LRRK2/C3AR1/IL16/CLEC6A/NCKAP1L/NCR3/MNDA/CRTAM/NLRP10/CCR4/EDN3/CLEC10A/LTA/ICAM3/KLRD1/SLAMF6/THBS4/STAP1/DEFB124/CD226/FGFR1/OSM/CS…
GOBP_REGULATION_OF_ANATOMICAL_STRUCTURE_SIZE	GOBP_REGULATION_OF_ANATOMICAL_STRUCTURE_SIZE	487	0.461446	1.50846	0.0114943	0.127228	0.104897	4117	tags=30%, list=21%, signal=24%	SPTA1/HTR2A/KANK4/NOS1/ADRB3/PLXNA4/NPHS1/L1CAM/NEFL/SLIT2/P2RX1/ATP1A2/COMP/ADRA1D/WNT9B/ACTN2/CCL24/ISLR2/CCL26/NTN1/CCL21/KCNMA1/AGTR1/ADORA1/ADRA1A/HRH2/SCT/PRKG1/IL7R/CXCL12/P2RX7/FOXC2/CSF3/PRR16/LRRK2/CCL11/NCKAP1L/FMN1/EDN3/ADRA2A/CD38/NPPB/OLFM1/MAG/LMOD1/EDNRA/NGF/ADRA1B/IQGAP2/SEMA5B/HCK/HTR1D/PLEK/TMOD1/GUCY1A1/SEMA3A/ELN/TBXA2R/BIN1/MAP1B/TRPV2/FN1/NPR1/DSCAM/GPER1/KCNA5/GJA5/WAS/SLC…
GOBP_REGULATION_OF_HEMOPOIESIS	GOBP_REGULATION_OF_HEMOPOIESIS	405	0.539479	1.75045	0.0114943	0.127228	0.104897	4012	tags=34%, list=21%, signal=27%	ADIPOQ/CR1/THPO/DCSTAMP/SFRP1/ROR2/NLRP3/IL10/GLI2/TNFSF4/LILRB2/LRRC17/LILRB4/FBN1/FCRL3/CD80/NFAM1/IL7R/BTK/LILRB3/LOX/IL2RA/INHBA/CCR2/OCSTAMP/LTF/FCGR2B/CSF3/CD28/PIK3R6/NCKAP1L/LILRB1/IL12RB1/CRTAM/RHOH/NFE2/SLAMF8/GPR55/GPR68/VNN1/DTX1/CCL19/CD86/IRF4/FGL2/IL27/PTPRC/EGR3/AXL/EVI2B/IFNG/SASH3/TBX21/CTLA4/PF4/CSF2/IL12B/SPI1/CCL3/LAG3/TREM2/RUNX3/ZAP70/CCR1/MITF/CD27/LEF1/TESPA1/CYP26B1/TMEM…
GOBP_REGULATION_OF_IMMUNE_EFFECTOR_PROCESS	GOBP_REGULATION_OF_IMMUNE_EFFECTOR_PROCESS	398	0.575461	1.86344	0.0114943	0.127228	0.104897	3906	tags=42%, list=20%, signal=35%	CLEC4G/KLK5/CR1/C4B/CLC/KLK7/C4A/PLA2G5/FCER2/CR2/NLRP3/IL10/FFAR3/TNFSF4/C5AR2/LILRB4/BLK/SCIMP/IL6/FCRL3/CD84/CD80/VSIG4/TGFB2/FUT7/IL7R/BTK/IL21/CD22/IL2RA/CCR2/LBP/FCGR2B/CD28/CPN2/C3AR1/DNASE1L3/PIK3R6/ITGAM/C7/NCR3/LILRB1/IL12RB1/CRTAM/LTA/KLRD1/SLAMF6/TRIL/TGFB3/SLAMF8/STAP1/IL13/CD1B/CD226/CD19/HAVCR2/SH2D1A/KLRC2/PTPN22/ENPP3/CCL19/CD86/C5AR1/IRF4/TSPAN32/FGL2/IL27/PTPRC/CD300A/PRAM1/MZB…
GOBP_REGULATION_OF_LYMPHOCYTE_ACTIVATION	GOBP_REGULATION_OF_LYMPHOCYTE_ACTIVATION	430	0.631702	2.06911	0.0114943	0.127228	0.104897	3901	tags=43%, list=20%, signal=35%	SPTA1/TARM1/CLEC4G/IGF1/CR1/CLC/FGF10/CD209/PDCD1LG2/SFRP1/CD70/NLRP3/IL10/GLI2/TNFSF4/TNFSF8/LILRB2/IGLL1/LILRB4/CCL21/BLK/IL6/FCRL3/CD80/DPP4/VSIG4/TNFRSF13B/NFAM1/IL7R/BTK/IL21/CD22/IL2RA/INHBA/CCR2/LAX1/FCGR2B/PLA2G2D/CD28/PIK3R6/NCKAP1L/LILRB1/IL12RB1/MNDA/CRTAM/LMO1/RHOH/CD38/SLAMF8/IL13/CD19/TNFSF14/BTLA/HAVCR2/VNN1/DTX1/GRAP2/KLRC2/LGALS9B/ICOS/PTPN22/CCL19/CD86/CLECL1/SAMSN1/IRF4/TNFSF13…
GOBP_REGULATION_OF_NEURON_PROJECTION_DEVELOPMENT	GOBP_REGULATION_OF_NEURON_PROJECTION_DEVELOPMENT	420	0.473688	1.54804	0.0114943	0.127228	0.104897	4235	tags=31%, list=22%, signal=25%	PLXNA4/TENM3/NEGR1/L1CAM/ANKRD1/NEFL/PRRX1/HGF/SLIT2/SFRP1/ADCYAP1/NTNG2/KLK6/ROR2/SFRP2/CDH2/SCN1B/ROR1/ISLR2/NTN1/PTPRD/RIT2/CXCL12/NTRK3/GRID2/NTRK1/KLK8/LRRK2/NGFR/NTNG1/STX1B/SHOX2/CD38/PLXNC1/CNTN1/SLC39A12/PPFIA2/MAG/NGF/EPHA3/SEMA5B/IL1RAPL1/RGMA/SEMA3A/SPOCK1/ALK/LZTS1/MAP1B/TRPV2/FN1/SNAP25/DSCAM/DPYSL3/RTN4RL2/TNR/GFI1/BDNF/CHN1/THY1/SERPINF1/WNT7A/HECW1/TOX/CHODL/ZNF365/KNDC1/RGS2/ZNF…
GOBP_REGULATION_OF_PROTEIN_SERINE_THREONINE_KINASE_ACTIVITY	GOBP_REGULATION_OF_PROTEIN_SERINE_THREONINE_KINASE_ACTIVITY	480	0.483431	1.58286	0.0114943	0.127228	0.104897	4827	tags=30%, list=25%, signal=23%	ADIPOQ/HTR2A/IGF1/SBK2/RGS4/FGF10/TCL1A/HGF/SFRP1/HMGA2/ROR2/FPR1/SFRP2/FAM20A/FGF1/BIRC7/FGF2/NTRK3/FLT3/LAX1/TLR6/ELANE/LTF/LRRK2/PIK3R6/PIK3R5/EDN3/ADRA2A/PDGFC/TGFB3/FGFR1/CSF1R/MYOCD/PTPN22/CCL19/C5AR1/PTPRC/CD300A/DIRAS3/SAA1/NOD2/PROK2/IFNG/FGF18/SLC8A3/ALK/PIK3CG/UCHL1/CD40LG/NRG1/PDE6G/FERMT2/TDGF1/PDGFRB/SLC8A1/HEG1/GHR/IL34/SNCA/CEMIP/FGD2/HTR2B/SPRED3/GH1/THY1/MAP4K1/RASGRP1/TNF/CXCL1…
GOBP_REGULATION_OF_TRANS_SYNAPTIC_SIGNALING	GOBP_REGULATION_OF_TRANS_SYNAPTIC_SIGNALING	403	0.509638	1.65188	0.0114943	0.127228	0.104897	4439	tags=37%, list=23%, signal=29%	CACNG7/ADIPOQ/CAMK2A/CACNG8/HTR2A/GIP/NPY2R/CPLX3/RGS4/NPAS4/PRKCG/SHANK1/SORCS2/KCNB1/P2RX1/ADCYAP1/NTNG2/ATP1A2/ROR2/CDH2/CACNG5/CDH11/CALB2/LILRB2/CACNG2/PTPRD/CLSTN2/DGKI/FGF14/ADORA1/ADRA1A/SCT/BCHE/RETN/MAP1A/NETO1/GRID2/CCR2/NTRK1/LRRK2/CNR2/DGKB/ADRA2A/NTNG1/STX1B/CD38/GRM5/EGR2/TSHZ3/DRD2/GRID1/SYT12/PPFIA2/RASGRF1/NGF/SERPINE2/LAMA2/RASGRF2/SYT4/SHISA9/SLC8A3/TACR2/SYT11/NPTX1/LZTS1/MAP…
GOBP_REPRODUCTIVE_SYSTEM_DEVELOPMENT	GOBP_REPRODUCTIVE_SYSTEM_DEVELOPMENT	407	0.463061	1.50313	0.0114943	0.127228	0.104897	4046	tags=28%, list=21%, signal=23%	TSPY8/TSPY2/TCF23/PTPRN/WT1/RSPO3/UTF1/TSPY4/HAND1/FGF10/SERPINA5/NOG/SLIT2/SFRP1/ADCYAP1/ROR2/SFRP2/IL10/APELA/TSPY3/GLI2/WNT9B/MC2R/PTX3/WNT2/DCANP1/ZFPM2/GLI1/TIFAB/SULF1/TGFB2/RETN/INHBA/ADAM19/NTRK1/TNC/DHH/PGR/TSPY10/ADAM29/LHX1/PDGFRA/MAMLD1/SERPINE2/MYOCD/BMP15/SALL1/GATA6/DCN/AXL/EOMES/SOX8/SNAI1/EREG/SEMA3A/MAS1/CSF2/TCF21/TSPY1/STRA6/LEF1/PDGFRB/AMHR2/NR5A1/LHX9/ICAM1/TEX11/BMP6/FSTL3/…
GOCC_CELL_CELL_JUNCTION	GOCC_CELL_CELL_JUNCTION	484	0.425637	1.38977	0.0114943	0.127228	0.104897	4872	tags=36%, list=25%, signal=28%	CADM3/NPHS1/PRKCG/IGSF21/ATP1A2/CDH2/GJD2/FLRT2/SCN1B/SGCA/PDLIM3/CDH11/CDH18/KCNA2/CALB2/PCDHGA12/CLMP/ITGB3/HMCN1/DPP4/ANK2/MYH1/CDSN/CLDN14/NGFR/FMN1/DES/NEXN/LAMA1/HEPACAM/ITK/KIAA1210/THEMIS/AKAP6/CLDN24/PCDH9/FXYD1/SYNM/COL13A1/KIRREL1/PGM5/JAML/CLDN25/SORBS1/CDH10/LIMS2/PLXDC1/ARHGAP24/JAM2/LCP2/FERMT2/GJA3/DCHS1/ZAP70/PDLIM2/JCAD/TRPC4/ABCB4/CD53/KCNA5/GJA5/TEK/WAS/SLC8A1/ABCC2/PDLIM4/HEG…
GOCC_COLLAGEN_CONTAINING_EXTRACELLULAR_MATRIX	GOCC_COLLAGEN_CONTAINING_EXTRACELLULAR_MATRIX	421	0.566366	1.8514	0.0114943	0.127228	0.104897	3295	tags=47%, list=17%, signal=40%	ADIPOQ/OMD/LRRC15/CILP/CMA1/LEFTY2/CBLN4/OGN/DPT/MFAP5/GDF10/ANGPTL7/COL10A1/MYOC/COL11A1/SERPINA3/CLC/CTSG/GPC6/FGF10/MMP8/SSC5D/L1CAM/GREM1/SERPINA5/VIT/SFRP1/NTNG2/COMP/CCDC80/SFRP2/CDH2/COL6A6/NCAM1/MMP23B/WNT2/NTN1/ADAMTS2/ANGPTL5/FCN1/TNXB/FBN1/VWC2/HMCN1/PRG2/COL23A1/ANGPTL1/COL8A2/SULF1/TGFB2/SOST/ASPN/EFEMP1/ADAMTS10/CXCL12/COL8A1/ELANE/ADAM19/FIBCD1/POSTN/CPA3/ADAMTS15/ADAMTS3/F13A1/TNC…
GOCC_RECEPTOR_COMPLEX	GOCC_RECEPTOR_COMPLEX	405	0.541766	1.75787	0.0114943	0.127228	0.104897	4120	tags=46%, list=21%, signal=37%	CACNG7/CACNG8/HTR2A/ROS1/ADRB3/ADCYAP1R1/IL31RA/PLXNA4/ITGBL1/ITGA11/SHANK1/CR2/ROR2/GFRA2/OLFM3/CACNG5/GABRG1/HTR3B/ROR1/DDR2/EPHA5/CACNG2/VWC2/CRLF2/TSHR/SCIMP/ITGB3/IL6/PLP1/GPR84/CHRNA1/FCRL5/IL2RA/NTRK3/FLT3/GRID2/TLR6/PTH1R/NTRK1/TLR1/ITGAM/IL12RB1/ADRA2A/NRP2/KLRD1/PLXNC1/RAMP1/TRAT1/TRIL/PDGFRA/FGFR1/CSF1R/ITGA4/GPBAR1/KLRC2/EPHA3/TSPAN32/ITGAX/GABRP/CSF2RA/SHISA9/AXL/HTR3A/ITGB2/EMILIN1/…
GOMF_ACTIN_BINDING	GOMF_ACTIN_BINDING	438	0.440154	1.43742	0.0114943	0.127228	0.104897	4775	tags=39%, list=25%, signal=30%	MYH13/SPTA1/XIRP1/CCIN/MYH8/KLHL4/MYL3/MEFV/KBTBD13/MYOZ2/FLNC/PDLIM3/ACTN2/MYOM3/KCNMA1/MAP1A/GAS7/MYH1/MYOZ3/LRRK2/MYH4/MYO1G/SNTG2/MYPN/FMN1/NEXN/PARVG/CNN1/MYLK/LMOD1/MYO16/CCR5/ERMN/DIXDC1/IQGAP2/MYL2/NOD2/TMOD1/SORBS1/MYO1F/SYNPO2/MYH11/RCSD1/SYNE3/SAMD14/SLC6A2/FERMT2/BIN1/MAP1B/PDLIM2/DMD/CORO2B/AIF1/WIPF1/PSTPIP1/WAS/TNS1/PDLIM4/ANXA6/PARVB/ABLIM2/MYO7B/SNCA/EPB41L2/DAAM2/SYN1/MYOM1/CORO…
GOBP_ACTIVATION_OF_IMMUNE_RESPONSE	GOBP_ACTIVATION_OF_IMMUNE_RESPONSE	446	0.530609	1.73167	0.0116279	0.127228	0.104897	3906	tags=36%, list=20%, signal=29%	PLPP4/CR1/C4B/C4A/CLEC4D/CLEC4C/FPR2/CD209/CR2/LILRA2/FPR1/FCGR1A/C5AR2/GCSAML/CMKLR1/CLEC4E/IGLL1/LILRB4/FCN1/BLK/MASP1/MUC6/FCRL3/VSIG4/NFAM1/MUC16/BTK/CD22/LAX1/FCGR2B/CD28/MYO1G/CPN2/C3AR1/CLEC6A/NCKAP1L/C7/MS4A1/NCR3/MNDA/CLEC10A/FPR3/ICAM3/ITK/CD38/KLRD1/PDE4B/TRAT1/THEMIS/FCGR2A/STAP1/CD226/CD19/UBASH3A/SH2D1A/GRAP2/ZBP1/KLRC2/PTPN22/C5AR1/FCGR3A/HCK/PTPRC/CLEC4A/CD300A/PYHIN1/PRAM1/NOD2/C…
GOBP_CALCIUM_ION_TRANSPORT	GOBP_CALCIUM_ION_TRANSPORT	400	0.533053	1.7243	0.0116279	0.127228	0.104897	3547	tags=37%, list=18%, signal=31%	CACNG7/LACRT/CAMK2A/CACNG8/HTR2A/CACNG6/DHRS7C/NOS1/PLPP4/RGS4/RCVRN/CASQ2/CD33/GPM6A/P2RX1/LILRA2/ATP1A2/PLN/CACNG5/P2RY12/LILRA5/MCHR1/CACNA1S/LILRB2/NTSR1/CACNG2/CCL21/FGF14/FCRL3/CD84/PLP1/ADRA1A/ANK2/JPH2/CXCL12/FGF2/P2RX7/GNAO1/NMUR1/IL16/MS4A1/LILRB1/CCL8/ADRA2A/RGS9/PDE4B/RAMP1/AKAP6/IL13/NALCN/DRD2/MYLK/CD19/STAC/RRAD/STAC2/CACNA2D1/CACNA2D4/P2RY6/SLC24A4/CACNA1C/CCR5/REM1/CCL19/BEST1/FA…
GOBP_CELL_GROWTH	GOBP_CELL_GROWTH	458	0.457051	1.49701	0.0116279	0.127228	0.104897	4479	tags=28%, list=23%, signal=22%	CACNG7/OSTN/ROS1/IGF1/WT1/PI16/PLXNA4/RGS4/DCSTAMP/L1CAM/GREM1/SLIT2/SFRP1/SFRP2/ISLR2/NTN1/DACT3/AGTR1/ADRA1A/TGFB2/CXCL12/INHBA/ENPP1/POSTN/SYT3/DCLK1/NRP2/CD38/NPPB/AKAP6/OLFM1/SPHK1/MAG/ITGA4/NGF/SERPINE2/FHL1/MYOCD/CRYAB/TNN/SEMA5B/MYL2/SYT4/RASGRP2/SEMA3A/SPOCK1/KIF26A/CDA/MAP1B/TRPV2/FN1/NPR1/DSCAM/BDKRB1/LMX1A/WNT11/HAMP/TNR/BDNF/GNG4/MUC12/APBB1/CPNE5/IGFBP5/IGFBP1/FAM107A/RERG/EPB41L3/R…
GOBP_CELLULAR_RESPONSE_TO_ABIOTIC_STIMULUS	GOBP_CELLULAR_RESPONSE_TO_ABIOTIC_STIMULUS	328	0.44719	1.43183	0.0116279	0.127228	0.104897	4697	tags=27%, list=24%, signal=21%	TLR8/ANKRD1/GUCA1A/SFRP1/HMGA2/ATP1A2/CASP5/SFRP2/TNFRSF8/PPEF1/NOX4/SLC2A4/GPR88/GPR68/IL13/RP1/MYLK/TNFSF14/MAG/CRYAB/RPE65/MMP9/GUCA1C/MMP3/OPN4/RCSD1/TRPM1/PDE6G/TLR7/WNT11/MFAP4/HAMP/BMP6/MMP7/RIPOR2/PDE2A/PIEZO2/EFHD1/AQP5/CNGB1/PALM/COL1A1/FAS/BDKRB2/MMP2/GRM1/MAP3K20/HVCN1/RHO/AQP2/PKD2L1/ASIC1/SOX9/HABP4/AVPR1A/PTAFR/INSRR/OPN1SW/GUCY2F/MMP1/HYAL1/LRRC8C/NMT2/MME/ITGA2/TMEM150C/TLR4/CASP…
GOBP_EPIDERMIS_DEVELOPMENT	GOBP_EPIDERMIS_DEVELOPMENT	461	0.458103	1.49868	0.0116279	0.127228	0.104897	3880	tags=36%, list=20%, signal=30%	KRTAP13-1/KRTAP19-3/KRTAP19-7/KRTAP13-4/KRTAP4-3/KRTAP6-1/KRTAP4-4/KRTAP2-4/KRTAP9-8/KRTAP9-4/KRTAP9-3/KRTAP13-3/KRTAP19-5/KRTAP23-1/KRTAP20-1/KRTAP26-1/KRTAP19-4/KRTAP27-1/KRT28/KRTAP19-6/KLK5/KRTAP24-1/KRTAP4-6/KRTAP4-11/KRTAP5-2/KRTAP2-3/KRTAP3-3/KRTAP4-5/KRTAP9-9/KRTAP4-2/ALX4/KRTAP8-1/KRT85/FGF7/FGF10/KLK7/KRT38/SFRP4/KRTAP13-2/KRTAP1-4/KRTAP20-2/KRT25/KRT81/KRT34/REG3G/GLI2/KRTAP1-3/KRTAP11…
GOBP_LEUKOCYTE_MIGRATION	GOBP_LEUKOCYTE_MIGRATION	442	0.58041	1.8934	0.0116279	0.127228	0.104897	4095	tags=50%, list=21%, signal=40%	FCAMR/CCL7/L1CAM/GREM1/CCL23/FPR2/SLIT2/DPEP1/CCR6/ROR2/NLRP3/CCL1/IL10/CXCR5/P2RY12/C5AR2/CCL24/GCSAML/CCL26/CMKLR1/IGLL1/CCL21/SCG2/ADORA1/ITGB3/IL6/CD84/CXCR1/DPP4/TGFB2/CEACAM3/CXCL5/FUT7/CXCL12/PPBP/CCR2/ELANE/LBP/CNR2/CCL11/MYO1G/C3AR1/IL16/NCKAP1L/ITGAM/CRTAM/EDN3/CCL8/CCL25/RHOH/PDE4B/THBS4/SLAMF8/STAP1/TREM1/CCL13/DEFB124/DOK2/PF4V1/CSF1R/MAG/ITGA4/SLC7A7/GYPC/CCR5/CCL19/MMP9/C5AR1/HCK/C…
GOBP_METAL_ION_TRANSPORT	GOBP_METAL_ION_TRANSPORT	477	0.509276	1.66642	0.0116279	0.127228	0.104897	3547	tags=34%, list=18%, signal=29%	CACNG7/LACRT/CAMK2A/CACNG8/HTR2A/CACNG6/DHRS7C/NOS1/PLPP4/RGS4/RCVRN/CASQ2/CD33/GPM6A/P2RX1/LILRA2/ATP1A2/PLN/CACNG5/P2RY12/LILRA5/MCHR1/CACNA1S/LILRB2/KCNE4/NTSR1/CACNG2/CCL21/FGF14/FCRL3/CD84/PLP1/ADRA1A/ANK2/JPH2/CXCL12/FGF2/P2RX7/GNAO1/NMUR1/IL16/MS4A1/LILRB1/CCL8/ADRA2A/RGS9/FXYD2/PDE4B/RAMP1/SLC11A1/AKAP6/IL13/NALCN/KCNE1/SLC39A12/DRD2/MYLK/CD19/STAC/RRAD/STAC2/CACNA2D1/CACNA2D4/P2RY6/SLC24…
GOBP_MUSCLE_TISSUE_DEVELOPMENT	GOBP_MUSCLE_TISSUE_DEVELOPMENT	350	0.499278	1.60876	0.0116279	0.127228	0.104897	4407	tags=39%, list=23%, signal=31%	NKX2-6/IGF1/WT1/SGCD/ALPK2/COL11A1/PI16/GATA5/NPHS1/RGS4/HAND1/MYL3/ACTC1/ANKRD1/GREM1/MEOX2/NOG/PLN/MYOZ2/ACTN2/WNT2/ZFPM2/ADRA1A/GLI1/CHRNA1/TGFB2/SGCG/JPH2/TWIST1/FGF2/LOX/NKX2-5/FOXC2/RBM24/MSC/MYF5/HLF/TLL2/SHOX2/AKAP6/PDGFRA/EGR2/MYLK/MYOCD/GATA6/MYL2/DCN/ASB2/PGM5/SOX8/PAX5/ELN/MYH11/MEGF10/TBX5/NRG1/TCF21/STRA6/SOX11/KCNK2/HDAC9/KLHL41/POPDC2/LEF1/CYP26B1/SGCZ/PDGFRB/SLC8A1/TBX18/HEG1/RYR…
GOBP_NEGATIVE_REGULATION_OF_RESPONSE_TO_EXTERNAL_STIMULUS	GOBP_NEGATIVE_REGULATION_OF_RESPONSE_TO_EXTERNAL_STIMULUS	351	0.55993	1.8035	0.0116279	0.127228	0.104897	4194	tags=42%, list=22%, signal=34%	ADIPOQ/LACRT/IGF1/CR1/FAP/GREM1/MEFV/FPR2/HGF/SLIT2/ADCYAP1/LILRA2/NLRP3/IL10/IL22RA2/TNFAIP6/C5AR2/NLRP12/PTGIS/ADORA1/DPP4/VSIG4/SIGLEC10/PRKG1/ACOD1/AOAH/FGF2/GPR31/IL2RA/GRID2/ELANE/LTF/FCGR2B/KLK8/CNR2/LRFN5/LILRB1/KLRD1/SLAMF8/PDGFRA/STAP1/IL13/DRD2/HAVCR2/C1QTNF1/SERPINE2/CD109/ENPP3/SEMA5B/FGL2/PTPRC/SAA1/TNFAIP8L2/NOD2/RGMA/SEMA3A/GPR17/NT5E/SYT11/IL12B/CST7/TAFA3/CXCL13/AIF1/GPER1/TEK/S…
GOBP_PROTEIN_LOCALIZATION_TO_CELL_PERIPHERY	GOBP_PROTEIN_LOCALIZATION_TO_CELL_PERIPHERY	327	0.427305	1.36735	0.0116279	0.127228	0.104897	4479	tags=24%, list=23%, signal=19%	CACNG7/ADIPOQ/TRARG1/CACNG8/LRRC15/GPC6/KCNB1/CDH2/CACNG5/ACTN2/CACNG2/ANK2/PKDCC/GRIP2/PID1/STX1B/KCNIP3/RAMP1/STAC/STAC2/EPHA3/TSPAN32/PRAM1/PDZK1/IFNG/SORBS1/RAB3C/FYB1/TREM2/SCN3B/DCHS1/CLIP3/SNAP25/GPER1/EPB41L2/MRAP/GRIN2A/GAS6/TNF/FAM126A/EPB41L3/MYADM/PALM/RAB31/SPTBN4/DAB2/STXBP1/SHISA6/EPHB2/CAV1/TAMALIN/ANK1/MYO5A/CCDC88A/LRP1/GPC4/FLNA/NFASC/EHD2/SLC4A1/GBP1/TUB/ABCA12/RAMP3/MACF1/CAC…
GOBP_REGULATION_OF_CELL_CELL_ADHESION	GOBP_REGULATION_OF_CELL_CELL_ADHESION	423	0.591272	1.93214	0.0116279	0.127228	0.104897	3377	tags=37%, list=18%, signal=31%	ADIPOQ/SPTA1/TARM1/CLEC4G/IGF1/CR1/TENM3/CD209/PDCD1LG2/CD70/NLRP3/IL10/GLI2/TNFSF4/LILRB2/LILRB4/CCL21/BLK/IL6/CD80/DPP4/VSIG4/FUT7/PRKG1/IL7R/IL21/CXCL12/IL2RA/CCR2/LAX1/CDSN/ELANE/ADAM19/FCGR2B/PLA2G2D/CD28/PIK3R6/NCKAP1L/LILRB1/IL12RB1/CRTAM/CCL25/RHOH/TNFSF14/BTLA/HAVCR2/ITGA4/VNN1/C1QTNF1/DTX1/GRAP2/SERPINE2/LGALS9B/ICOS/PTPN22/CCL19/CD86/CLECL1/TNFSF13B/FGL2/PDCD1/VCAM1/PTPRC/EGR3/CD300A/S…
GOBP_REGULATION_OF_DNA_BINDING_TRANSCRIPTION_FACTOR_ACTIVITY	GOBP_REGULATION_OF_DNA_BINDING_TRANSCRIPTION_FACTOR_ACTIVITY	423	0.422881	1.38188	0.0116279	0.127228	0.104897	4644	tags=28%, list=24%, signal=22%	CAMK2A/HAND2/HAND1/SFRP4/GREM1/NLRP3/IL10/TNFSF4/ROR1/NLRP12/DDR2/CMKLR1/EPHA5/WNT2/PTGIS/IL6/ADGRG3/NFAM1/CYTL1/BTK/ACOD1/TWIST1/TLR6/ENPP1/LTF/CSF3/NTRK1/TMIGD3/TCEAL7/CYP1B1/SPHK1/HAVCR2/MYOCD/HCK/EOMES/NOD2/ITGB2/TRIML2/ALK/CD40LG/IL18RAP/TRIM15/GLIS2/NLRC4/TNFSF18/PRKCB/FOXP3/NLRC3/TNFRSF4/ICAM1/GFI1/RAB7B/HEYL/CD200/GAS6/TNF/TNFSF11/IRAK3/CX3CR1/SFRP5/ANXA3/PRKCQ/FOXS1/CAV1/TLR2/NUPR1/AGT/I…
GOBP_REGULATION_OF_GTPASE_ACTIVITY	GOBP_REGULATION_OF_GTPASE_ACTIVITY	479	0.436199	1.42515	0.0116279	0.127228	0.104897	3597	tags=22%, list=19%, signal=18%	ARHGAP36/PLXNA4/RGS4/CCL7/CCL23/SLIT2/SFRP1/ADCYAP1/CCL1/CCL24/CCL26/EPHA5/CCL21/RANBP3L/RGS18/ARHGAP20/DOCK2/PRKG1/NTRK3/GPR65/NTRK1/LRRK2/CCL11/GNAO1/NCKAP1L/ELMOD1/CCL8/CCL25/RHOH/RGS9/PLXNC1/CCL13/DOCK10/RASGRF1/ARHGAP22/EPHA3/CCL19/IQGAP2/CCL18/RASGRP2/ARHGAP9/RGN/RGS20/DOCK11/ARHGAP24/TAGAP/CCL4/FERMT2/STARD8/CCL3/CCL14/CCL3L1/RASA3/CXCL13/TBC1D28/ARHGAP31/STARD13/TBC1D10C/ARHGAP15/RASAL3/R…
GOBP_REGULATION_OF_PROTEIN_CONTAINING_COMPLEX_ASSEMBLY	GOBP_REGULATION_OF_PROTEIN_CONTAINING_COMPLEX_ASSEMBLY	439	0.437156	1.4257	0.0116279	0.127228	0.104897	5426	tags=31%, list=28%, signal=23%	SPTA1/KANK4/NAV3/NPHS1/MEFV/TCL1A/SLIT2/P2RY12/CCL24/CCL26/CCL21/DACT1/SOST/TLR6/CSF3/CCL11/NCKAP1L/FMN1/STX1B/SLC39A12/LMOD1/GBP5/CRYAB/IQGAP2/HCK/MMP3/PLEK/IFNG/TMOD1/ELN/TRABD2B/NRG1/CSF2/FERMT2/BIN1/MAP1B/CLIP3/CXCL13/TNFSF18/WAS/NLRC3/ICAM1/SNCA/PMEPA1/JAM3/CLEC7A/ANKRD53/TNF/MYADM/SELP/CYRIA/TMC8/SPTBN4/TBX20/TRABD2A/LMOD3/STXBP1/STXBP6/IRGM/FHOD3/APOE/STMN2/ESR1/KANK3/MAGEL2/SOX9/TAL1/ARHG…
GOBP_SMALL_GTPASE_MEDIATED_SIGNAL_TRANSDUCTION	GOBP_SMALL_GTPASE_MEDIATED_SIGNAL_TRANSDUCTION	498	0.45275	1.47823	0.0116279	0.127228	0.104897	5290	tags=37%, list=28%, signal=27%	IGF1/ARHGAP36/MYOC/FGF10/SLIT2/RASGRP4/LPAR4/NTN1/AGTR1/ARHGAP20/RIT2/DOCK2/ADRA1A/TGFB2/FGF2/GPR65/NTRK1/CYTH4/F2RL2/NGFR/ADRA2A/RHOH/P2RY10/GPR174/GPR55/DOK2/DOCK10/RRAD/GRAP2/RASGRF1/NGF/ARHGAP22/GRAP/RASGRF2/RASGRP2/DIRAS3/PSD/ARHGAP9/MMD2/PDPN/PIK3CG/GPR17/DOCK11/ARHGAP24/TAGAP/STARD8/RASA3/DEPDC7/PDGFRB/ARHGAP31/STARD13/AIF1/ARHGAP15/WAS/HEG1/RHOF/RASAL3/VAV1/TIMP2/SYDE1/FGD2/MRAS/P2RY8/CSF…
GOBP_T_CELL_ACTIVATION	GOBP_T_CELL_ACTIVATION	469	0.588577	1.92396	0.0116279	0.127228	0.104897	3881	tags=42%, list=20%, signal=34%	IFNA10/SPTA1/TARM1/CLEC4G/IGF1/CR1/CLC/CD209/PDCD1LG2/CD70/CCR6/NLRP3/IL10/GLI2/TNFSF4/IFNA16/WDFY4/TNFSF8/LILRB2/LILRB4/CCL21/IL6/RAG2/DOCK2/CD80/DPP4/VSIG4/FUT7/IL7R/IL21/IL2RA/CCR2/LAX1/LY9/FCGR2B/PLA2G2D/CD28/PIK3R6/NCKAP1L/LILRB1/IL12RB1/CRTAM/LMO1/RHOH/ITK/SLC11A1/THEMIS/SLAMF6/TNFSF14/BTLA/HAVCR2/IFNA13/VNN1/DTX1/GRAP2/LGALS9B/ICOS/PTPN22/CCL19/CD86/CLECL1/IRF4/TNFSF13B/FGL2/PDCD1/VCAM1/IL…
GOCC_ACTIN_CYTOSKELETON	GOCC_ACTIN_CYTOSKELETON	497	0.461209	1.50632	0.0116279	0.127228	0.104897	4754	tags=37%, list=25%, signal=28%	MYH13/SPTA1/XIRP1/ACTBL2/CCIN/MYH8/MYL7/RFLNA/MYL3/ACTC1/CDH2/AMPH/MYOZ2/ROR1/PDLIM3/ACTN2/DDR2/CALB2/NOX4/PEAK3/RGS22/GAS7/MYH1/MYOZ3/MYH4/MYO1G/FMN1/NEXN/PARVG/FILIP1/CORIN/MYLK/LMOD1/CRYAB/MYO16/EPHA3/ARSJ/IQGAP2/BIN2/MYL2/HCK/VCAM1/AXL/PGM5/TMOD1/SORBS1/MYO1F/SYNPO2/MYH11/FYB1/RCSD1/SAMD14/CLIC5/ACTG2/FERMT2/BIN1/PDLIM2/ABCB4/CORO2B/AIF1/WIPF1/PSTPIP1/TEK/WAS/PDLIM4/PRKCB/DPYSL3/PARVB/CD274/A…
GOCC_CELL_SUBSTRATE_JUNCTION	GOCC_CELL_SUBSTRATE_JUNCTION	423	0.556889	1.81978	0.0116279	0.127228	0.104897	5290	tags=39%, list=28%, signal=29%	XIRP1/FAP/NPHS1/ITGBL1/ACTC1/L1CAM/ITGA11/CDH2/FLNC/FLRT2/ACTN2/DDR2/NOX4/ITGB3/PEAK3/DPP4/SCARF2/IL16/TNC/NEXN/PARVG/SLA/CNN1/ITGA4/FHL1/ARHGAP22/TNFSF13B/DIXDC1/HCK/CASS4/PTPRC/PGM5/ITGB2/SORBS1/MRC2/SYNPO2/LIMS2/ARHGAP24/FERMT2/STARD8/FBLN7/DMD/ABCB4/LAYN/CORO2B/PDGFRB/ARHGAP31/TEK/TNS1/TSPAN4/TGFB1I1/S100A7/ANXA6/PARVB/TGM2/ICAM1/EPB41L2/THY1/FERMT3/PALLD/ITGA5/IL1RL1/FAM107A/THSD1/ITGA1/PLAU…
GOCC_VESICLE_LUMEN	GOCC_VESICLE_LUMEN	328	0.480286	1.5378	0.0116279	0.127228	0.104897	3611	tags=27%, list=19%, signal=22%	LEFTY2/IGF1/GIP/BPI/SERPINA3/CTSG/MMP8/PCSK1/HGF/PENK/RNASE2/PTX3/ACTN2/FOLR3/GRP/FCN1/DEFA4/HK3/DOCK2/TGFB2/RETN/PPBP/ELANE/OSCAR/LTF/F13A1/ISLR/CHI3L1/MNDA/MPO/PRSS57/TGFB3/SERPINA1/BIN2/TIMP3/ARHGAP9/AZU1/CFP/PF4/CDA/FASLG/CRISPLD2/FN1/RNASE3/MMRN1/GCG/CHIT1/S100A7/A1BG/HP/TIMP2/PADI2/RARRES2/PROS1/ECM1/POMC/FERMT3/ITIH3/C3/GAS6/ORM2/THBS1/LYZ/HPSE/CAMP/VEGFC/CLEC3B/SRGN/SERPING1/BACE1/CPPED1/…
GOMF_ENDOPEPTIDASE_ACTIVITY	GOMF_ENDOPEPTIDASE_ACTIVITY	423	0.425862	1.39162	0.0116279	0.127228	0.104897	3551	tags=28%, list=18%, signal=23%	CMA1/ADAMTS16/KLK5/TLL1/MMP27/FAP/PGA5/MMP20/CLC/CTSG/ADAMTS12/MMP8/KLK7/PCSK1/HGF/SFRP1/KLK6/ADAM7/TPSD1/CASP5/ADAM12/ADAMTSL1/ADAMTS14/KLK4/MMP23B/CTRB2/ADAMTS2/ADAM33/MASP1/PAPPA/CTRB1/DPP4/CELA1/ADAMTS10/GZMK/MMP16/ADAMTS6/ELANE/ADAM19/LTF/KLK8/ADAMTS15/ADAMTS3/KLK9/ADAMDEC1/HTRA3/ADAM29/PRSS57/TLL2/CORIN/ADAMTSL3/TPSG1/TPSAB1/KLK10/ADAMTS4/ADAMTS8/MMP9/TPSB2/F10/MMP3/MMP11/AZU1/ADAMTS5/MMP17…
GOBP_CELL_SUBSTRATE_ADHESION	GOBP_CELL_SUBSTRATE_ADHESION	352	0.536229	1.72105	0.0117647	0.127228	0.104897	4392	tags=44%, list=23%, signal=34%	NPY2R/MYOC/ADAMTS12/ITGBL1/L1CAM/GREM1/ITGA11/VIT/SFRP1/NTNG2/CCDC80/LYVE1/ACTN2/CCL21/VWC2/SNED1/ITGB3/SIGLEC1/ECM2/COL8A1/POSTN/MYO1G/NID2/FMN1/MYF5/NTNG1/CCL25/PARVG/COL5A3/PPFIA2/ITGA4/EPHA3/TNN/COL16A1/COL13A1/CASS4/VCAM1/AXL/ITGB2/EMILIN1/SORBS1/PDPN/FBLN2/SPOCK1/LIMS2/FERMT2/MELTF/MSLN/FBLN5/RADIL/EPDR1/FN1/ITGAL/EDIL3/CORO2B/OTOA/ANGPT1/TEK/PARVB/CD3E/CSF1/ITGA7/THY1/JAM3/FERMT3/ADAMTS9/M…
GOBP_LEUKOCYTE_CELL_CELL_ADHESION	GOBP_LEUKOCYTE_CELL_CELL_ADHESION	352	0.633594	2.03355	0.0117647	0.127228	0.104897	3841	tags=46%, list=20%, signal=37%	SPTA1/TARM1/CLEC4G/IGF1/CR1/CD209/PDCD1LG2/CD70/NLRP3/IL10/GLI2/TNFSF4/LILRB2/LILRB4/CCL21/IL6/CD80/DPP4/VSIG4/FUT7/IL7R/IL21/CXCL12/IL2RA/CCR2/LAX1/ELANE/FCGR2B/PLA2G2D/CD28/PIK3R6/NCKAP1L/LILRB1/IL12RB1/CRTAM/APOA4/CCL25/RHOH/TNFSF14/BTLA/HAVCR2/ITGA4/VNN1/DTX1/GRAP2/LGALS9B/ICOS/PTPN22/CCL19/CD86/CLECL1/TNFSF13B/FGL2/PDCD1/VCAM1/PTPRC/EGR3/CD300A/SIRPB1/SPN/TNFAIP8L2/NOD2/ITGB2/IFNG/SASH3/LGAL…
GOBP_MUSCLE_CONTRACTION	GOBP_MUSCLE_CONTRACTION	344	0.551264	1.77495	0.0117647	0.127228	0.104897	3480	tags=42%, list=18%, signal=35%	MYH13/SCN2B/MYBPH/HTR2A/NOS1/MYH8/NPY2R/CHRM2/MYL7/MYL3/ACTC1/SCN7A/KCNJ12/PTGER3/CASQ2/P2RX1/ATP1A2/COMP/PLN/KBTBD13/SCN1B/SGCA/ACTN2/CACNA1S/SCN10A/KCNE4/DCANP1/MYOM3/KCNMA1/ADORA1/ADRA1A/TIFAB/CHRNA1/ANK2/SULF1/PRKG1/MYH1/GDNF/NKX2-5/KCNJ5/MYH4/GNAO1/NMUR1/HSPB6/DES/EDN3/ADRA2A/CD38/PDE4B/CNN1/SPHK1/KCNE1/DRD2/MYLK/STAC/STAC2/CACNA2D1/LMOD1/EDNRA/MYOCD/CRYAB/CACNA1C/KCNJ8/FXYD1/ADRA1B/SYNM/MYL…
GOBP_NEGATIVE_REGULATION_OF_PHOSPHORYLATION	GOBP_NEGATIVE_REGULATION_OF_PHOSPHORYLATION	385	0.422082	1.35807	0.0117647	0.127228	0.104897	4827	tags=29%, list=25%, signal=22%	ADIPOQ/RGS4/GREM1/HGF/NOG/SLIT2/SFRP1/GFRA2/SFRP2/NLRP12/LILRB4/TWIST1/NTRK3/INHBA/LAX1/ENPP1/LRRK2/RHOH/PID1/STAP1/PRR5L/DRD2/MYOCD/CD109/PTPN22/SAMSN1/PTPRC/CD300A/EMILIN1/IFNG/RGN/SLC8A3/MAS1/UCHL1/DMD/ANGPT1/DUSP26/SLC8A1/SIRPA/BDKRB1/HEG1/KIRREL2/SNCA/PMEPA1/SPRED3/THY1/NIBAN1/IRAK3/MYADM/RGS2/ADARB1/BDKRB2/PPEF2/ACTN3/DUSP29/PTPRJ/EPHB2/CAV1/SH2B3/NUPR1/APOE/AGT/LATS2/ITPRIP/DUSP8/PTPRO/SOC…
GOBP_OSSIFICATION	GOBP_OSSIFICATION	385	0.518302	1.66767	0.0117647	0.127228	0.104897	3955	tags=38%, list=21%, signal=31%	OMD/OSTN/IGF1/RSPO2/GDF5/GDF10/SP7/MYOC/COL11A1/TWIST2/CHRDL2/HAND2/RFLNA/GREM1/CCN4/ITGA11/CHRDL1/HGF/PENK/NOG/SFRP1/COMP/ROR2/SFRP2/CHRD/GLI2/CDH11/DDR2/MN1/RANBP3L/IL6/CLEC5A/GLI1/TGFB2/SOST/ASPN/PKDCC/MMP16/TWIST1/LOX/P2RX7/FOXC2/ENPP1/PTH1R/LTF/TNC/DHH/MYF5/FAT4/SHOX2/VCAN/TGFB3/EGR2/ASGR2/TNN/CTHRC1/MMP9/COL13A1/TMEM119/SMOC1/SOX8/SNAI1/FGF18/MRC2/SLC24A3/FERMT2/CCL3/SOX11/CLEC3A/RUNX3/DCHS…
GOBP_POSITIVE_REGULATION_OF_DEFENSE_RESPONSE	GOBP_POSITIVE_REGULATION_OF_DEFENSE_RESPONSE	345	0.575749	1.85265	0.0117647	0.127228	0.104897	4278	tags=39%, list=22%, signal=31%	KLK5/TLR8/MMP8/KLK7/PLA2G5/CLEC4D/PTGER3/CCN4/CLEC4C/FPR2/CD209/PENK/LILRA2/CCL1/FFAR3/TNFSF4/LILRA5/NLRP12/CCL24/CLEC4E/FCN1/AGTR1/MUC6/IL6/TASL/MUC16/BTK/IL21/CCR2/LBP/CD28/LRRK2/IL16/CLEC6A/NCR3/MNDA/CRTAM/NLRP10/CLEC10A/LTA/ICAM3/KLRD1/SLAMF6/STAP1/CD226/OSM/HAVCR2/SH2D1A/ZBP1/GBP5/KLRC2/HCK/CLEC4A/PYHIN1/NOD2/IFNG/IFNK/EREG/LPL/CD1D/PIK3CG/IL18RAP/IL12B/TLR10/CCL3/LAG3/TREM2/TAFA3/SUCNR1/OSM…
GOBP_REGULATION_OF_CATION_TRANSMEMBRANE_TRANSPORT	GOBP_REGULATION_OF_CATION_TRANSMEMBRANE_TRANSPORT	331	0.558544	1.78891	0.0117647	0.127228	0.104897	2993	tags=32%, list=16%, signal=27%	CACNG7/LACRT/SCN2B/CACNG8/CACNG6/DHRS7C/KCNIP1/NOS1/GSG1L/RGS4/CRHBP/NEFL/SHANK1/CASQ2/ATP1A2/PLN/CACNG5/SCN1B/ACTN2/KCNMB1/KCNE4/NTSR1/CACNG2/FGF14/PLP1/ANK2/JPH2/FXYD6/TWIST1/NETO1/CCR2/FXYD7/LRRC55/EDN3/ADRA2A/RGS9/FXYD2/PDE4B/KCNIP3/AKAP6/IL13/KCNE1/DRD2/CD19/STAC/RRAD/STAC2/CACNA2D1/RASGRF1/FHL1/P2RY6/CACNA1C/FXYD1/REM1/MMP9/KCNS2/RASGRF2/SHISA9/GEM/PDZK1/IFNG/RGN/PIK3CG/CXCL9/GRIA3/TREM2/SC…
GOBP_REGULATION_OF_WNT_SIGNALING_PATHWAY	GOBP_REGULATION_OF_WNT_SIGNALING_PATHWAY	357	0.541474	1.73954	0.0117647	0.127228	0.104897	3969	tags=27%, list=21%, signal=22%	APCDD1L/RSPO2/ALPK2/RSPO3/RSPO1/FGF10/SFRP4/GREM1/CCN4/NOG/SFRP1/ROR2/SFRP2/CDH2/BICC1/DACT3/PRICKLE1/DACT1/GLI1/SULF1/SOST/AMER3/NKX2-5/DKK2/LRRK2/HIC1/SOX30/RBMS3/RECK/TNN/CTHRC1/SALL1/DIXDC1/SULF2/TRABD2B/NKD1/ADGRA2/LEF1/WNT5B/NOTUM/NFATC1/CSNK1A1L/PSMA8/TBX18/TCF7L1/FOXP3/WNT11/SHISA3/DAAM2/PLEKHA4/IGFBP1/DKK3/HECW1/FOXL1/TMEM131L/CDK14/COL1A1/SFRP5/NXN/SCEL/SOX17/DAB2/TRABD2A/TLE7/IGFBP6/SH…
GOBP_RESPONSE_TO_MOLECULE_OF_BACTERIAL_ORIGIN	GOBP_RESPONSE_TO_MOLECULE_OF_BACTERIAL_ORIGIN	331	0.59431	1.90346	0.0117647	0.127228	0.104897	3607	tags=39%, list=19%, signal=32%	LACRT/NOS1/CEBPE/BPI/C4B/FMO1/PTGFR/CTSG/FGF10/SSC5D/ANKRD1/PDCD1LG2/PENK/LILRA2/NLRP3/IL10/CD180/TNFSF4/LILRB2/DEFA4/SCIMP/IL6/MRC1/CD80/CXCL5/ACOD1/GPR31/PPBP/TLR6/ELANE/LBP/LTF/FCGR2B/CSF3/CNR2/TLR1/PTGIR/LILRB1/LTA/MPO/MAOB/PDE4B/SLC11A1/IRF8/STAP1/IL13/DEFB124/PF4V1/IL10RA/HAVCR2/KCNJ8/CCR5/LY86/PTPN22/CD86/C5AR1/TNIP3/DCN/HCK/VCAM1/AXL/NUGGC/NOD2/GGT5/TICAM2/CD6/CXCL9/PF4/LY96/CSF2/TBXA2R/I…
GOBP_RESPONSE_TO_VIRUS	GOBP_RESPONSE_TO_VIRUS	348	0.452349	1.45505	0.0117647	0.127228	0.104897	4980	tags=35%, list=26%, signal=27%	IFNA10/AICDA/CHRM2/TLR8/PENK/RNASE2/HMGA2/TNFSF4/IFNA16/WDFY4/IL6/ABCC9/IL21/ACOD1/CXCL12/IL2RA/CCL11/DCLK1/BATF3/LILRB1/IL12RB1/CCL8/IFNA13/ZBP1/KCNJ8/PTPN22/CCL19/TSPAN32/FGL2/IL27/PTPRC/IFNG/AZU1/IFNK/RNASE6/POU2F2/TBX21/CXCL9/PRF1/IL12B/CCL4/IFNL3/TRIM15/TLR7/FOXP3/POU2AF1/IFNL2/IFIT1B/SLFN11/MMP12/TNF/CXCL10/IFIT2/IRAK3/ADARB1/IL15/IFNB1/HERC5/IFIT1/CCL5/RSAD2/ISG20/BIRC3/CDK6/ACTA2/IRGM/IFN…
GOBP_VIRAL_LIFE_CYCLE	GOBP_VIRAL_LIFE_CYCLE	343	0.487218	1.56975	0.0117647	0.127228	0.104897	4575	tags=24%, list=24%, signal=19%	HTR2A/LRRC15/CLEC4G/AICDA/CR1/CD209/CR2/HMGA2/NCAM1/PTX3/FCN1/ITGB3/SIGLEC1/MRC1/CLEC5A/CD80/DPP4/LTF/CD28/CCL8/ANPEP/SLAMF1/CCR5/CD86/TRIM10/AXL/TRIML2/SELPLG/PCSK5/IFNL3/TRIM15/TNFRSF4/ICAM1/CCL2/ITGA5/GAS6/TNF/CXCR6/CD4/CIITA/ADARB1/IFNB1/IFIT1/CCL5/RSAD2/ISG20/NRP1/GPR15/CAV1/APOE/CLEC4M/FCN3/IFITM2/CAV2/MOG/TRIM22/CXCR4/CLDN9/HYAL1/TRIML1/NMT2/LGALS1/HLA-DRB1/ITGA2/IFITM1/ITGB5/ITGB7/STOM/CT…
GOBP_ACTIVATION_OF_PROTEIN_KINASE_ACTIVITY	GOBP_ACTIVATION_OF_PROTEIN_KINASE_ACTIVITY	326	0.473195	1.50803	0.0119048	0.127228	0.104897	5137	tags=35%, list=27%, signal=26%	IGF1/SBK2/FGF10/GREM1/HGF/FPR1/FGF1/ADORA1/ITGB3/BIRC7/TGFB2/FGF2/NTRK3/TLR6/NTRK1/LRRK2/CHI3L1/NCKAP1L/ADRA2A/SLC11A1/PDGFC/TGFB3/DRD2/NGF/CCL19/CD86/C5AR1/ADCY7/PTPRC/CD300A/SAA1/NOD2/PROK2/ADCY2/ALK/MAS1/CD40LG/NRG1/PDE6G/IL12B/TDGF1/ANGPT1/GHR/WNT11/GH1/LEP/MAP4K1/GAS6/TNF/TNFSF11/ITGA1/ADCY5/EPGN/THBS1/F2R/NRK/CCL5/GRM1/IGFBP6/MAP3K20/RET/CSPG4/ADCY9/AGT/EGF/CCDC88A/ADCY4/SOCS1/MAP3K15/GPRC5…
GOBP_CANONICAL_WNT_SIGNALING_PATHWAY	GOBP_CANONICAL_WNT_SIGNALING_PATHWAY	326	0.506164	1.6131	0.0119048	0.127228	0.104897	4245	tags=29%, list=22%, signal=23%	RSPO2/RSPO3/RSPO1/FGF10/SFRP4/GREM1/NOG/SFRP1/ROR2/SFRP2/CDH2/WNT9B/BICC1/WNT2/DACT3/PRICKLE1/DACT1/GLI1/SOST/AMER3/NKX2-5/DKK2/LRRK2/RBMS3/RECK/TNN/CTHRC1/DIXDC1/SULF2/NKD1/ADGRA2/MITF/LEF1/WNT5B/NOTUM/CSNK1A1L/PSMA8/TBX18/FZD8/TCF7L1/WNT11/SHISA3/DAAM2/PLEKHA4/IGFBP1/WNT7A/DKK3/HECW1/TMEM131L/CDK14/COL1A1/SFRP5/SCEL/SOX17/PYGO1/DAB2/TLE7/IGFBP6/SHISA6/DRAXIN/CAV1/APOE/ILK/LATS2/KREMEN2/EGF/GLI3…
GOBP_EPIDERMAL_CELL_DIFFERENTIATION	GOBP_EPIDERMAL_CELL_DIFFERENTIATION	358	0.45722	1.46409	0.0119048	0.127228	0.104897	3819	tags=37%, list=20%, signal=31%	KRTAP13-1/KRTAP19-3/KRTAP19-7/KRTAP13-4/KRTAP4-3/KRTAP6-1/KRTAP4-4/KRTAP2-4/KRTAP9-8/KRTAP9-4/KRTAP9-3/KRTAP13-3/KRTAP19-5/KRTAP23-1/KRTAP20-1/KRTAP26-1/KRTAP19-4/KRTAP27-1/KRT28/KRTAP19-6/KLK5/KRTAP24-1/KRTAP4-6/KRTAP4-11/KRTAP5-2/KRTAP2-3/KRTAP3-3/KRTAP4-5/KRTAP9-9/KRTAP4-2/KRTAP8-1/KRT85/KRT38/SFRP4/KRTAP13-2/KRTAP1-4/KRTAP20-2/KRT25/KRT81/KRT34/REG3G/KRTAP1-3/KRTAP11-1/KRTAP19-1/GLI1/KRTAP9-7…
GOBP_IMMUNE_RESPONSE_REGULATING_SIGNALING_PATHWAY	GOBP_IMMUNE_RESPONSE_REGULATING_SIGNALING_PATHWAY	395	0.563058	1.81368	0.0119048	0.127228	0.104897	2915	tags=29%, list=15%, signal=25%	PLPP4/CR1/FCGR1B/CLEC4D/CLEC4C/FPR2/CD209/CR2/CD33/LILRA2/FPR1/FCGR1A/C5AR2/GCSAML/CMKLR1/LILRB2/CLEC4E/IGLL1/LILRB4/FCN1/BLK/LILRA4/MUC6/FCRL3/NFAM1/MUC16/BTK/CD22/LAX1/FCGR2B/CD28/MYO1G/C3AR1/CLEC6A/NCKAP1L/MS4A1/NCR3/LILRB1/MNDA/CLEC10A/FPR3/ICAM3/ITK/CD38/KLRD1/PDE4B/TRAT1/THEMIS/FCGR2A/STAP1/KIR2DL1/CD226/CD19/BTLA/UBASH3A/SH2D1A/GRAP2/KLRC2/PTPN22/C5AR1/FCGR3A/HCK/MS4A2/PTPRC/CLEC4A/CD300A/…
GOBP_MUSCLE_CELL_DIFFERENTIATION	GOBP_MUSCLE_CELL_DIFFERENTIATION	333	0.533671	1.70375	0.0119048	0.127228	0.104897	4255	tags=41%, list=22%, signal=32%	NKX2-6/TCF23/IGF1/WT1/NOS1/ALPK2/PI16/NPHS1/RGS4/FGF10/ACTC1/ANKRD1/GREM1/PLPP7/BOC/COMP/CDH2/ADAM12/MYOZ2/FLNC/ACTN2/CDH15/ADRA1A/ANK2/SPEG/LOX/NKX2-5/RBM24/SYPL2/MYPN/WFIKKN2/MYF5/SHOX2/AKAP6/PDGFRA/LMOD1/MYOCD/GATA6/MYL2/TMEM119/PGM5/TMOD1/EREG/MYH11/CXCL9/MEGF10/TBX5/NRG1/JAM2/BIN1/HDAC9/KLHL41/PRDM6/POPDC2/DMD/CYP26B1/WNT5B/SGCZ/PDGFRB/CD53/RBPMS2/GPER1/NFATC1/SLC8A1/TBX18/MEF2C/HAMP/CACNA1H…
GOBP_NEURON_DEATH	GOBP_NEURON_DEATH	334	0.442421	1.41263	0.0119048	0.127228	0.104897	4691	tags=31%, list=24%, signal=23%	GDF5/PRKCG/NEFL/KCNB1/FAIM2/IL10/PITX3/ADORA1/TGFB2/GDNF/SNCB/GRID2/TLR6/FCGR2B/CSF3/NTRK1/LRRK2/NGFR/ITGAM/NAIP/KIR3DL2/TGFB3/IL13/DIO3/MAG/NGF/C5AR1/AXL/ITGB2/IFNG/FASLG/CCL3/ANGPT1/CRLF1/MEF2C/SNCA/CCL2/CD200R1/CSF1/BDNF/NR4A3/VSTM2L/CD200/SERPINF1/KMO/TNF/ITGA1/TYROBP/CX3CR1/C1QA/FAS/DLX1/F2R/PCSK9/ADARB1/CCL5/NTRK2/STXBP1/DRAXIN/NES/FYN/DPYSL4/NUPR1/BACE1/APOE/GPNMB/FGF8/LRP1/CX3CL1/CORO1A/P…
GOBP_POSITIVE_REGULATION_OF_CELL_ACTIVATION	GOBP_POSITIVE_REGULATION_OF_CELL_ACTIVATION	333	0.640748	2.04559	0.0119048	0.127228	0.104897	3426	tags=41%, list=18%, signal=34%	SPTA1/IGF1/CR1/FGF10/MMP8/CLEC4D/CD209/PDCD1LG2/CD70/LILRA2/NLRP3/IL10/GLI2/TNFSF4/LILRA5/LILRB2/IGLL1/LILRB4/CCL21/CRLF2/IL6/FCRL3/CD80/DPP4/IL7R/BTK/IL21/IL2RA/CCR2/TLR6/LBP/CD28/LRRK2/PIK3R6/NCKAP1L/ITGAM/LILRB1/IL12RB1/RHOH/CD38/STAP1/IL13/CD226/TNFSF14/BTLA/HAVCR2/VNN1/GRAP2/KLRC2/ICOS/PTPN22/CCL19/CD86/CLECL1/TNFSF13B/PDCD1/VCAM1/PTPRC/EGR3/AXL/SIRPB1/NOD2/ITGB2/PLEK/IFNG/IGLL5/SASH3/TBX21/…
GOBP_POSITIVE_REGULATION_OF_PROTEOLYSIS	GOBP_POSITIVE_REGULATION_OF_PROTEOLYSIS	358	0.416339	1.33318	0.0119048	0.127228	0.104897	4476	tags=22%, list=23%, signal=17%	SLC22A2/CR1/BLID/MEFV/P2RX1/SFRP2/NLRP3/NLRP12/PRICKLE1/LRRK2/NGFR/SPON1/ADRA2A/NGF/PCOLCE2/KHDC1L/PYHIN1/IFNG/RGN/FASLG/MELTF/TREM2/BAG2/FN1/NLRC4/GPER1/CCBE1/SNCA/RCN3/PCOLCE/CLEC7A/GRIN2A/TNP1/TNF/RFPL1/ANTXR1/CCN2/F3/FAS/F2R/LCK/ECSCR/CLEC3B/DAB2/SH3RF2/CAV1/FYN/RNF217/NUPR1/APOE/MAPK12/CCN1/TRIM67/EGF/LAPTM5/KHDC1/IL33/S100A8/DLC1/TNFRSF1B/AIM2/DISC1/PLK2/LYN/UACA/CASP1/SOX7/CBFA2T3/CARD9/GS…
GOBP_RAS_PROTEIN_SIGNAL_TRANSDUCTION	GOBP_RAS_PROTEIN_SIGNAL_TRANSDUCTION	336	0.478111	1.52995	0.0119048	0.127228	0.104897	4944	tags=34%, list=26%, signal=26%	IGF1/MYOC/FGF10/RASGRP4/LPAR4/NTN1/AGTR1/RIT2/ADRA1A/TGFB2/FGF2/GPR65/NTRK1/CYTH4/F2RL2/NGFR/ADRA2A/RHOH/P2RY10/GPR174/GPR55/DOK2/GRAP2/RASGRF1/NGF/GRAP/RASGRF2/RASGRP2/PSD/MMD2/PDPN/PIK3CG/GPR17/ARHGAP24/STARD8/RASA3/PDGFRB/STARD13/AIF1/WAS/HEG1/RASAL3/VAV1/TIMP2/MRAS/P2RY8/CSF1/F2RL3/RHOJ/RIPOR2/RAB33A/ELMO1/RASGRP1/COL1A2/RAB42/RERG/COL3A1/F2R/STMN3/SYNPO2L/RAB39A/ARHGEF25/NRP1/EPHB2/RAB30/APO…
GOBP_REGULATION_OF_APOPTOTIC_SIGNALING_PATHWAY	GOBP_REGULATION_OF_APOPTOTIC_SIGNALING_PATHWAY	336	0.462419	1.47973	0.0119048	0.127228	0.104897	4476	tags=24%, list=23%, signal=19%	IGF1/SCRT2/FGF10/HGF/FAIM2/NOG/SFRP1/SFRP2/SCG2/GDNF/CXCL12/INHBA/LRRK2/NGFR/SRPX/FGFR1/VNN1/EYA1/MMP9/TIMP3/PTPRC/SNAI1/ZSWIM2/PF4/CSF2/FASLG/CREB3L1/GPER1/ICAM1/BDNF/EYA4/SEPTIN4/TNF/G0S2/CX3CR1/THBS1/FAS/BDKRB2/PLAUR/LCK/IFNB1/TMC8/GATA1/RET/NOS3/CAV1/FYN/NUPR1/AGT/ITPRIP/CX3CL1/MSX1/S100A8/SERPINE1/SOD2/CD44/NACC2/TNFSF12/SNAI2/TRAF1/BMPR1B/INHBB/BMP4/TNFAIP3/GSDME/GATA4/TPD52L1/NFATC4/DBH/TN…
GOBP_REGULATION_OF_BINDING	GOBP_REGULATION_OF_BINDING	353	0.454569	1.45664	0.0119048	0.127228	0.104897	4245	tags=27%, list=22%, signal=21%	ADIPOQ/SPTA1/XIRP1/IGF1/HAND2/HAND1/MMP8/CCL23/NOG/HMGA2/PLN/IL10/EBF2/DACT1/TWIST1/LOX/CSF3/LRRK2/WFIKKN2/SPON1/RAMP1/ITGA4/NGF/MYOCD/CTHRC1/MMP9/IRF4/PYHIN1/IFNG/SOX11/BAG2/LEF1/PLCL1/ANGPT1/GCG/GZMA/MFNG/CARD18/BDNF/RIPOR2/TNFSF11/VTN/PLCL2/IFIT2/SLN/LIF/PCSK9/GREM2/CDON/PLAUR/PAX6/IFIT1/TMC8/GATA1/CLDN5/DAB2/NRP1/CAV1/NES/APOE/DZIP1/CFHR1/EGF/CRMP1/PLXND1/CLIC2/LRP1/CCPG1/HABP4/CAMK1/ARHGAP28…
GOBP_REGULATION_OF_CELLULAR_COMPONENT_SIZE	GOBP_REGULATION_OF_CELLULAR_COMPONENT_SIZE	367	0.439809	1.40965	0.0119048	0.127228	0.104897	4964	tags=31%, list=26%, signal=23%	SPTA1/KANK4/PLXNA4/NPHS1/L1CAM/NEFL/SLIT2/ACTN2/CCL24/ISLR2/CCL26/NTN1/CCL21/KCNMA1/SCT/IL7R/CXCL12/P2RX7/CSF3/PRR16/CCL11/NCKAP1L/FMN1/OLFM1/MAG/LMOD1/NGF/IQGAP2/SEMA5B/HCK/PLEK/TMOD1/SEMA3A/ELN/BIN1/MAP1B/TRPV2/FN1/DSCAM/WAS/AKT3/VAV1/ICAM1/TNR/BDNF/CFL2/WNT7A/MYADM/CYRIA/SPTBN4/NRCAM/SPP1/SCTR/NRP1/LMOD3/DPYSL2/DRAXIN/SEMA3D/SLC12A8/RET/SEMA6B/FHOD3/APOE/KANK3/MAGEL2/LRP1/ARHGAP4/ARHGAP28/CORO…
GOBP_RESPONSE_TO_OXYGEN_LEVELS	GOBP_RESPONSE_TO_OXYGEN_LEVELS	372	0.419575	1.34851	0.0119048	0.127228	0.104897	4743	tags=27%, list=25%, signal=20%	ADIPOQ/NOS1/CPEB1/TRH/ANKRD1/PENK/SFRP1/NOX4/KCNMB1/KCNMA1/PTGIS/ADORA1/DPP4/TGFB2/TWIST1/CXCL12/SLC2A4/POSTN/LTA/CD38/TGFB3/SLC39A12/DRD2/EDNRA/CYBB/MYOCD/CRYAB/GATA6/VCAM1/MGARP/PDPN/SLC8A3/KCNK2/KCNK3/PDGFRB/KCNA5/TEK/SLC8A1/PSMA8/LOXL2/RYR2/ICAM1/SOD3/VASN/LEP/CCN2/COL1A1/THBS1/FAS/MMP2/VEGFC/CAV1/TLR2/CHRNA4/ITPR2/HIF3A/TRPC6/AK4/STC1/PSMB9/EDN1/SOD2/PLAU/PAM/CXCR4/ADA/RORA/ITGA2/PLOD2/CD34/…
GOCC_EARLY_ENDOSOME	GOCC_EARLY_ENDOSOME	373	0.437801	1.40454	0.0119048	0.127228	0.104897	5507	tags=35%, list=29%, signal=26%	CACNG7/SYNDIG1/FCGR1B/LAMP5/SORCS2/CLVS2/FCGR1A/WDFY4/SIGLEC1/ANK2/CD22/ATP6V0D2/LTF/NTRK1/OSBPL6/APOA4/SNX20/SPHK1/HAVCR2/PLD4/EPHA3/OR51E2/SH3GL3/VCAM1/CYTIP/HSD17B6/TICAM2/ST8SIA2/CD1E/MELTF/CLIP3/STEAP4/GPER1/APOC2/MCOLN3/PDLIM4/CD274/FGD2/PMEPA1/KIR2DL4/DYSF/CD8B/CD4/ACKR1/RAB31/F2R/PCSK9/AOC3/SLC39A14/REP15/MARCHF1/NRP1/NTRK2/TBC1D3/RET/CAV1/KCNH1/BACE1/APOE/PLA2G4E/LIPG/RASGEF1B/RFTN1/KREM…
GOCC_NEURON_TO_NEURON_SYNAPSE	GOCC_NEURON_TO_NEURON_SYNAPSE	342	0.450559	1.44837	0.0119048	0.127228	0.104897	4427	tags=30%, list=23%, signal=23%	CACNG7/CAMK2A/CACNG8/SYNDIG1/NOS1/CPEB1/GSG1L/PRKCG/SHANK1/SORCS2/PENK/CDH2/CACNG5/ACTN2/NTSR1/CACNG2/PTPRD/CLSTN2/DGKI/ADORA1/DRP2/NETO1/GRID2/DCLK1/LRFN5/NGFR/CHRM1/SLITRK3/RGS9/GRM5/PDE4B/SH2D5/DRD2/GRID1/SYT12/CRYAB/CACNA1C/SH3GL3/SHISA9/PSD/SPOCK1/SLC8A3/SAMD14/SYT11/GAP43/LZTS1/MAP1B/GPER1/SLC8A1/DLGAP2/RNF112/PLPPR4/GRIN3A/SYN1/GRIN2A/INSYN1/NEFH/PALM/CAP2/SYN3/GRM1/NTRK2/DNM1/SHISA6/KCNH1…
GOCC_SYNAPTIC_MEMBRANE	GOCC_SYNAPTIC_MEMBRANE	368	0.474046	1.52109	0.0119048	0.127228	0.104897	4694	tags=43%, list=24%, signal=33%	CACNG7/CACNG8/HTR2A/SYNDIG1/CPLX3/IL31RA/GSG1L/CHRM2/PRKCG/TENM2/SHANK1/IGSF21/SORCS2/KCNB1/FAIM2/GPM6A/P2RX1/NTNG2/CDH2/CACNG5/GABRG1/HTR3B/ACTN2/KCNA2/CALB2/CACNG2/PTPRD/KCNMA1/CLSTN2/DGKI/ADORA1/ITGB3/ADRA1A/CHRNA1/ANK2/SYT6/NETO1/KCNA3/GRID2/SLC1A2/LRFN5/DGKB/CHRM1/SLITRK3/NRP2/NTNG1/STX1B/RGS9/GRM5/CNTN1/DRD2/GRID1/CRYAB/CACNA1C/SHC4/COL13A1/GABRP/SHISA9/HTR3A/IL1RAPL1/CDH10/SLC8A3/CHRNA9/SY…
GOMF_AMIDE_BINDING	GOMF_AMIDE_BINDING	374	0.427466	1.37231	0.0119048	0.127228	0.104897	4267	tags=32%, list=22%, signal=25%	GLP2R/CMA1/ADCYAP1R1/CRHBP/SSTR3/FPR2/CD209/GPR1/MCHR1/FOLR3/LILRB2/LVRN/MARCO/TGFB2/BCHE/INHBA/MSR1/TLR6/PTH1R/LBP/FCGR2B/NMUR1/CD300LF/NGFR/TLR1/HCRTR2/ITGAM/SSTR4/NPR3/ANPEP/RAMP1/CD1B/MAG/CRYAB/FOLR2/SSTR2/NOD2/ITGB2/CD1D/MAS1/PCSK5/GRIA3/TMEM158/NPFFR1/CD1E/ACOT12/TREM2/EBI3/EPDR1/CLIP3/NPR1/GPR150/SOAT2/HLA-DQA1/NFATC1/BDKRB1/CD1C/GHR/RYR2/CD14/CD1A/CEMIP/GRIA4/VIPR2/APBB1/FTCDNL1/FKBP5/GRI…
GOMF_MOLECULAR_ADAPTOR_ACTIVITY	GOMF_MOLECULAR_ADAPTOR_ACTIVITY	330	0.44732	1.4288	0.0119048	0.127228	0.104897	3787	tags=21%, list=20%, signal=17%	COL11A1/NEFL/SHANK1/FCRL2/FLRT2/SCIMP/ANK2/COL8A2/NCF1/MAP1A/GRIP2/LRRK2/STX1B/FXYD2/TRAT1/ARRDC5/AKAP6/STAP1/DOK2/PDZK1/SORBS1/LPL/COL14A1/SPSB4/CD3G/SLA2/SYNPO2/SYNE3/SNAP25/STX2/TRDN/DLGAP2/CD3E/SEPTIN4/GAS6/COL1A2/SGTB/SYNE1/ADAP2/EPB41L3/NEFH/STON1/STX11/JCHAIN/SPTBN4/DAB2/SH2D1B/CAV1/SH2B3/SEPTIN14/ANK1/SEPTIN6/AFAP1L2/SUN3/STX19/ATP1B2/INSC/CAV2/TRIM22/WWC2/SH3PXD2B/SLC4A1/NCF4/SORBS2/CNTL…
GOBP_EXTERNAL_ENCAPSULATING_STRUCTURE_ORGANIZATION	GOBP_EXTERNAL_ENCAPSULATING_STRUCTURE_ORGANIZATION	393	0.641605	2.06095	0.0120482	0.127228	0.104897	3616	tags=54%, list=19%, signal=44%	CMA1/HAS1/ADAMTS16/WT1/KLK5/DPT/MFAP5/TLL1/ANGPTL7/COL10A1/MMP27/COL11A1/FAP/MMP20/NPHS1/HPSE2/CTSG/ADAMTS12/MMP8/KLK7/GREM1/ITGA11/VIT/NTNG2/COMP/CCDC80/SFRP2/ADAM12/ADAMTSL1/ADAMTS14/KLK4/MMP23B/FLRT2/PTX3/DDR2/CTRB2/ADAMTS2/TNXB/FBN1/MIA/ITGB3/IL6/CTRB1/DPP4/COL23A1/COL8A2/ECM2/SULF1/TGFB2/ADAMTS10/MMP16/FGF2/COL8A1/LOX/ADAMTS6/FOXC2/ELANE/ADAM19/POSTN/ADAMTS15/ADAMTS3/TNC/ITGAM/NID2/MYF5/LAMA…
GOBP_NEGATIVE_REGULATION_OF_IMMUNE_SYSTEM_PROCESS	GOBP_NEGATIVE_REGULATION_OF_IMMUNE_SYSTEM_PROCESS	384	0.614154	1.96598	0.0120482	0.127228	0.104897	4415	tags=50%, list=23%, signal=39%	ADIPOQ/TARM1/CLEC4G/CR1/IL31RA/BPI/GREM1/PDCD1LG2/SLIT2/SFRP1/ADCYAP1/IL10/TNFSF4/C5AR2/LILRB2/LRRC17/LILRB4/FBN1/CCL21/BLK/ADORA1/FCRL3/CD84/CD80/DPP4/VSIG4/TGFB2/TNFRSF13B/IL7R/BTK/ACOD1/LILRB3/CD22/CXCL12/IL2RA/INHBA/CCR2/LAX1/LTF/FCGR2B/PLA2G2D/CNR2/LRFN5/CD300LF/LILRB1/MNDA/CRTAM/CCL25/KLRD1/TGFB3/SLAMF8/STAP1/GPR55/GPR68/DRD2/HAVCR2/UBASH3A/SH2D1A/DTX1/LGALS9B/PTPN22/ENPP3/CD86/SAMSN1/TSPAN…
GOBP_PEPTIDYL_TYROSINE_MODIFICATION	GOBP_PEPTIDYL_TYROSINE_MODIFICATION	363	0.566635	1.8112	0.0120482	0.127228	0.104897	3794	tags=39%, list=20%, signal=32%	ADIPOQ/LACRT/HTR2A/ROS1/IGF1/IL31RA/FGF7/FGF10/GREM1/HGF/SFRP1/ROR2/SFRP2/IL22RA2/FCGR1A/LILRA5/ROR1/DDR2/EPHA5/NOX4/LILRB4/BLK/ADORA1/ITGB3/IL6/ADRA1A/CD80/NCF1/EFEMP1/BTK/IL21/PKDCC/NTRK3/FLT3/CSF3/NTRK1/ADRA2A/ITK/GRM5/PDGFC/THBS4/PDGFRA/STAP1/IL13/CNTN1/FGFR1/OSM/CSF1R/IL11/EPHA3/SAMSN1/HCK/CASS4/PTPRC/CD300A/AXL/NOD2/ITGB2/IFNG/EREG/EPHA6/ALK/NRG1/CSF2/IL12B/MATK/TREM2/TDGF1/ZAP70/PDGFRB/IL2…
GOBP_POSITIVE_REGULATION_OF_CELL_DEVELOPMENT	GOBP_POSITIVE_REGULATION_OF_CELL_DEVELOPMENT	285	0.521903	1.66225	0.0120482	0.127228	0.104897	4427	tags=36%, list=23%, signal=28%	ADIPOQ/MYOC/PLXNA4/L1CAM/NEFL/SLIT2/ISLR2/WNT2/NTN1/PTPRD/IL6/CXCL12/BNC1/NGFR/MYF5/LTA/SHOX2/PLXNC1/EGR2/GPR68/DRD2/MAG/NGF/SERPINE2/CASS4/IFNG/SOX8/IL1RAPL1/LIMS2/PDE3A/FERMT2/SOX11/BIN1/MAP1B/TRPV2/DCT/FN1/DSCAM/GPER1/RNF112/IL34/BDNF/CLEC7A/SERPINF1/TNF/TNFSF11/CHODL/TYROBP/ZNF365/MYADM/CX3CR1/SLC9B2/LIF/TENM4/CLDN5/CUX2/HAS2/VEGFC/GJC2/NRP1/LMOD3/NTRK2/EPHB2/RET/TLR2/ILK/PLXND1/LRP1/GLI3/CX3…
GOBP_POSITIVE_REGULATION_OF_CELL_PROJECTION_ORGANIZATION	GOBP_POSITIVE_REGULATION_OF_CELL_PROJECTION_ORGANIZATION	337	0.463527	1.48118	0.0120482	0.127228	0.104897	4333	tags=28%, list=23%, signal=22%	PLXNA4/TENM3/NEGR1/TENM2/L1CAM/ANKRD1/NEFL/HGF/SLIT2/GPM6A/ADCYAP1/ROR2/P2RY12/SCN1B/ROR1/ISLR2/NTN1/CCL21/PTPRD/RIT2/CXCL12/NTRK3/P2RX7/NTRK1/NGFR/SHOX2/PLXNC1/TGFB3/CNTN1/RP1/NGF/EPHA3/CCL19/IL1RAPL1/ALK/DOCK11/MAP1B/TRPV2/FN1/DSCAM/DPYSL3/BDNF/RIPOR2/SERPINF1/TOX/CHODL/PALM/RGS2/ZNF804A/CUX2/NRP1/NTRK2/RET/FYN/APOE/DZIP1/TRIM67/STMN2/ARSB/CCDC88A/FEZ1/PLXND1/LRP1/ENPP2/CX3CL1/CAMK1/DNM3/ATP1B2…
GOBP_REGULATION_OF_ACTIN_FILAMENT_BASED_PROCESS	GOBP_REGULATION_OF_ACTIN_FILAMENT_BASED_PROCESS	381	0.476733	1.53032	0.0120482	0.127228	0.104897	5009	tags=37%, list=26%, signal=28%	SPTA1/KANK4/MYOC/NPHS1/RGS4/SHANK1/SLIT2/SFRP1/ATP1A2/PLN/ACTN2/CCL24/CCL26/EPHA5/NOX4/CCL21/ADORA1/PEAK3/ANK2/CXCL12/NTRK3/GPR65/CSF3/CCL11/NCKAP1L/FMN1/RHOH/PDE4B/TGFB3/PDGFRA/STAP1/CSF1R/LMOD1/CACNA1C/EPHA3/DIXDC1/IQGAP2/HCK/PLEK/TMOD1/PDPN/ELN/SYNPO2/FERMT2/BIN1/CORO2B/PDGFRB/GJA5/TEK/WAS/RHOF/WNT11/RYR2/ICAM1/JAM3/CFL2/CGNL1/FAM107A/CCN2/MYADM/BMP10/CYRIA/SPTBN4/SYNPO2L/NRP1/LMOD3/TPM1/CAV1/…
GOBP_REGULATION_OF_CYTOSOLIC_CALCIUM_ION_CONCENTRATION	GOBP_REGULATION_OF_CYTOSOLIC_CALCIUM_ION_CONCENTRATION	339	0.544214	1.73913	0.0120482	0.127228	0.104897	3546	tags=44%, list=18%, signal=36%	LACRT/HTR2A/DHRS7C/NOS1/NPY2R/PTGFR/PTGDR/PTGER3/CASQ2/FPR2/P2RX1/CCR6/ADCYAP1/ATP1A2/PLN/FPR1/ADRA1D/CCL1/CXCR5/LPAR4/C5AR2/MCHR1/CMKLR1/CALB2/NTSR1/CCL21/AGTR1/ADORA1/ADRA1A/CXCR1/ANK2/JPH2/CCR8/FGF2/P2RX7/CCR2/PTH1R/GPR65/PTGER2/C3AR1/F2RL2/HCRTR2/PTGIR/MS4A1/CCR4/FPR3/P2RY10/CD38/GRM5/GPR174/AKAP6/PDGFRA/GPR55/IL13/DRD2/CD19/CACNA2D1/C1QTNF1/EDNRA/P2RY6/CACNA1C/CCR5/CCL19/ADRA1B/C5AR1/CXCR3/F…
GOBP_REGULATION_OF_SUPRAMOLECULAR_FIBER_ORGANIZATION	GOBP_REGULATION_OF_SUPRAMOLECULAR_FIBER_ORGANIZATION	360	0.46818	1.49701	0.0120482	0.127228	0.104897	5115	tags=34%, list=27%, signal=25%	SPTA1/KANK4/MYOC/NAV3/NPHS1/RGS4/SHANK1/SLIT2/SFRP1/ACTN2/CCL24/CCL26/NOX4/CCL21/MAP1A/CXCL12/GPR65/CSF3/CCL11/NCKAP1L/FMN1/TGFB3/SLC39A12/LMOD1/CRYAB/IQGAP2/HCK/EMILIN1/PLEK/TMOD1/ELN/SYNPO2/AEBP1/FERMT2/BIN1/MAP1B/CLIP3/CORO2B/WAS/WNT11/ICAM1/SNCA/CFL2/ANKRD53/CGNL1/CCN2/MYADM/BMP10/CYRIA/SPTBN4/SYNPO2L/EFEMP2/NRP1/LMOD3/TPM1/S1PR1/FHOD3/SYNPO/APOE/STMN2/CCDC88A/KANK3/ARHGEF10/MAGEL2/CX3CL1/SER…
GOCC_MEMBRANE_MICRODOMAIN	GOCC_MEMBRANE_MICRODOMAIN	323	0.519513	1.65389	0.0120482	0.127228	0.104897	3608	tags=33%, list=19%, signal=27%	HTR2A/NOS1/CR1/FAIM2/UNC5A/P2RX1/ATP1A2/CDH2/P2RY12/SGCA/NTSR1/KCNMA1/PTGIS/RIT2/CDH15/ADRA1A/DPP4/SULF1/NFAM1/BTK/KCNA3/TLR6/MS4A4A/SLC1A2/SLC2A4/LRRK2/TLR1/ITGAM/MS4A1/AKAP6/CNTN1/CD226/KCNE1/CD19/MAG/FXYD1/ADRA1B/HCK/KIRREL1/PTPRC/ITGB2/PDZK1/CD79A/SORBS1/PDPN/ADCY2/LAT2/CD48/SELPLG/SLC6A2/LCP2/FASLG/TREM2/OLR1/TDGF1/ZAP70/CLIP3/DMD/TRPC4/ABCB4/KCNA5/ANGPT1/TEK/CD177/CD8A/CD14/ICAM1/RTN4RL2/CD…
GOBP_CELL_CHEMOTAXIS	GOBP_CELL_CHEMOTAXIS	295	0.61133	1.9366	0.0121951	0.127228	0.104897	4285	tags=53%, list=22%, signal=41%	FGF16/DEFB103A/CCL7/GREM1/CCL23/FPR2/HGF/SLIT2/DPEP1/CCR6/CCL1/IL10/CXCR5/FGF1/C5AR2/CCL24/CCL26/CMKLR1/CCL21/SCG2/AGTR1/IL6/CXCR1/DPP4/TGFB2/CXCL5/CCR8/CXCL12/FGF2/LOX/PPBP/CCR2/LBP/CNR2/CCL11/C3AR1/IL16/NCKAP1L/CCR4/EDN3/CCL8/CCL25/PDE4B/THBS4/SLAMF8/PDGFRA/STAP1/CCL13/DEFB124/FGFR1/PF4V1/CSF1R/CCR5/CCL19/C5AR1/BIN2/CXCR3/CCL18/VCAM1/EGR3/SAA1/JAML/NOD2/ITGB2/AZU1/CH25H/FGF18/PIK3CG/CXCL9/MPP1/…
GOBP_EPITHELIAL_CELL_PROLIFERATION	GOBP_EPITHELIAL_CELL_PROLIFERATION	378	0.497823	1.59503	0.0121951	0.127228	0.104897	4285	tags=36%, list=22%, signal=28%	LACRT/IGF1/PTPRN/GDF5/FAP/FGF7/FGF10/HGF/NOG/SFRP1/SFRP2/IL10/APELA/REG3G/TNMD/FGF1/C5AR2/CCL24/CCL26/WNT2/SCG2/AGTR1/ITGB3/IL6/GLI1/COL8A2/SULF1/TGFB2/TWIST1/CXCL12/FGF2/COL8A1/KLK8/CCL11/NGFR/PGR/NRP2/THBS4/FGFR1/ITGA4/GPBAR1/CD109/OR51E2/C5AR1/EGR3/JAML/NOD2/PROK2/RGN/EREG/SULF2/LIMS2/IL12B/SOX11/BMPER/RUNX3/JCAD/TEK/PIK3CD/AKT3/PPP1R16B/APLNR/LOXL2/NLRC3/MEF2C/CCL2/HTR2B/PRL/BMP6/NR4A3/ECM1/K…
GOBP_HEART_PROCESS	GOBP_HEART_PROCESS	280	0.523189	1.65978	0.0121951	0.127228	0.104897	4230	tags=44%, list=22%, signal=35%	CACNG7/SCN2B/CACNG8/CACNG6/KCNIP1/NOS1/SGCD/CHRM2/RGS4/MYL3/ACTC1/HSPB7/KCNJ12/CASQ2/ATP1A2/PLN/ADRA1D/APELA/CACNG5/SCN1B/CACNA1S/SCN10A/NOX4/KCNE4/CACNG2/ADORA1/ADRA1A/ANK2/KCNG2/TGFB2/SGCG/ABCC9/FXYD6/NKX2-5/KCNJ5/FXYD7/GNAO1/TMIGD3/DES/EDN3/FXYD2/PDE4B/KCNIP3/CORIN/KCNE1/DRD2/CACNA2D1/CACNA2D4/CACNA1C/KCNJ8/FXYD1/ADRA1B/MYL2/CELF2/CACNA1G/SEMA3A/SLC8A3/PIK3CG/KCNK3/SCN3B/BIN1/POPDC2/DMD/NPR1/S…
GOBP_MUSCLE_ORGAN_DEVELOPMENT	GOBP_MUSCLE_ORGAN_DEVELOPMENT	313	0.529524	1.68911	0.0121951	0.127228	0.104897	4356	tags=44%, list=23%, signal=35%	TCF23/IGF1/WT1/SGCD/COL11A1/ALX4/NPHS1/HAND1/MYL3/ACTC1/ANKRD1/MEOX2/ITGA11/NOG/MKX/MYOZ2/SGCA/WNT2/DCANP1/ZFPM2/TIFAB/CHRNA1/TGFB2/SGCG/JPH2/TWIST1/SPEG/LOX/NKX2-5/FOXC2/RBM24/MSC/MYF5/HLF/TLL2/SHOX2/EGR2/MYLK/FHL1/MYOCD/CRYAB/LAMA2/MYL2/DCN/EGR3/ASB2/SOX8/COL6A3/PAX5/ELN/MEGF10/EVC/NRG1/TCF21/STRA6/SOX11/HDAC9/KLHL41/POPDC2/DMD/LEF1/CYP26B1/HEG1/ANKRD2/RYR2/MEF2C/CACNA1H/MYOM1/MRAS/ITGA7/CFL2/R…
GOBP_REGULATION_OF_BLOOD_CIRCULATION	GOBP_REGULATION_OF_BLOOD_CIRCULATION	280	0.534561	1.69586	0.0121951	0.127228	0.104897	4230	tags=46%, list=22%, signal=37%	CACNG7/SCN2B/CACNG8/HTR2A/CACNG6/KCNIP1/NOS1/CHRM2/RGS4/MYL3/HSPB7/KCNJ12/CASQ2/P2RX1/ATP1A2/PLN/ADRA1D/APELA/CACNG5/SCN1B/CACNA1S/SCN10A/KCNE4/CACNG2/AGTR1/ADORA1/ADRA1A/HRH2/ANK2/KCNG2/TGFB2/ABCC9/FXYD6/NKX2-5/KCNJ5/FXYD7/PTGER2/GNAO1/TMIGD3/DES/EDN3/ADRA2A/CD38/FXYD2/PDE4B/KCNIP3/CORIN/KCNE1/DRD2/CACNA2D1/CACNA2D4/CACNA1C/FXYD1/ADRA1B/MYL2/CELF2/CACNA1G/SEMA3A/SLC8A3/PIK3CG/TBXA2R/KCNK3/SCN3B/…
GOBP_REGULATION_OF_INFLAMMATORY_RESPONSE	GOBP_REGULATION_OF_INFLAMMATORY_RESPONSE	321	0.600671	1.91027	0.0121951	0.127228	0.104897	4177	tags=47%, list=22%, signal=37%	ADIPOQ/CMA1/IGF1/ADAMTS12/MMP8/PTGER3/MEFV/CCN4/FPR2/HGF/ADCYAP1/CASP5/NLRP3/CCL1/IL10/IL22RA2/FFAR3/TNFAIP6/TNFSF4/LILRA5/NLRP12/CCL24/PTGIS/AGTR1/ADORA1/IL6/SIGLEC10/FUT7/BTK/IL21/ACOD1/AOAH/GPR31/IL2RA/CCR2/ELANE/LBP/FCGR2B/PLA2G2D/CD28/LRRK2/CNR2/IL16/DNASE1L3/LRFN5/NLRP10/LTA/SLAMF8/STAP1/IL13/SPHK1/OSM/ZBP1/ENPP3/MMP9/HCK/PIK3AP1/PTPRC/SAA1/TNFAIP8L2/MMP3/NOD2/IFNG/LPL/PIK3CG/MAS1/GPR17/NT5…
GOBP_REGULATION_OF_T_CELL_ACTIVATION	GOBP_REGULATION_OF_T_CELL_ACTIVATION	322	0.642856	2.04305	0.0121951	0.127228	0.104897	3789	tags=45%, list=20%, signal=37%	SPTA1/TARM1/CLEC4G/IGF1/CR1/CLC/CD209/PDCD1LG2/CD70/NLRP3/IL10/GLI2/TNFSF4/TNFSF8/LILRB2/LILRB4/CCL21/IL6/CD80/DPP4/VSIG4/IL7R/IL21/IL2RA/CCR2/LAX1/FCGR2B/PLA2G2D/CD28/PIK3R6/NCKAP1L/LILRB1/IL12RB1/CRTAM/LMO1/RHOH/TNFSF14/BTLA/HAVCR2/VNN1/DTX1/GRAP2/LGALS9B/ICOS/PTPN22/CCL19/CD86/CLECL1/IRF4/TNFSF13B/FGL2/PDCD1/VCAM1/IL27/PTPRC/EGR3/CD300A/SIRPB1/SPN/TNFAIP8L2/NOD2/IFNG/SIT1/SASH3/LGALS7B/TBX21/C…
GOBP_UROGENITAL_SYSTEM_DEVELOPMENT	GOBP_UROGENITAL_SYSTEM_DEVELOPMENT	319	0.453736	1.4435	0.0121951	0.127228	0.104897	4759	tags=42%, list=25%, signal=32%	ADIPOQ/ADAMTS16/WT1/NPHS1/FGF10/GREM1/NOG/SLIT2/SFRP1/GLI2/WNT9B/FGF1/BICC1/FBN1/AGTR1/GLI1/SULF1/TGFB2/GDNF/FGF2/ADAMTS6/FOXC2/LRRK2/TNC/FMN1/FAT4/LHX1/PDGFRA/MYOCD/KCNJ8/MMP9/SALL1/DCN/DCHS2/RGN/SOX8/SULF2/SERPINB7/FOXD1/PCSK5/KIF26B/TCF21/STRA6/SOX11/BMPER/DCHS1/GLIS2/CYP26B1/GCNT1/PDGFRB/ANGPT1/TEK/TBX18/WNT11/CRLF1/ZBTB16/MEF2C/BMP6/FSTL3/HEYL/SERPINF1/CYP7B1/COL4A4/FOXF1/LIF/PCSK9/BMP10/ENP…
GOBP_CALCIUM_ION_TRANSMEMBRANE_TRANSPORT	GOBP_CALCIUM_ION_TRANSMEMBRANE_TRANSPORT	297	0.531558	1.68574	0.0123457	0.127228	0.104897	3534	tags=35%, list=18%, signal=29%	CACNG7/LACRT/CACNG8/HTR2A/CACNG6/DHRS7C/NOS1/CASQ2/GPM6A/ATP1A2/PLN/CACNG5/P2RY12/CACNA1S/NTSR1/CACNG2/CCL21/FGF14/PLP1/ANK2/JPH2/FGF2/P2RX7/ADRA2A/RGS9/PDE4B/AKAP6/IL13/NALCN/DRD2/CD19/STAC/RRAD/STAC2/CACNA2D1/CACNA2D4/P2RY6/SLC24A4/CACNA1C/CCR5/REM1/CCL19/FAM155A/PTPRC/GEM/RGN/CACNA1G/SLC8A3/PIK3CG/CXCL9/CHRNA9/TRPM1/MICU3/SLC24A3/FASLG/CCL3/BIN1/RASA3/TRPV2/TRPC3/DMD/TRPC4/CXCL11/GPER1/TRDN/MC…
GOBP_COGNITION	GOBP_COGNITION	275	0.429025	1.35473	0.0123457	0.127228	0.104897	4694	tags=36%, list=24%, signal=28%	HTR2A/GIP/NPAS4/PRKCG/CRHBP/NRXN2/SHANK1/ATP1A2/LILRB2/NTSR1/DCANP1/ADORA1/TIFAB/BCHE/MAP1A/NETO1/SLC2A4/NTRK1/KLK8/CCL11/CHRM1/GPR88/GRM5/EGR2/LRRN4/DRD2/S100B/RASGRF1/NGF/C5AR1/JAKMIP1/SLC8A3/TACR2/SYT11/STRA6/KCNK2/SNAP25/OXT/LMX1A/MEF2C/TNR/BDNF/LHX8/GRIN2A/SOBP/SERPINF1/ITGA5/FAM107A/TNF/CX3CR1/NRXN1/CLDN5/CUX2/ATXN1/SLC24A2/NTRK2/GTF2A1L/EPHB2/CAMK4/FYN/ADGRB3/TLR2/CHRNA4/MUSK/APOE/GPR155/A…
GOBP_GLIOGENESIS	GOBP_GLIOGENESIS	275	0.447985	1.4146	0.0123457	0.127228	0.104897	4492	tags=39%, list=23%, signal=30%	FGF5/MYOC/FGF10/FPR2/PENK/NOG/ADCYAP1/ROR2/CDH2/P2RY12/ROR1/PITX3/IL6/PLP1/TGFB2/CCR2/CHRM1/LTA/STAP1/EGR2/CSF1R/MAG/DTX1/SERPINE2/LAMA2/C5AR1/IFNG/AZU1/SOX8/SLC8A3/GPR17/GPR183/GAP43/CCL3/SOX11/TREM2/BIN1/LEF1/TRPC4/RNF112/NRROS/MXRA8/DLX2/IL34/CCL2/TSPAN2/DAAM2/CSF1/TNF/ZNF365/CX3CR1/C1QA/CNTNAP1/LIF/DLX1/TENM4/LGI4/CDK6/KCNJ10/GJC2/NTRK2/CSPG4/TLR2/NDN/ARHGEF10/LRP1/GLI3/CX3CL1/SOX9/TAL1/VIM/A…
GOBP_I_KAPPAB_KINASE_NF_KAPPAB_SIGNALING	GOBP_I_KAPPAB_KINASE_NF_KAPPAB_SIGNALING	275	0.519342	1.63992	0.0123457	0.127228	0.104897	5132	tags=34%, list=27%, signal=25%	ADIPOQ/TLR8/ROR1/NLRP12/LILRB4/CCL21/TIFAB/BTK/TLR6/LTF/CLEC6A/TNFRSF19/RHOH/DEFB124/S100B/CCL19/TNIP3/NOD2/TRIML2/TICAM2/LY96/TMEM106A/FASLG/ANGPT1/SIRPA/PRKCB/TLR7/NLRC3/TGM2/CD14/LURAP1/HTR2B/SECTM1/UBD/ECM1/NLRP6/TNF/TNFSF11/NEK6/CD4/CX3CR1/F2R/BIRC3/FYN/TLR2/ESR1/CX3CL1/GPRC5B/FLNA/TRIM22/PER1/TRIML1/RORA/S100A12/PLK2/LGALS1/TRAF1/HLA-DRB1/TNFAIP3/APOL3/PIM2/LPAR1/TLR4/CASP1/MAP3K3/CARD9/CD3…
GOBP_KERATINOCYTE_DIFFERENTIATION	GOBP_KERATINOCYTE_DIFFERENTIATION	300	0.509799	1.62068	0.0123457	0.127228	0.104897	3323	tags=36%, list=17%, signal=31%	KRTAP13-1/KRTAP19-3/KRTAP19-7/KRTAP13-4/KRTAP4-3/KRTAP6-1/KRTAP4-4/KRTAP2-4/KRTAP9-8/KRTAP9-4/KRTAP9-3/KRTAP13-3/KRTAP19-5/KRTAP23-1/KRTAP20-1/KRTAP26-1/KRTAP19-4/KRTAP27-1/KRT28/KRTAP19-6/KLK5/KRTAP24-1/KRTAP4-6/KRTAP4-11/KRTAP5-2/KRTAP2-3/KRTAP3-3/KRTAP4-5/KRTAP9-9/KRTAP4-2/KRTAP8-1/KRT85/KRT38/KRTAP13-2/KRTAP1-4/KRTAP20-2/KRT25/KRT81/KRT34/REG3G/KRTAP1-3/KRTAP11-1/KRTAP19-1/KRTAP9-7/CDSN/KRT75…
GOBP_MAINTENANCE_OF_LOCATION	GOBP_MAINTENANCE_OF_LOCATION	311	0.486802	1.55232	0.0123457	0.127228	0.104897	3779	tags=27%, list=20%, signal=22%	LACRT/HTR2A/DHRS7C/NOS1/CASQ2/ATP1A2/PLN/IL10/NTSR1/FBN1/CCL21/RIT2/ITGB3/IL6/ANK2/JPH2/FGF2/MSR1/ENPP1/PLA2G4C/AKAP6/IL13/DRD2/CD19/P2RY6/CACNA1C/CCR5/CCL19/CES1/PTPRC/LPL/CXCL9/FASLG/CCL3/B4GALNT1/SLC18A2/SLC30A4/RASA3/DMD/CXCL11/GPER1/TRDN/MCOLN2/SLC8A1/NR5A1/MCOLN3/NRROS/BDKRB1/S100A7/ANXA6/APLNR/JSRP1/NPSR1/RYR2/SNCA/CEMIP/HTR2B/F2RL3/THY1/C3/LEP/TNF/CXCL10/SYNE1/CD4/F2R/LCK/SRGN/CAV1/APOE/D…
GOBP_REGULATION_OF_SMALL_GTPASE_MEDIATED_SIGNAL_TRANSDUCTION	GOBP_REGULATION_OF_SMALL_GTPASE_MEDIATED_SIGNAL_TRANSDUCTION	317	0.47088	1.49881	0.0123457	0.127228	0.104897	4658	tags=32%, list=24%, signal=25%	IGF1/ARHGAP36/MYOC/FGF10/SLIT2/RASGRP4/LPAR4/ARHGAP20/RIT2/ADRA1A/TGFB2/GPR65/NTRK1/CYTH4/F2RL2/RHOH/P2RY10/GPR174/GPR55/RASGRF1/NGF/ARHGAP22/RASGRF2/PSD/ARHGAP9/MMD2/PIK3CG/GPR17/ARHGAP24/TAGAP/STARD8/RASA3/DEPDC7/PDGFRB/ARHGAP31/STARD13/ARHGAP15/HEG1/RHOF/RASAL3/VAV1/TIMP2/SYDE1/FGD2/P2RY8/CSF1/CHN1/F2RL3/RHOJ/RIPOR2/RASGRP1/CGNL1/COL3A1/F2R/CDON/STMN3/SYNPO2L/ARHGEF25/NRP1/EPHB2/ARHGAP25/APOE/…
GOBP_REGULATION_OF_TRANSPORTER_ACTIVITY	GOBP_REGULATION_OF_TRANSPORTER_ACTIVITY	275	0.528525	1.66892	0.0123457	0.127228	0.104897	2574	tags=26%, list=13%, signal=23%	CACNG7/ADIPOQ/SCN2B/CACNG8/NOS1/GSG1L/CRHBP/NEFL/SHANK1/CASQ2/ATP1A2/PLN/CACNG5/SCN1B/ACTN2/KCNE4/NTSR1/CACNG2/FGF14/ANK2/JPH2/FXYD6/TWIST1/NETO1/CCR2/FXYD7/LRRC55/ADRA2A/RGS9/FXYD2/GRM5/PDE4B/AKAP6/KCNE1/DRD2/STAC/RRAD/STAC2/CACNA2D1/RASGRF1/FHL1/P2RY6/FXYD1/REM1/MMP9/KCNS2/RASGRF2/SHISA9/GEM/HTR3A/PDZK1/IFNG/RGN/GRIA3/TREM2/SCN3B/DMD/TRDN/JSRP1/RYR2/MEF2C/SNCA/CCL2/SCN4B/KCNE1B/GRIA4/GRIN2A/KCN…
GOBP_SKELETAL_MUSCLE_ORGAN_DEVELOPMENT	GOBP_SKELETAL_MUSCLE_ORGAN_DEVELOPMENT	156	0.474462	1.39964	0.0123457	0.127228	0.104897	4356	tags=41%, list=23%, signal=32%	WT1/NPHS1/MYL3/ANKRD1/MEOX2/MYOZ2/CHRNA1/TWIST1/RBM24/MSC/MYF5/HLF/TLL2/SHOX2/EGR2/MYOCD/DCN/ASB2/SOX8/PAX5/ELN/MEGF10/TCF21/STRA6/SOX11/HDAC9/KLHL41/POPDC2/CYP26B1/MEF2C/MYOM1/CFL2/RIPOR2/HLX/HEYL/MYH15/CDON/ACTN3/BVES/HIVEP3/LMOD3/ACTA1/CAV1/NUPR1/CAV2/DNER/DLL1/RYR1/ARNTL/EGR1/KCNAB1/POPDC3/MYOZ1/MYF6/SVIL/EPHB1/SMO/HDAC4/CNTFR/TGFB1/BASP1/VGLL2/NEURL1/COL19A1
GOBP_TISSUE_MIGRATION	GOBP_TISSUE_MIGRATION	299	0.532031	1.68939	0.0123457	0.127228	0.104897	4297	tags=38%, list=22%, signal=30%	FGF16/LGALS12/FAP/FGF7/FGF10/ACTC1/GREM1/MEOX2/SLIT2/CCR6/APELA/FGF1/SCG2/ITGB3/DPP4/TGFB2/FGF2/ZEB2/FOXC2/NRP2/CYP1B1/FGFR1/MMP9/DCN/EGR3/ITGB2/IFNG/SEMA3A/FGF18/PIK3CG/ACTG2/TBXA2R/ADGRA2/SMOC2/BMPER/HDAC9/TDGF1/GLIPR2/JCAD/CXCL13/STARD13/ANGPT1/TEK/PIK3CD/AKT3/LOXL2/CCBE1/MEF2C/RHOJ/ADAMTS9/SERPINF1/WNT7A/TNF/FOXF1/THBS1/BMP10/ADTRP/ANXA3/HAS2/VEGFC/NRP1/ACTA1/NOS3/VASH1/ACTA2/ACVRL1/APOE/AGT/…
GOCC_DISTAL_AXON	GOCC_DISTAL_AXON	287	0.440361	1.39566	0.0123457	0.127228	0.104897	3820	tags=29%, list=20%, signal=24%	PTPRN/CPLX3/PRKCG/TENM2/L1CAM/CRHBP/NEFL/LAMP5/BOC/PENK/GPM6A/ADCYAP1/ROR1/KCNA2/CALB2/NTSR1/UNC5C/ADORA1/SNCB/KCNA3/LRRK2/NGFR/CHRM1/KCNIP3/PNOC/SLC18A3/SLC18A1/TSHZ3/OLFM1/DRD2/ITGA4/RASGRF1/PCDH9/TNN/SLC32A1/SLC8A3/SYT11/GAP43/KCNK2/SLC18A2/MAP1B/TRPV2/SNAP25/DSCAM/GPER1/SLC8A1/OXT/PRKCB/DPYSL3/TIMP2/SNCA/THY1/APBB1/PALLD/KCNC2/CNGB1/ZNF804A/STMN3/NRP1/NTRK2/GDPD5/HTR1B/STMN2/TUBB3/BRSK1/MYO5A…
GOCC_EXTERNAL_SIDE_OF_PLASMA_MEMBRANE	GOCC_EXTERNAL_SIDE_OF_PLASMA_MEMBRANE	316	0.576888	1.8372	0.0123457	0.127228	0.104897	4198	tags=58%, list=22%, signal=46%	IL31RA/PRND/TLR8/FCER2/CD209/SERPINA5/PDCD1LG2/IGSF21/CD33/P2RX1/CCR6/GFRA2/CXCR5/NCAM1/P2RY12/EPHA5/FOLR3/WNT2/IGLL1/FCN1/CRLF2/CD163/TNFRSF9/CXCR1/CD80/CCR8/IL7R/SCARA5/CD22/CXCL12/IL2RA/CCR2/MSR1/SLC2A4/FCGR2B/KCNJ5/STAB2/CD28/ITGAM/MS4A1/LILRB1/IL12RB1/CCR4/ADAM29/PDGFRA/IL13/CD1B/CD226/CD19/SERPINE2/CCR5/ENPP3/FCRL6/CD86/FCGR3A/CXCR3/FOLR2/PDCD1/VCAM1/CSF2RA/PTPRC/CD163L1/SPN/F10/ITGB2/CD79A…
GOMF_G_PROTEIN_COUPLED_RECEPTOR_BINDING	GOMF_G_PROTEIN_COUPLED_RECEPTOR_BINDING	283	0.48654	1.543	0.0123457	0.127228	0.104897	4431	tags=46%, list=23%, signal=36%	GIP/RSPO3/MYOC/RSPO1/DEFB103A/CCL7/CCL23/GNAT2/SHANK1/RTP5/PENK/SFRP1/ADCYAP1/ROR2/FPR1/CCL1/APELA/WNT9B/CCL24/CCL26/WNT2/FCN1/CCL21/AGTR1/ADORA1/MARCO/SCT/CXCL5/CXCL12/PPBP/CCR2/CCL11/GNAO1/RLN3/EDN3/CCL8/ADRA2A/CCL25/PNOC/CCL13/NECAB2/CNRIP1/PF4V1/NPY/CCL19/CTHRC1/CCL18/REEP2/SAA1/PROK2/CXCL9/UCHL1/PF4/DEFB103B/PMCH/CCL4/CCL3/CXCL2/PPY/CCL14/CCL3L1/CXCL13/WNT5B/CXCL11/OXT/GCG/GPHA2/WNT11/UTS2B/…
GOBP_ACTIVATION_OF_MAPK_ACTIVITY	GOBP_ACTIVATION_OF_MAPK_ACTIVITY	154	0.516599	1.5157	0.0125	0.127228	0.104897	3165	tags=23%, list=16%, signal=20%	IGF1/SBK2/FGF10/HGF/FPR1/FGF1/BIRC7/FGF2/NTRK3/LRRK2/TGFB3/CCL19/C5AR1/PTPRC/SAA1/NOD2/PROK2/ALK/CD40LG/NRG1/PDE6G/TDGF1/GHR/MAP4K1/TNF/TNFSF11/ITGA1/EPGN/THBS1/GRM1/IGFBP6/MAP3K20/RET/CSPG4/AGT/EGF
GOBP_ADENYLATE_CYCLASE_ACTIVATING_G_PROTEIN_COUPLED_RECEPTOR_SIGNALING_PATHWAY	GOBP_ADENYLATE_CYCLASE_ACTIVATING_G_PROTEIN_COUPLED_RECEPTOR_SIGNALING_PATHWAY	141	0.48295	1.41224	0.0125	0.127228	0.104897	4016	tags=50%, list=21%, signal=40%	ADRB3/PTGFR/ADGRD1/PTGER3/ADCYAP1/PLN/ADRA1D/ADGRE1/MC2R/RIT2/TSHR/ADRA1A/ADGRG3/PTH1R/GPR65/PTGER2/CNR2/PTGIR/GPR26/ADRA2A/SSTR4/PDE4B/RAMP1/RXFP1/DRD2/ADRA1B/ADCY7/ADCY2/CXCL9/GNG2/ADGRE3/PF4/TBXA2R/ADGRG5/ADGRD2/CXCL11/ADGRE2/GPER1/GCG/PTHLH/GPHA2/MRAP/S1PR3/CXCL10/GPHB5/ADGRG4/ADCY5/S1PR4/GPR12/UCN2/APLP1/ADCY9/ADGRB3/S1PR1/PTGER1/ADGRB1/GPR161/ADCY4/DRD5/CALCRL/CALCR/GNAL/ADGRL4/S1PR2/ADM2/L…
GOBP_B_CELL_ACTIVATION	GOBP_B_CELL_ACTIVATION	252	0.592528	1.83971	0.0125	0.127228	0.104897	2860	tags=33%, list=15%, signal=28%	IFNA10/AICDA/CR1/CR2/SFRP1/CD70/CCR6/IL10/CXCR5/FCRL1/CD180/TNFSF4/IFNA16/IGLL1/BLK/IL6/RAG2/FCRL3/TNFRSF13B/ADGRG3/NFAM1/IL7R/BTK/IL21/CD22/INHBA/FLT3/LAX1/FCGR2B/NTRK1/CD28/GAPT/NCKAP1L/MS4A1/MNDA/CD38/SLAMF8/IL13/DOCK10/CD19/IFNA13/ITGA4/IL11/CD86/SAMSN1/TNFSF13B/VCAM1/PTPRC/CD300A/MZB1/NOD2/CD79A/IFNK/LAT2/IGLL5/SASH3/TBX21/CTLA4/DOCK11/CD40LG/GPR183/HDAC9/CD79B/ZAP70/CD27/LEF1/TBC1D10C/PIK3C…
GOBP_CELL_RECOGNITION	GOBP_CELL_RECOGNITION	159	0.479148	1.40472	0.0125	0.127228	0.104897	3763	tags=41%, list=20%, signal=33%	PAEP/C4B/COLEC12/PLA2G5/KCNU1/CD209/PTX3/FOLR3/IGLL1/FCN1/CCL21/NTM/DOCK2/LBP/MYPN/NCR3/CRTAM/NEXN/VCAN/CD226/NCAM2/HAVCR2/OPCML/EPHA3/TNN/CCL19/FOLR2/CNTNAP3/SEMA3A/IGLL5/CD6/PRF1/MEGF10/GAP43/ATP8B3/CD5/DSCAM/CLEC7A/VSTM2L/PALLD/CNTN2/FCN2/PCDH12/SFTPA1/MFGE8/SPACA3/C4BPB/NRCAM/CNTN4/HVCN1/EPHB2/CLEC4M/ADGRB1/NDN/FCN3/ZP4/MSN/C4BPA/CXCR4/ROBO4/CRP/PECAM1/TUB/FOLR1/CATSPER1
GOBP_CELLULAR_RESPONSE_TO_EXTERNAL_STIMULUS	GOBP_CELLULAR_RESPONSE_TO_EXTERNAL_STIMULUS	301	0.439093	1.38883	0.0125	0.127228	0.104897	5214	tags=34%, list=27%, signal=25%	MYH13/MAP1LC3C/TLR8/ANKRD1/KCNB1/PENK/SFRP1/ATP1A2/CASP5/SFRP2/WNT9B/TNFRSF8/MN1/POSTN/LRRK2/TNC/IL13/TNFSF14/MAG/ITGA4/MYOCD/FOLR2/VCAM1/PTPRC/AXL/LPL/KIF26A/TLR7/WNT11/ICAM1/NUAK1/BMP6/MMP7/RIPOR2/BHLHA15/PDE2A/LEP/PIEZO2/GAS6/FAM107A/COL1A1/FAS/PCSK9/IL15/UCN2/AQP2/NUAK2/CD68/BRSK1/SOX9/HABP4/AVPR1A/PHEX/KANK2/SNAI2/RRAGD/INHBB/FOLR1/ITGA2/TFEB/LYN/CDKN2B/TMEM150C/TLR4/DSC2/CASP1/PTN/VDR/HDAC4…
GOBP_EPITHELIAL_TUBE_MORPHOGENESIS	GOBP_EPITHELIAL_TUBE_MORPHOGENESIS	304	0.446989	1.42001	0.0125	0.127228	0.104897	4660	tags=36%, list=24%, signal=28%	ADAMTS16/WT1/RSPO2/HAND2/HAND1/ADAMTS12/FGF10/GREM1/NOG/SLIT2/SFRP1/SFRP2/GLI2/WNT9B/FGF1/WNT2/NTN1/PRICKLE1/TGFB2/GDNF/TWIST1/FGF2/NKX2-5/FOXC2/GBX2/CCL11/TNC/FMN1/PGR/LAMA1/FAT4/LHX1/CSF1R/EDNRA/CTHRC1/SALL1/ITGAX/EOMES/SOX8/TBX21/FOXD1/KIF26B/TCF21/SOX11/NOTO/DCHS1/LEF1/STARD13/HHIP/PIK3CD/WNT11/RYR2/MEF2C/CSF1/TNF/CXCL10/FOXF1/TIE1/SOX17/MICAL2/TBX20/TBX22/NRP1/RET/ACVRL1/AGT/ESR1/EGF/HOXD11/…
GOBP_ERK1_AND_ERK2_CASCADE	GOBP_ERK1_AND_ERK2_CASCADE	301	0.543036	1.71761	0.0125	0.127228	0.104897	4425	tags=46%, list=23%, signal=36%	ADIPOQ/HTR2A/ROS1/IGF1/THPO/HAND2/FGF10/CCL7/CCL23/PLA2G5/FPR2/ADCYAP1/CCL1/APELA/C5AR2/CCL24/CCL26/CCL21/SCIMP/MARCO/ADRA1A/FGF2/NTRK1/TNFAIP8L3/CCL11/CHI3L1/CCL8/CCL25/SSTR4/PDGFC/PDGFRA/GPR55/CCL13/NECAB2/SLAMF1/DRD2/CSF1R/HAVCR2/GPBAR1/P2RY6/PTPN22/CCL19/C5AR1/TIMP3/CCL18/PTPRC/NOD2/EMILIN1/FGF18/CHRNA9/GPR183/CCL4/FERMT2/CCL3/BMPER/TREM2/CCL14/CCL3L1/CCR1/GLIPR2/FN1/PDGFRB/GPER1/ANGPT1/DUSP2…
GOBP_LEUKOCYTE_PROLIFERATION	GOBP_LEUKOCYTE_PROLIFERATION	308	0.596321	1.89944	0.0125	0.127228	0.104897	3856	tags=47%, list=20%, signal=38%	IFNA10/SPTA1/CLEC4G/IGF1/CR1/CLC/FGF10/GREM1/CD209/PDCD1LG2/CR2/CD70/IL10/CD180/TNFSF4/IFNA16/TNFSF8/LILRB2/LILRB4/BLK/IL6/RAG2/FCRL3/DOCK2/CD80/VSIG4/TNFRSF13B/IL7R/BTK/IL21/CD22/IL2RA/FLT3/CCR2/OCSTAMP/FCGR2B/PLA2G2D/CD28/GAPT/NCKAP1L/MS4A1/LILRB1/IL12RB1/MNDA/CRTAM/LMO1/CCL8/CD38/NPR3/SLC11A1/IL13/CD19/CSF1R/TNFSF14/HAVCR2/IFNA13/LGALS9B/PTPN22/ENPP3/CCL19/CD86/CLECL1/TNFSF13B/VCAM1/IL27/PTPRC…
GOBP_MUSCLE_CELL_DEVELOPMENT	GOBP_MUSCLE_CELL_DEVELOPMENT	159	0.522741	1.53252	0.0125	0.127228	0.104897	4145	tags=43%, list=22%, signal=34%	NKX2-6/IGF1/ALPK2/PI16/RGS4/ACTC1/ANKRD1/COMP/MYOZ2/FLNC/ACTN2/ADRA1A/ANK2/LOX/NKX2-5/SYPL2/MYPN/WFIKKN2/MYF5/SHOX2/AKAP6/PDGFRA/LMOD1/MYL2/PGM5/TMOD1/MYH11/MEGF10/BIN1/HDAC9/KLHL41/DMD/SGCZ/PDGFRB/SLC8A1/TBX18/HAMP/CFL2/RIPOR2/DYSF/MYH3/RGS2/BMP10/BVES/SYNPO2L/EFEMP2/LMOD3/TPM1/ACTA1/FHOD3/LDB3/CAV2/DNER/TMOD4/EDN1/SORBS2/ISL1/SGCB/NFATC2/BMP4/RYR1/GATA4/TNNT2/NFATC4/MYOZ1/MYF6/SMO/HDAC4
GOBP_NEGATIVE_REGULATION_OF_BINDING	GOBP_NEGATIVE_REGULATION_OF_BINDING	155	0.475661	1.39948	0.0125	0.127228	0.104897	4401	tags=30%, list=23%, signal=23%	ADIPOQ/XIRP1/HAND2/HAND1/CCL23/NOG/HMGA2/PLN/IL10/DACT1/LRRK2/WFIKKN2/ITGA4/SOX11/BAG2/LEF1/GZMA/CARD18/IFIT2/SLN/PCSK9/IFIT1/TMC8/GATA1/DAB2/CAV1/NES/CFHR1/CRMP1/HABP4/CAMK1/ARHGAP28/MSX1/PDGFB/DISC1/ACE/FRMD7/NFATC4/MAP2/SMO/ADRB2/IFI16/HMOX1/JAK2/ARRB2/NKX3-1
GOBP_NEGATIVE_REGULATION_OF_CELL_ADHESION	GOBP_NEGATIVE_REGULATION_OF_CELL_ADHESION	274	0.535074	1.68107	0.0125	0.127228	0.104897	4490	tags=43%, list=23%, signal=34%	ADIPOQ/TARM1/CLEC4G/CR1/MYOC/PLXNA4/PDCD1LG2/IL10/TNFSF4/LILRB2/LILRB4/CCL21/CD80/VSIG4/PRKG1/CXCL12/IL2RA/LAX1/CDSN/FCGR2B/POSTN/PLA2G2D/TNC/LILRB1/ADAMDEC1/CRTAM/CCL25/PLXNC1/CYP1B1/HAVCR2/C1QTNF1/DTX1/SERPINE2/LGALS9B/PTPN22/CD86/FGL2/PTPRC/CD300A/SPN/TNFAIP8L2/SPOCK1/LGALS7B/TBX21/CTLA4/TIGIT/MELTF/LAG3/TGFBI/RUNX3/CORO2B/DSCAM/ANGPT1/LRRC32/TNFSF18/CD274/FOXP3/IDO1/TNR/LOXL3/BMP6/JAM3/RIPOR2…
GOBP_NEGATIVE_REGULATION_OF_CYTOKINE_PRODUCTION	GOBP_NEGATIVE_REGULATION_OF_CYTOKINE_PRODUCTION	276	0.598455	1.88648	0.0125	0.127228	0.104897	4331	tags=45%, list=23%, signal=35%	ADIPOQ/IGF1/CR1/BPI/NAV3/TLR8/MMP8/SSC5D/MEFV/HGF/PDCD1LG2/CD33/NLRP3/IL10/TNFSF4/LILRA5/C5AR2/NLRP12/CMKLR1/LILRB4/LILRA4/IL6/CD84/VSIG4/TGFB2/BTK/ACOD1/TWIST1/INHBA/TLR6/ELANE/LBP/LTF/FCGR2B/ABCD2/NCKAP1L/LILRB1/SLC11A1/TGFB3/IL13/SLAMF1/HAVCR2/LGALS9B/PTPN22/GATA6/ADCY7/PTPRC/CLEC4A/AXL/NOD2/IFNG/LGALS7B/TBX21/SYT11/IL12B/TIGIT/LAG3/TREM2/HDAC9/IL1R2/FN1/LEF1/ANGPT1/LRRC32/SIRPA/CD274/FOXP3/WN…
GOBP_NEGATIVE_REGULATION_OF_ION_TRANSPORT	GOBP_NEGATIVE_REGULATION_OF_ION_TRANSPORT	288	0.476359	1.50746	0.0125	0.127228	0.104897	3082	tags=26%, list=16%, signal=22%	ADIPOQ/HTR2A/OSTN/NOS1/TRH/RGS4/SFRP4/CRHBP/CASQ2/KCNB1/CD33/SFRP1/ADCYAP1/ATP1A2/PLN/P2RY12/ACTN2/LILRB2/KCNE4/NTSR1/ADORA1/ITGB3/PKDCC/TWIST1/ENPP1/LRRK2/GNAO1/LILRB1/ADRA2A/PID1/MAOB/KCNE1/DRD2/RRAD/SERPINE2/REM1/MMP9/SYT4/GEM/SYT11/IL12B/VSNL1/BIN1/ANGPT1/TRDN/APOC2/PRKCB/HAMP/ICAM1/SNCA/KCNE1B/RAB23/CD200/LEP/KCNE5/TNF/HECW1/SLN/KCNH2/RGS2/THBS1/F2R/PCSK9/DERL3/ADTRP/RSAD2/EPHB2/NPY5R/CAV1/B…
GOBP_NEGATIVE_REGULATION_OF_LOCOMOTION	GOBP_NEGATIVE_REGULATION_OF_LOCOMOTION	305	0.505033	1.60241	0.0125	0.127228	0.104897	4415	tags=38%, list=23%, signal=30%	ADIPOQ/HAS1/NAV3/GREM1/MEOX2/NOG/SLIT2/DPEP1/SFRP1/SFRP2/CHRD/C5AR2/CCL21/ADORA1/DPP4/SULF1/PRKG1/CXCL12/FGF2/ELANE/TMIGD3/CCL25/PODN/SLAMF8/STAP1/CYP1B1/DRD2/RECK/MYOCD/TNN/SEMA5B/DCN/CD300A/EMILIN1/RGN/SEMA3A/TBX5/TBXA2R/MITF/CXCL13/IL24/STARD13/AIF1/WAS/DPYSL3/KLRC4-KLRK1/PADI2/WNT11/MEF2C/CCL2/CD200R1/THY1/RIPOR2/ADAMTS9/CD200/SERPINF1/IGFBP5/TNF/CX3CR1/COL3A1/TIE1/THBS1/IL27RA/ADARB1/BMP10/A…
GOBP_NEURON_PROJECTION_EXTENSION	GOBP_NEURON_PROJECTION_EXTENSION	163	0.476912	1.40256	0.0125	0.127228	0.104897	4103	tags=28%, list=21%, signal=22%	CACNG7/OSTN/PLXNA4/L1CAM/SLIT2/ISLR2/NTN1/CXCL12/POSTN/SYT3/DCLK1/NRP2/OLFM1/MAG/ITGA4/TNN/SEMA5B/SYT4/SEMA3A/MAP1B/TRPV2/FN1/DSCAM/TNR/CPNE5/NRCAM/NRP1/DPYSL2/DRAXIN/SEMA3D/SEMA6B/APOE/NDN/LRP1/ARHGAP4/RIMS1/CXCR4/DISC1/SEMA3G/TMEM108/MACF1/MAP2/LAMB2/SEMA6D/SHTN1
GOBP_NEUROTRANSMITTER_SECRETION	GOBP_NEUROTRANSMITTER_SECRETION	154	0.484148	1.42049	0.0125	0.127228	0.104897	3615	tags=29%, list=19%, signal=24%	CAMK2A/HTR2A/SLC22A2/CPLX3/PRKCG/NRXN2/P2RX1/ADRA1A/SYT6/LRRK2/ADRA2A/STX1B/SLC18A3/DRD2/SYT12/PPFIA2/SLC32A1/SYT4/TACR2/SYT11/SLC18A2/SNAP25/GPER1/STX2/PRKCB/GRIN3A/MEF2C/SNCA/SYN1/CADPS/KMO/WNT7A/STX11/NRXN1/SYN3/STXBP1/HTR1B/BACE1/ASIC1/BRSK1/STX19/RIMS1/GRIK5/MCTP1/DOC2B
GOBP_PLATELET_ACTIVATION	GOBP_PLATELET_ACTIVATION	157	0.563547	1.65623	0.0125	0.127228	0.104897	3846	tags=41%, list=20%, signal=33%	PRKCG/P2RX1/COMP/P2RY12/BLK/DGKI/ITGB3/IL6/PRKG1/PIK3R6/PIK3R5/F2RL2/DGKB/ADRA2A/PDGFRA/PF4V1/C1QTNF1/SERPINE2/TSPAN32/AXL/SAA1/PLEK/PDPN/PIK3CG/GNG2/CD40LG/PF4/LCP2/TREML1/TRPC3/FN1/PRKCB/VAV1/FCER1G/F2RL3/FERMT3/ADAMTS18/COL1A2/COL3A1/SELP/COL1A1/F2R/LCK/PRKCQ/GATA1/STXBP1/NOS3/SH2B3/MYL9/FYN/APOE/GP6/ILK/ITPR2/DGKG/TRPC6/GP5/FLNA/MPIG6B/PDGFB/PDGFA/GP1BA/LYN/TLR4
GOBP_POSITIVE_REGULATION_OF_CELL_CELL_ADHESION	GOBP_POSITIVE_REGULATION_OF_CELL_CELL_ADHESION	272	0.626128	1.96574	0.0125	0.127228	0.104897	3377	tags=40%, list=18%, signal=34%	SPTA1/IGF1/CR1/CD209/PDCD1LG2/CD70/NLRP3/IL10/GLI2/TNFSF4/LILRB2/LILRB4/CCL21/IL6/CD80/DPP4/FUT7/IL7R/IL21/IL2RA/CCR2/ELANE/ADAM19/CD28/PIK3R6/NCKAP1L/LILRB1/IL12RB1/RHOH/TNFSF14/BTLA/HAVCR2/ITGA4/VNN1/GRAP2/ICOS/PTPN22/CCL19/CD86/CLECL1/TNFSF13B/PDCD1/VCAM1/PTPRC/EGR3/SIRPB1/NOD2/ITGB2/IFNG/PDPN/SASH3/CD1D/CD6/CTLA4/CD40LG/MEGF10/KIF26B/IL12B/CD5/RUNX3/EBI3/ZAP70/CD27/LEF1/CXCL13/TESPA1/AIF1/SIR…
GOBP_POSITIVE_REGULATION_OF_NF_KAPPAB_TRANSCRIPTION_FACTOR_ACTIVITY	GOBP_POSITIVE_REGULATION_OF_NF_KAPPAB_TRANSCRIPTION_FACTOR_ACTIVITY	158	0.542455	1.59275	0.0125	0.127228	0.104897	4638	tags=32%, list=24%, signal=24%	CAMK2A/GREM1/NLRP3/ROR1/BTK/TLR6/LTF/NTRK1/SPHK1/NOD2/ITGB2/TRIML2/ALK/CD40LG/IL18RAP/TRIM15/NLRC4/TNFSF18/PRKCB/ICAM1/RAB7B/TNF/TNFSF11/IRAK3/CX3CR1/PRKCQ/CAV1/TLR2/AGT/IL1RAP/CX3CL1/S100A8/TRIM22/AIM2/TRIML1/S100A12/TRAF1/TLR4/IL18R1/CD36/EDA2R/SLCO3A1/PRKD1/RHEBL1/ERC1/IL1B/CLU/TRIM6/CD40/IL18
GOBP_POSITIVE_REGULATION_OF_PROTEIN_CONTAINING_COMPLEX_ASSEMBLY	GOBP_POSITIVE_REGULATION_OF_PROTEIN_CONTAINING_COMPLEX_ASSEMBLY	251	0.476478	1.47779	0.0125	0.127228	0.104897	5426	tags=31%, list=28%, signal=23%	NAV3/NPHS1/TCL1A/P2RY12/CCL24/CCL26/CCL21/TLR6/CSF3/CCL11/NCKAP1L/FMN1/LMOD1/GBP5/IQGAP2/HCK/MMP3/PLEK/IFNG/TRABD2B/NRG1/CSF2/FERMT2/BIN1/MAP1B/CXCL13/WAS/ICAM1/SNCA/CLEC7A/ANKRD53/TNF/TRABD2A/LMOD3/ESR1/MAGEL2/TAL1/CORO1A/MSN/MMP1/CALY/CARMIL2/SPIRE1/TLR4/LCP1/CDH5/CDC42EP3/WARS1/GSN/CD36/ASAP1/TGFB1/TPPP3/CDC42EP1/ZDHHC1/CLU/RASIP1/EVL/GMFG/CDK5R1/FNIP2/BAIAP2/TPPP/PPP2R5B/FER/CDC42EP2/WNT10B/D…
GOBP_POSITIVE_REGULATION_OF_PROTEIN_SERINE_THREONINE_KINASE_ACTIVITY	GOBP_POSITIVE_REGULATION_OF_PROTEIN_SERINE_THREONINE_KINASE_ACTIVITY	307	0.528269	1.68111	0.0125	0.127228	0.104897	3854	tags=26%, list=20%, signal=21%	ADIPOQ/HTR2A/IGF1/SBK2/FGF10/TCL1A/HGF/HMGA2/ROR2/FPR1/FAM20A/FGF1/BIRC7/FGF2/NTRK3/FLT3/TLR6/ELANE/LTF/LRRK2/PIK3R6/PIK3R5/EDN3/ADRA2A/PDGFC/TGFB3/FGFR1/CSF1R/CCL19/C5AR1/PTPRC/SAA1/NOD2/PROK2/IFNG/FGF18/ALK/PIK3CG/CD40LG/NRG1/PDE6G/FERMT2/TDGF1/PDGFRB/GHR/IL34/SNCA/CEMIP/FGD2/HTR2B/GH1/MAP4K1/RASGRP1/TNF/TNFSF11/ITGA1/EPGN/THBS1/CCND2/GRM1/IGFBP6/MAP3K20/RET/CSPG4/IRGM/AGT/EGF/CAMK1/KITLG/EDN1/…
GOBP_POSITIVE_REGULATION_OF_RESPONSE_TO_BIOTIC_STIMULUS	GOBP_POSITIVE_REGULATION_OF_RESPONSE_TO_BIOTIC_STIMULUS	251	0.535237	1.66003	0.0125	0.127228	0.104897	3031	tags=26%, list=16%, signal=22%	KLK5/TLR8/KLK7/PLA2G5/CLEC4D/CLEC4C/FPR2/CD209/LILRA2/CD180/CLEC4E/FCN1/SCIMP/MUC6/TASL/MUC16/IL21/ACOD1/LBP/CLEC6A/NCR3/MNDA/CRTAM/NLRP10/CLEC10A/ICAM3/KLRD1/SLAMF6/CD226/HAVCR2/SH2D1A/ZBP1/GBP5/KLRC2/LY86/HCK/CLEC4A/PYHIN1/NOD2/IFNK/EREG/CD1D/LY96/IL18RAP/IL12B/TRIM15/LAG3/NLRC4/PSMA8/CD274/VAV1/KLRC4-KLRK1/MUC5B/FCER1G/BMP6/MUC12/MMP12/KIR2DL4/RASGRP1/TYROBP/IFNB1/CLNK/CCL5/SH2D1B/FYN/IRGM
GOBP_POSTSYNAPSE_ORGANIZATION	GOBP_POSTSYNAPSE_ORGANIZATION	158	0.485352	1.42508	0.0125	0.127228	0.104897	4874	tags=38%, list=25%, signal=29%	ACTBL2/NEFL/NRXN2/SHANK1/NTNG2/CDH2/LILRB2/PTPRD/GDNF/GRID2/FCGR2B/LRRK2/DGKB/NRP2/DOCK10/PPFIA2/ARHGAP22/IL1RAPL1/GAP43/WNT7A/NEFH/ZNF365/NRXN1/ZNF804A/CUX2/SHISA6/EPHB2/SRGN/FYN/MUSK/APOE/IL1RAP/DNM3/ITPKA/ACTN1/LRRC4/LHFPL4/LRRC4B/TMEM108/LRRTM2/GLRB/PTN/LRRTM1/EPHB1/NLGN1/RELN/SHANK3/DLG4/PRNP/NLGN2/DBN1/CBLN1/CHRNB1/CDK5R1/ARC/EPHB3/GHRL/LRFN4/PDLIM5/SSH1
GOBP_REGULATION_OF_CALCIUM_ION_TRANSMEMBRANE_TRANSPORT	GOBP_REGULATION_OF_CALCIUM_ION_TRANSMEMBRANE_TRANSPORT	141	0.606286	1.7729	0.0125	0.127228	0.104897	3493	tags=39%, list=18%, signal=32%	LACRT/CACNG6/DHRS7C/NOS1/CASQ2/ATP1A2/PLN/NTSR1/FGF14/PLP1/ANK2/JPH2/ADRA2A/RGS9/PDE4B/AKAP6/IL13/DRD2/CD19/STAC/RRAD/STAC2/CACNA2D1/P2RY6/CACNA1C/REM1/GEM/RGN/PIK3CG/CXCL9/BIN1/DMD/CXCL11/GPER1/TRDN/SLC8A1/BDKRB1/APLNR/JSRP1/NPSR1/RYR2/SNCA/CEMIP/F2RL3/THY1/CXCL10/SLN/F2R/GJC2/FYN/CLIC2/CX3CL1/CORO1A/CALCR/TRPC1
GOBP_REGULATION_OF_CELL_MORPHOGENESIS	GOBP_REGULATION_OF_CELL_MORPHOGENESIS	302	0.504521	1.59737	0.0125	0.127228	0.104897	4956	tags=35%, list=26%, signal=27%	CACNG7/SPTA1/OSTN/MYOC/PLXNA4/CCL7/PALM2AKAP2/NTNG2/ATP10A/CCL24/PTPRD/PEAK3/POSTN/CCL11/SYT3/NTNG1/RHOH/PLXNC1/CCL13/CSF1R/ERMN/SYT4/HCK/CASS4/ITGB2/IL1RAPL1/PDPN/LST1/SYNE3/LIMS2/FERMT2/CCL3/MELTF/FN1/ARHGAP15/RHOF/PARVB/ICAM1/CCL2/FGD2/ITGA7/RHOJ/CPNE5/FMNL1/EPB41L3/MYADM/PALM/CUX2/BVES/FMNL3/HAS2/NRP1/TPM1/FYN/ILK/FAM171A1/PLEKHO1/PLXND1/ENPP2/SH3KBP1/CORO1A/MSN/FLNA/RIMS1/ITPKA/DLC1/CD44/CXC…
GOBP_REGULATION_OF_DEVELOPMENTAL_GROWTH	GOBP_REGULATION_OF_DEVELOPMENTAL_GROWTH	302	0.432678	1.36991	0.0125	0.127228	0.104897	4167	tags=30%, list=22%, signal=24%	CACNG7/OSTN/IGF1/WT1/GDF5/PI16/PLXNA4/RGS4/L1CAM/NOG/ISLR2/WNT2/NTN1/ZFPM2/RAG2/GLI1/CXCL12/FGF2/FOXC2/SYT3/TLL2/AKAP6/DIO3/OLFM1/DRD2/MAG/NGF/GATA6/SEMA5B/SYT4/SEMA3A/SASH3/NKD1/TBX5/KCNK2/MAP1B/TRPV2/FN1/DSCAM/GHR/MEF2C/HAMP/TNR/PRL/CSF1/BDNF/GH1/HLX/CPNE5/LEP/RGS2/BMP10/ACTN3/SPTBN4/TBX20/NRCAM/SPP1/NRP1/FOXS1/DPYSL2/DRAXIN/SEMA3D/SEMA6B/MUSK/APOE/LATS2/FGF8/LRP1/ARHGAP4/RIMS1/WWC2/EDN1/DLL1/C…
GOBP_REGULATION_OF_G_PROTEIN_COUPLED_RECEPTOR_SIGNALING_PATHWAY	GOBP_REGULATION_OF_G_PROTEIN_COUPLED_RECEPTOR_SIGNALING_PATHWAY	141	0.507742	1.48474	0.0125	0.127228	0.104897	3760	tags=38%, list=20%, signal=30%	CAMK2A/KLK5/RGS4/GUCA1A/ADCYAP1/KLK6/RASGRP4/APELA/PPEF1/GRP/RGS18/SSTR4/RGS9/PDE4B/RGS13/RAMP1/NECAB2/DRD2/GUCA1C/PLEK/RGS20/PDE6G/GPER1/APLNR/RGS1/SNCA/HTR2B/GNG4/MRAP/PHF24/C3/CNGB1/RGS2/SLC39A14/GRK5/CCL5/RHO/APLP1/HTR1B/KLK14/MGLL/GNG7/FGF8/GUCY2F/CALCR/EDN1/RGS11/ADA/TUB/NMT2/APLN/BICD1/GPRASP1
GOBP_REGULATION_OF_INNATE_IMMUNE_RESPONSE	GOBP_REGULATION_OF_INNATE_IMMUNE_RESPONSE	308	0.536803	1.70986	0.0125	0.127228	0.104897	4228	tags=31%, list=22%, signal=25%	CR1/TLR8/PLA2G5/CLEC4D/CLEC4C/FPR2/CD209/LILRA2/CLEC4E/FCN1/MUC6/TASL/VSIG4/MUC16/IL21/ACOD1/LBP/FCGR2B/PIK3R6/CLEC6A/NCR3/LILRB1/MNDA/CRTAM/CLEC10A/ICAM3/KLRD1/SLAMF6/SLAMF8/CD226/DRD2/HAVCR2/SH2D1A/ZBP1/GBP5/KLRC2/PTPN22/HCK/CLEC4A/PYHIN1/NOD2/IFNG/IFNK/EREG/CD1D/IL18RAP/IL12B/LAG3/TREM2/NLRC4/PSMA8/VAV1/KLRC4-KLRK1/NCR1/NLRC3/MUC5B/FCER1G/MUC12/MMP12/KIR2DL4/LEP/RASGRP1/SERPINB9/TYROBP/IRAK3/K…
GOBP_REGULATION_OF_LYMPHOCYTE_MEDIATED_IMMUNITY	GOBP_REGULATION_OF_LYMPHOCYTE_MEDIATED_IMMUNITY	155	0.617554	1.81696	0.0125	0.127228	0.104897	3881	tags=45%, list=20%, signal=36%	CLEC4G/CR1/CLC/FCER2/NLRP3/IL10/TNFSF4/LILRB4/IL6/FUT7/IL7R/BTK/IL21/CCR2/FCGR2B/CD28/PIK3R6/NCR3/LILRB1/IL12RB1/CRTAM/LTA/KLRD1/SLAMF6/CD1B/CD226/HAVCR2/SH2D1A/KLRC2/PTPRC/NOD2/SASH3/TBX21/CD1D/IL18RAP/IL12B/CD1E/LAG3/WAS/CD1C/VAV1/KLRC4-KLRK1/NCR1/FOXP3/CD1A/C3/KIR2DL4/LEP/RASGRP1/TNF/SERPINB9/KLRC1/IL27RA/IFNB1/CLNK/RSAD2/C4BPB/SH2D1B/SERPINB4/CLCF1/TNFRSF1B/C4BPA/C17orf99/IL20RB/HLA-DRB1/IL18…
GOBP_REGULATION_OF_MAP_KINASE_ACTIVITY	GOBP_REGULATION_OF_MAP_KINASE_ACTIVITY	305	0.534867	1.69707	0.0125	0.127228	0.104897	4827	tags=37%, list=25%, signal=28%	ADIPOQ/HTR2A/IGF1/SBK2/RGS4/FGF10/HGF/SFRP1/ROR2/FPR1/SFRP2/FGF1/BIRC7/FGF2/NTRK3/FLT3/LAX1/TLR6/ELANE/LRRK2/PIK3R6/PIK3R5/EDN3/ADRA2A/PDGFC/TGFB3/FGFR1/PTPN22/CCL19/C5AR1/PTPRC/CD300A/SAA1/NOD2/PROK2/FGF18/ALK/PIK3CG/UCHL1/CD40LG/NRG1/PDE6G/TDGF1/PDGFRB/GHR/IL34/FGD2/HTR2B/SPRED3/GH1/MAP4K1/RASGRP1/TNF/TNFSF11/ITGA1/IRAK3/EPGN/RGS2/THBS1/PPEF2/DUSP29/PTPRJ/GRM1/IGFBP6/MAP3K20/EPHB2/RET/CAV1/SH2B…
GOBP_REGULATION_OF_MUSCLE_CONTRACTION	GOBP_REGULATION_OF_MUSCLE_CONTRACTION	154	0.55131	1.61754	0.0125	0.127228	0.104897	3480	tags=40%, list=18%, signal=33%	MYBPH/NOS1/NPY2R/CHRM2/MYL3/CASQ2/P2RX1/ATP1A2/PLN/KBTBD13/SCN10A/KCNMA1/ADORA1/ADRA1A/ANK2/PRKG1/NKX2-5/HSPB6/ADRA2A/PDE4B/CNN1/SPHK1/MYOCD/CACNA1C/ADRA1B/MYL2/SSTR2/PROK2/GUCY1A1/SLC8A3/PIK3CG/TACR2/TBXA2R/BIN1/TACR1/DMD/GPER1/GJA5/SLC8A1/OXT/ANXA6/RYR2/SPX/CCN2/RGS2/F2R/BMP10/ACTN3/TPM1/SCN4A/CAV1/MYBPC3/MYL9/CLIC2/DOCK4/PPP1R12B/CHRM3/CALCRL/PTAFR/STC1/EDN1
GOBP_REGULATION_OF_MYELOID_CELL_DIFFERENTIATION	GOBP_REGULATION_OF_MYELOID_CELL_DIFFERENTIATION	251	0.496864	1.54102	0.0125	0.127228	0.104897	3846	tags=27%, list=20%, signal=22%	ADIPOQ/THPO/DCSTAMP/SFRP1/ROR2/LRRC17/LILRB4/FBN1/LILRB3/LOX/INHBA/OCSTAMP/LTF/CSF3/NCKAP1L/LILRB1/NFE2/GPR55/GPR68/EVI2B/IFNG/PF4/CSF2/IL12B/SPI1/CCL3/TREM2/CCR1/MITF/LEF1/GPR171/PRKCB/ZBTB16/IL34/MEF2C/CSF1/NR4A3/RAB7B/FSTL3/FAXDC2/C1QC/TNF/TNFSF11/H4C6/CD4/TYROBP/SLC9B2/LIF/THBS1/MAFB/CSF3R/PRKCQ/GATA1/CDK6/CAMK4/MYL9/CD101/TAL1/KITLG/DLL1/HCLS1/GP1BA/H3C14/HLA-DRB1/IL20/LYN/ZBTB46/TLR4
GOBP_REGULATION_OF_VASCULATURE_DEVELOPMENT	GOBP_REGULATION_OF_VASCULATURE_DEVELOPMENT	272	0.576202	1.809	0.0125	0.127228	0.104897	4743	tags=47%, list=25%, signal=36%	CMA1/ANGPTL7/GREM1/HGF/SFRP1/HMGA2/SFRP2/IL10/APELA/ADAM12/TNMD/FGF1/CCL24/PTGIS/IL6/SULF1/TGFB2/CELA1/TWIST1/FGF2/CCR2/FOXC2/CCL11/C3AR1/CHI3L1/PIK3R6/HSPB6/ISM1/THBS4/NPPB/CYP1B1/SPHK1/SLC39A12/RECK/CYBB/C5AR1/GATA6/DCN/ITGAX/ITGB2/EMILIN1/PROK2/THBS2/FGF18/PF4/TBXA2R/ADGRA2/FASLG/SMOC2/BMPER/JCAD/NPR1/CXCL13/CREB3L1/TEK/STAB1/PIK3CD/PRKCB/AKT3/PPP1R16B/APLNR/CCBE1/PRL/RHOJ/ECM1/ADAMTS9/C3/LEP/…
GOBP_RESPONSE_TO_BMP	GOBP_RESPONSE_TO_BMP	163	0.472739	1.39029	0.0125	0.127228	0.104897	3932	tags=36%, list=20%, signal=29%	LEFTY2/GDF5/GATA5/ADAMTS12/SFRP4/GREM1/CHRDL1/NOG/SFRP1/COMP/ROR2/SFRP2/CHRD/TNMD/FBN1/VWC2/SULF1/TGFB2/SOST/TMEM100/HTRA3/TGFB3/BMP15/GATA6/RGMA/FOXD1/SOX11/BMPER/LEF1/RBPMS2/AMHR2/GDF3/GDF6/BMP6/FSTL3/RUNX2/HEYL/DLX1/BMP10/SFRP5/GREM2/CRB2/BMP8A/ACVRL1/CCN1/HTRA1/FSTL1/SOX9/MSX1/BMPR1B/NBL1/SOSTDC1/BMP4/GATA4/CDH5/FST/LRP2/EGR1
GOBP_RESPONSE_TO_TUMOR_NECROSIS_FACTOR	GOBP_RESPONSE_TO_TUMOR_NECROSIS_FACTOR	306	0.563223	1.78733	0.0125	0.127228	0.104897	4401	tags=35%, list=23%, signal=28%	ADIPOQ/ADAMTS12/CCL7/DCSTAMP/ANKRD1/CRHBP/CCL23/TCL1A/SFRP1/CD70/AFF3/CCL1/TNFSF4/TNFRSF8/CCL24/CCL26/TNFSF8/CCL21/TNFRSF9/TNFRSF13B/ACOD1/OCSTAMP/SLC2A4/POSTN/CCL11/CHI3L1/TNFRSF19/CCL8/CCL25/LTA/PID1/CCL13/SPHK1/TNFSF14/TNFRSF17/CCL19/TNFSF13B/CCL18/VCAM1/GGT5/CD40LG/CCL4/CCL3/TDGF1/CCL14/CCL3L1/CLIP3/CD27/GPER1/TNFSF18/PSMA8/ABCC2/TNFRSF4/CD14/HAMP/ICAM1/CCL2/TNFSF9/UBD/HMHB1/TNFRSF11B/GAS6/TN…
GOBP_SECOND_MESSENGER_MEDIATED_SIGNALING	GOBP_SECOND_MESSENGER_MEDIATED_SIGNALING	304	0.51336	1.63086	0.0125	0.127228	0.104897	4145	tags=44%, list=22%, signal=35%	LACRT/IGF1/NOS1/GIP/NPY2R/PTGFR/GUCA1A/CASQ2/FPR2/CCR6/ADCYAP1/ATP1A2/PLN/FPR1/CXCR5/MYOZ2/P2RY12/CMKLR1/EPHA5/AGTR1/RIT2/CXCR1/ANK2/SCT/PRKG1/CCR8/BTK/CD22/P2RX7/CCR2/LRRK2/NMUR1/TMEM100/CCR4/EDN3/GRM5/TRAT1/NPPB/AKAP6/SPHK1/CACNA1C/CCR5/OR51E2/CXCR3/VCAM1/PTPRC/LMCD1/PLEK/AZU1/RGN/IRAG1/GUCY1A1/ADCY2/LAT2/SLA2/SAMD14/PDE3A/CCL4/CCL3/TREM2/ZAP70/CCR1/DMD/NPR1/NFATC1/TBC1D10C/SLC8A1/NR5A1/APLNR/C…
GOBP_SEX_DIFFERENTIATION	GOBP_SEX_DIFFERENTIATION	262	0.451269	1.40889	0.0125	0.127228	0.104897	2476	tags=19%, list=13%, signal=17%	TSPY8/TSPY2/PTPRN/WT1/UTF1/TSPY4/FGF10/SLIT2/SFRP1/ADCYAP1/ROR2/SFRP2/TSPY3/WNT9B/PTX3/DCANP1/ZFPM2/TIFAB/TGFB2/RETN/INHBA/NTRK1/DHH/PGR/TSPY10/ADAM29/LHX1/PDGFRA/MAMLD1/BMP15/SALL1/GATA6/AXL/SOX8/EREG/SEMA3A/MAS1/TCF21/TSPY1/STRA6/PDGFRB/AMHR2/NR5A1/LHX9/ICAM1/TEX11/BMP6/FSTL3/LHX8/LEP/WNT7A
GOBP_STRIATED_MUSCLE_CELL_DIFFERENTIATION	GOBP_STRIATED_MUSCLE_CELL_DIFFERENTIATION	252	0.507481	1.57565	0.0125	0.127228	0.104897	4422	tags=42%, list=23%, signal=33%	NKX2-6/IGF1/WT1/NOS1/ALPK2/PI16/NPHS1/RGS4/ACTC1/ANKRD1/GREM1/PLPP7/COMP/CDH2/ADAM12/MYOZ2/FLNC/ACTN2/ADRA1A/LOX/NKX2-5/RBM24/MYPN/WFIKKN2/MYF5/SHOX2/AKAP6/PDGFRA/LMOD1/MYOCD/GATA6/MYL2/TMEM119/PGM5/TMOD1/MYH11/CXCL9/TBX5/NRG1/JAM2/HDAC9/KLHL41/POPDC2/DMD/CYP26B1/PDGFRB/CD53/SLC8A1/TBX18/MEF2C/HAMP/CACNA1H/BDNF/CFL2/RIPOR2/BHLHA15/IGFBP5/CXCL10/MYH3/RGS2/BMP10/CDON/BVES/SYNPO2L/LMOD3/TPM1/ACTA1/K…
GOCC_AZUROPHIL_GRANULE	GOCC_AZUROPHIL_GRANULE	154	0.486484	1.42734	0.0125	0.127228	0.104897	3172	tags=17%, list=17%, signal=14%	BPI/SERPINA3/CTSG/RNASE2/FPR1/DEFA4/RETN/NFAM1/ELANE/C3AR1/MNDA/MPO/PRSS57/VNN1/GLIPR1/AZU1/RNASE3/RAB37/S100A7/PADI2/C3/ORM2/LYZ/CPPED1/CD68/ARSB
GOCC_ENDOCYTIC_VESICLE	GOCC_ENDOCYTIC_VESICLE	304	0.535236	1.70035	0.0125	0.127228	0.104897	4612	tags=38%, list=24%, signal=29%	CAMK2A/CACNG8/SFTPC/COLEC12/FCGR1B/PLA2G5/ROR2/FCGR1A/SGIP1/CACNG2/CD163/SCIMP/MARCO/DPP4/NCF1/MSR1/TLR6/ELANE/ATP6V0D2/LTF/STAB2/TLR1/MPO/SLC11A1/SLC18A3/SPHK1/DRD2/CYBB/MPEG1/PLD4/NCF2/SAA1/NOD2/CTLA4/SYT11/GRIA3/WNT5B/HLA-DQA1/WAS/STAB1/TLR7/HP/GNLY/CEMIP/HLA-DQB2/RAB7B/GRIA4/RAB23/CUBN/HLA-DQA2/DYSF/ATP6V0A4/WNT7A/FMNL1/SFTPA1/TYRP1/RAB31/HLA-DPA1/HLA-DQB1/AVPR2/ANXA3/RAB39A/STXBP1/HVCN1/NOS3…
GOCC_ENDOPLASMIC_RETICULUM_LUMEN	GOCC_ENDOPLASMIC_RETICULUM_LUMEN	305	0.480335	1.52404	0.0125	0.127228	0.104897	4519	tags=43%, list=24%, signal=33%	GIP/COL10A1/AMBN/ARSI/COL11A1/FMO1/P4HA3/C4A/CASQ2/CHRDL1/PENK/CDH2/ADAMTSL1/EVA1A/FBN1/SCG2/IL6/COL23A1/COL8A2/BCHE/COL8A1/FLT3/SRL/TNC/APOA4/SPON1/FAM20C/VCAN/PDGFC/COL5A3/SERPINA1/BMP15/COL16A1/ARSJ/CES1/COL13A1/IL27/COL5A1/F10/MZB1/ADAMTS5/COL6A3/COL14A1/CFP/GPX8/IL12B/MELTF/MSLN/COL5A2/EBI3/FN1/MATN3/WNT5B/NOTUM/TRDN/COL12A1/GCG/COL15A1/MXRA8/CHGB/AMTN/ARSL/ADAMTSL4/RCN3/CSF1/FSTL3/COL6A2/MT…
GOCC_GLUTAMATERGIC_SYNAPSE	GOCC_GLUTAMATERGIC_SYNAPSE	308	0.452057	1.43992	0.0125	0.127228	0.104897	4228	tags=29%, list=22%, signal=23%	CACNG7/HTR2A/ACTBL2/GSG1L/GPC6/GPM6A/P2RX1/NTNG2/CACNG5/CDH11/ACTN2/CACNG2/PTPRD/CLSTN2/ITGB3/ADRA1A/DRP2/SYT6/NETO1/KCNA3/GRID2/LRRK2/LRFN5/DGKB/CHRM1/NRP2/NTNG1/RGS9/DRD2/GRID1/PPFIA2/ARHGAP22/SLC6A17/SH3GL3/SHISA9/HTR3A/IL1RAPL1/CDH10/GUCY1A1/NPTX1/SNAP25/DLGAP2/PLPPR4/GRIN3A/TNR/CADPS/GRIN2A/WNT7A/SYN3/GRM1/STXBP1/SHISA6/EPHB2/SRGN/CAMK4/FYN/APOE/TAMALIN/IL1RAP/SLITRK4/GPC4/CAMK1/PTPRO/DNM3/C…
GOCC_SECRETORY_GRANULE_MEMBRANE	GOCC_SECRETORY_GRANULE_MEMBRANE	302	0.554607	1.75595	0.0125	0.127228	0.104897	3766	tags=34%, list=20%, signal=28%	TARM1/CR1/FCAR/CLEC4D/CLEC4C/FPR2/SERPINA5/CD33/P2RX1/FPR1/SIGLEC9/LILRB2/MCEMP1/ITGB3/CLEC5A/GPR84/CXCR1/CEACAM3/ADGRG3/NFAM1/MGAM/LILRB3/ATP8B4/LAIR1/MOXD1/C3AR1/SLC2A5/NCKAP1L/ITGAM/CD38/ANPEP/SLC11A1/FCGR2A/VNN1/FAM170B/MS4A3/CYBB/GLIPR1/CD109/C5AR1/IQGAP2/SYT4/ITGAX/PTPRC/CD300A/SIRPB1/ITGB2/AZU1/TICAM2/ADGRE3/SLC17A9/PCDH7/SIGLEC5/ATP8B3/OLR1/ITGAL/SNAP25/PLA1A/CD53/TBC1D10C/SIRPA/FCGR3B/RA…
GOCC_SPECIFIC_GRANULE	GOCC_SPECIFIC_GRANULE	159	0.621574	1.82227	0.0125	0.127228	0.104897	3595	tags=37%, list=19%, signal=30%	TARM1/BPI/FCAR/MMP8/CLEC4D/FPR2/CD33/P2RX1/PTX3/FOLR3/MCEMP1/DEFA4/CLEC5A/DOCK2/GPR84/CEACAM3/ADGRG3/RETN/ATP8B4/ELANE/OSCAR/LTF/LAIR1/C3AR1/SLC2A5/CHI3L1/ITGAM/MS4A3/CYBB/ITGB2/CFP/OLR1/ITGAL/SNAP25/CD53/RAB37/CHIT1/CD177/SLC2A3/HP/TIMP2/MMP25/ORM2/KCNAB2/PLAUR/LYZ/HPSE/ANXA3/CAMP/PTPRJ/HVCN1/CD93/TNFRSF1B/PLAU/ORM1/RAB27A/CXCL1/BST1/DEGS1
GOCC_TERTIARY_GRANULE	GOCC_TERTIARY_GRANULE	163	0.629489	1.85128	0.0125	0.127228	0.104897	3559	tags=35%, list=19%, signal=29%	TARM1/CR1/FCAR/MMP8/CLEC4D/CLEC4C/FPR2/CD33/FPR1/TNFAIP6/PTX3/FOLR3/LILRB2/MCEMP1/CLEC5A/GPR84/MGAM/ATP8B4/PPBP/OSCAR/LTF/LAIR1/NCKAP1L/ITGAM/SLC11A1/CYBB/MMP9/ITGAX/CD300A/ITGB2/CFP/ADGRE3/CDA/SIGLEC5/OLR1/SNAP25/CD53/TBC1D10C/SIRPA/CHIT1/CD177/SLC2A3/HP/TIMP2/FCER1G/SIGLEC14/DOK3/KCNAB2/LYZ/CAMP/CD93/PTAFR/NFASC/PLAU/ORM1/PRSS3/CXCL1
GOMF_GROWTH_FACTOR_RECEPTOR_BINDING	GOMF_GROWTH_FACTOR_RECEPTOR_BINDING	141	0.547667	1.60149	0.0125	0.127228	0.104897	4264	tags=43%, list=22%, signal=33%	FGF16/FGF5/FGF7/FGF10/GREM1/IL10/FGF1/FLRT2/FGF6/ITGB3/IL6/EFEMP1/IL21/GDNF/FGF2/CSF3/CD300LF/MS4A1/IL12RB1/PDGFC/PDGFRA/IL11/EREG/FGF18/CSF2/IL12B/PDGFRB/IL1F10/IL36RN/ECM1/ITGA5/IL36G/EPGN/IL27RA/PTPRJ/VEGFC/FGF22/FYN/IL1RAP/AREG/EGF/CCDC88A/FGF8/PDGFB/PDGFA/FGF20/KL/LYN/IL6R/NRTN/IL6ST/IL1R1/CDH5/LINGO1/FGF19/IL36B/HBEGF/FGF9/JAK2/TSLP
GOMF_PEPTIDE_BINDING	GOMF_PEPTIDE_BINDING	301	0.429478	1.35843	0.0125	0.127228	0.104897	4267	tags=35%, list=22%, signal=27%	GLP2R/CMA1/ADCYAP1R1/CRHBP/SSTR3/FPR2/CD209/GPR1/MCHR1/LILRB2/LVRN/MARCO/TGFB2/BCHE/INHBA/MSR1/TLR6/PTH1R/LBP/FCGR2B/NMUR1/NGFR/TLR1/HCRTR2/ITGAM/SSTR4/NPR3/ANPEP/RAMP1/CD1B/CRYAB/SSTR2/NOD2/ITGB2/CD1D/MAS1/PCSK5/GRIA3/TMEM158/NPFFR1/CD1E/TREM2/EBI3/NPR1/GPR150/HLA-DQA1/BDKRB1/CD1C/GHR/CD14/CD1A/CEMIP/GRIA4/VIPR2/APBB1/GRIN2A/NPY4R2/C1QA/GPR37/HLA-DPA1/HLA-DQB1/ENPEP/AVPR2/ITM2A/SCTR/EPHB2/TLR2/B…
GOMF_PROTEIN_MACROMOLECULE_ADAPTOR_ACTIVITY	GOMF_PROTEIN_MACROMOLECULE_ADAPTOR_ACTIVITY	262	0.468356	1.46224	0.0125	0.127228	0.104897	3600	tags=21%, list=19%, signal=17%	COL11A1/NEFL/SHANK1/FCRL2/FLRT2/ANK2/COL8A2/MAP1A/GRIP2/LRRK2/STX1B/FXYD2/TRAT1/ARRDC5/AKAP6/STAP1/DOK2/PDZK1/SORBS1/LPL/COL14A1/SPSB4/CD3G/SLA2/SYNPO2/SYNE3/SNAP25/STX2/TRDN/CD3E/GAS6/COL1A2/SYNE1/ADAP2/EPB41L3/NEFH/STON1/STX11/JCHAIN/SPTBN4/DAB2/SH2D1B/CAV1/SH2B3/ANK1/AFAP1L2/SUN3/STX19/ATP1B2/INSC/CAV2/TRIM22/SLC4A1/SORBS2/CNTLN
GOBP_ACTIN_FILAMENT_BUNDLE_ORGANIZATION	GOBP_ACTIN_FILAMENT_BUNDLE_ORGANIZATION	153	0.504028	1.47682	0.0126582	0.127228	0.104897	5115	tags=44%, list=27%, signal=32%	MYOC/RFLNA/SHANK1/SFRP1/NOX4/GPR65/TGFB3/PLEK/SORBS1/ELN/SYNPO2/FERMT2/CORO2B/AIF1/WAS/DPYSL3/WNT11/CALD1/CGNL1/FAM107A/CCN2/RFLNB/SYNPO2L/NRP1/TPM1/S1PR1/SYNPO/FAM171A1/CCDC88A/ARHGEF10/CX3CL1/ESPNL/SERPINF2/ARHGAP28/FLNA/DLC1/ACTN1/PHLDB2/ADD2/SPIRE1/FRMD7/LPAR1/LCP1/SORBS3/ITGB5/ARHGEF15/SHTN1/TGFBR1/MYO1B/S100A10/SHANK3/RHOD/PLS3/FHOD1/ESPN/WNT4/EVL/RDX/AIF1L/BAIAP2/RGCC/PHACTR1/LIMK1/CD47/ZY…
GOBP_AGING	GOBP_AGING	291	0.489675	1.54418	0.0126582	0.127228	0.104897	4181	tags=29%, list=22%, signal=23%	KRTAP4-3/HTR2A/NPY2R/KRTAP4-5/KRT25/ECRG4/PENK/HMGA2/COMP/IL10/NOX4/KCNMB1/PITX3/ADRA1A/RETN/TWIST1/PTH1R/NTRK1/KRTAP4-8/LRRK2/CCL11/GNAO1/PRELP/MPO/GRM5/TGFB3/CRYAB/SLC32A1/DCN/BCL2A1/VCAM1/ITGB2/KRTAP4-9/RGN/PAX5/SPI1/PDGFRB/NR5A1/AKT3/LOXL2/TIMP2/HAMP/ICAM1/NUAK1/KRT14/MMP7/KIR2DL4/LEP/SERPINF1/IGFBP5/IGFBP1/KMO/CCN2/NEK6/C1QA/IL15/CDK6/NPY5R/VASH1/CD68/LRP1/CX3CL1/TRPC6/KRT83/SERPINE1/TNFRSF1…
GOBP_CELL_CELL_ADHESION_VIA_PLASMA_MEMBRANE_ADHESION_MOLECULES	GOBP_CELL_CELL_ADHESION_VIA_PLASMA_MEMBRANE_ADHESION_MOLECULES	271	0.490941	1.53836	0.0126582	0.127228	0.104897	3879	tags=39%, list=20%, signal=32%	ADIPOQ/IGFN1/CADM3/GATA5/TENM3/GPC6/TENM2/L1CAM/CD209/IGSF21/NTNG2/CDH2/IL10/CDH11/CDH18/PCDHGA12/PTPRD/CLSTN2/CDH15/HMCN1/CD84/TGFB2/GRID2/SCARF2/CLDN14/MYPN/LRFN5/ITGAM/CRTAM/NEXN/SLITRK3/NTNG1/FAT4/MAG/PCDH9/VCAM1/DCHS2/JAML/ITGB2/IL1RAPL1/CDH10/LGALS7B/CD6/PCDH7/PCDHGA9/MILR1/DCHS1/ITGAL/PCDHGB7/DSCAM/PCDH18/CD177/MDGA1/DSG3/ICAM1/CDH19/PCDHGB6/VSTM2L/PCDHGC3/PALLD/PCDHAC2/ITGA5/CNTN2/PCDHGB4…
GOBP_ENTRY_INTO_HOST	GOBP_ENTRY_INTO_HOST	153	0.536704	1.57256	0.0126582	0.127228	0.104897	4527	tags=37%, list=24%, signal=29%	HTR2A/CLEC4G/CR1/CD209/CR2/NCAM1/PTX3/FCN1/ITGB3/SIGLEC1/MRC1/CLEC5A/CD80/DPP4/ANPEP/SLAMF1/CCR5/CD86/TRIM10/AXL/TRIML2/SELPLG/TNFRSF4/ICAM1/ITGA5/GAS6/CD4/CIITA/KRT6A/NRP1/GPR15/CAV1/CLEC4M/FCN3/IFITM2/CAV2/MOG/TRIM22/CXCR4/CLDN9/HYAL1/TRIML1/LGALS1/HLA-DRB1/ITGA2/IFITM1/ITGB5/ITGB7/CTSL/ITGAV/IFITM3/GSN/SMPD1/CD74/EGFR/NPC1/TRIM6
GOBP_GRANULOCYTE_MIGRATION	GOBP_GRANULOCYTE_MIGRATION	144	0.689739	2.01922	0.0126582	0.127228	0.104897	4027	tags=61%, list=21%, signal=49%	CCL7/CCL23/SLIT2/DPEP1/CCL1/C5AR2/CCL24/CCL26/CMKLR1/CCL21/SCG2/CXCR1/DPP4/TGFB2/CXCL5/FUT7/PPBP/LBP/CCL11/C3AR1/NCKAP1L/EDN3/CCL8/CCL25/RHOH/PDE4B/THBS4/SLAMF8/CCL13/PF4V1/CSF1R/CCL19/C5AR1/CCL18/CD300A/SAA1/JAML/NOD2/ITGB2/PIK3CG/CXCL9/MPP1/PF4/CCL4/CCL3/CXCL2/CCL14/CCL3L1/CXCL13/CXCL11/ADGRE2/MCOLN2/TNFSF18/PIK3CD/S100A7/CD177/VAV1/RARRES2/IL34/CCL2/CSF1/FCER1G/CXCL3/JAM3/RIPOR2/CXCL10/ITGA1/X…
GOBP_HUMORAL_IMMUNE_RESPONSE	GOBP_HUMORAL_IMMUNE_RESPONSE	270	0.470418	1.47376	0.0126582	0.127228	0.104897	3589	tags=46%, list=19%, signal=38%	IFNA10/HTN3/REG1B/KLK5/HTN1/CR1/BPI/C4B/DEFB103A/CTSG/KLK7/C4A/FCER2/CR2/CCR6/REG3G/IFNA16/C5AR2/IGLL1/FCN1/MASP1/DEFA4/IL6/VSIG4/CXCL5/ACOD1/PPBP/ELANE/LTF/FCGR2B/CD28/CPN2/C3AR1/C7/MS4A1/LTA/SLC11A1/TREM1/CCL13/PF4V1/CD19/IFNA13/SH2D1A/DCD/C5AR1/GATA6/PDCD1/PTPRC/NOD2/IFNG/AZU1/IFNK/RNASE6/PAX5/IGLL5/POU2F2/C6/CFP/CXCL9/PF4/DEFB103B/GPR183/TREM2/WFDC12/EBI3/CXCL2/CXCL13/RNASE3/CXCL11/CFI/C1S/S1…
GOBP_LYMPHOCYTE_MEDIATED_IMMUNITY	GOBP_LYMPHOCYTE_MEDIATED_IMMUNITY	249	0.597754	1.85089	0.0126582	0.127228	0.104897	3881	tags=43%, list=20%, signal=35%	CLEC4G/CR1/C4B/CLC/TLR8/C4A/FCER2/CR2/CD70/CCR6/NLRP3/IL10/TNFSF4/IGLL1/LILRB4/IL6/FUT7/IL7R/BTK/IL21/CCR2/FCGR2B/KIR3DL1/CD28/MYO1G/PIK3R6/GAPT/C7/NCR3/LILRB1/IL12RB1/CRTAM/LTA/KLRD1/SLAMF6/CD1B/CD226/CD19/HAVCR2/SH2D1A/KLRC2/PTPRC/NOD2/IGLL5/SASH3/SLA2/TBX21/CD1D/C6/PRF1/CD40LG/GZMM/IL18RAP/IL12B/CD1E/LAG3/GZMB/CD27/IL13RA2/CFI/WAS/C1S/CD1C/VAV1/KLRC4-KLRK1/NCR1/FOXP3/CD8A/ICAM1/CD1A/FCER1G/C1Q…
GOBP_MESENCHYME_DEVELOPMENT	GOBP_MESENCHYME_DEVELOPMENT	278	0.550624	1.72917	0.0126582	0.127228	0.104897	4319	tags=42%, list=22%, signal=33%	TSPY8/TSPY2/BNC2/WT1/GATA5/TSPY4/HAND2/HAND1/FGF10/ACTC1/GREM1/HGF/NOG/SFRP1/HMGA2/SFRP2/CDH2/TSPY3/WNT2/DACT3/RANBP3L/ZFPM2/IL6/TGFB2/GDNF/TWIST1/FOXC2/RBM24/GBX2/TMEM100/EDN3/NRP2/TSPY10/TGFB3/OLFM1/FGFR1/EDNRA/EPHA3/SEMA5B/EOMES/SOX8/SNAI1/PDPN/SEMA3A/FOXD1/MEOX1/TBX5/NRG1/ACTG2/TCF21/TSPY1/FERMT2/SOX11/RADIL/DCHS1/GLIPR2/FN1/LEF1/PDGFRB/TGFB1I1/ANXA6/LOXL2/WNT11/MEF2C/HTR2B/LOXL3/SPRED3/VASN/…
GOBP_MULTICELLULAR_ORGANISMAL_SIGNALING	GOBP_MULTICELLULAR_ORGANISMAL_SIGNALING	199	0.536024	1.61308	0.0126582	0.127228	0.104897	3872	tags=41%, list=20%, signal=33%	CACNG7/SCN2B/CACNG8/CACNG6/KCNIP1/NOS1/SCN7A/KCNJ12/CASQ2/P2RX1/ATP1A2/PLN/CACNG5/SCN1B/CACNA1S/KCNA2/SCN10A/KCNE4/CACNG2/CHRNA1/ANK2/ABCC9/FXYD6/NKX2-5/KCNJ5/FXYD7/GPR88/FXYD2/KCNIP3/CORIN/KCNE1/MAG/CACNA2D1/CACNA2D4/CACNA1C/FXYD1/CACNA1G/SLC8A3/KCNK3/SCN3B/BIN1/NPR1/GPER1/KCNA5/TRDN/GJA5/SLC8A1/TBX18/RYR2/SCN4B/CACNA1H/TNR/KCNE1B/JAM3/KCNE5/KCNH2/CNTNAP1/SPTBN4/NTRK2/SCN4A/CAV1/S1PR1/KCNJ3/KCNJ…
GOBP_NEGATIVE_REGULATION_OF_DEFENSE_RESPONSE	GOBP_NEGATIVE_REGULATION_OF_DEFENSE_RESPONSE	199	0.61092	1.83846	0.0126582	0.127228	0.104897	4181	tags=43%, list=22%, signal=34%	ADIPOQ/IGF1/CR1/MEFV/FPR2/HGF/ADCYAP1/NLRP3/IL10/IL22RA2/TNFAIP6/NLRP12/PTGIS/ADORA1/VSIG4/SIGLEC10/ACOD1/AOAH/GPR31/IL2RA/ELANE/FCGR2B/CNR2/LRFN5/LILRB1/KLRD1/SLAMF8/IL13/DRD2/HAVCR2/ENPP3/FGL2/PTPRC/SAA1/TNFAIP8L2/NOD2/GPR17/NT5E/SYT11/IL12B/CST7/TAFA3/GPER1/TEK/SIRPA/FOXP3/NLRC3/HAMP/CD200R1/NLRP6/MMP12/KIR2DL4/CD200/SERPINF1/FOXF1/SERPINB9/IRAK3/KLRC1/NPY5R/SERPING1/APOE/HTRA1/FNDC4/SERPINB4/…
GOBP_NEGATIVE_REGULATION_OF_DNA_BINDING_TRANSCRIPTION_FACTOR_ACTIVITY	GOBP_NEGATIVE_REGULATION_OF_DNA_BINDING_TRANSCRIPTION_FACTOR_ACTIVITY	160	0.470918	1.38335	0.0126582	0.127228	0.104897	3398	tags=22%, list=18%, signal=18%	HAND2/HAND1/SFRP4/NLRP3/IL10/TNFSF4/NLRP12/CMKLR1/PTGIS/ADGRG3/ACOD1/TWIST1/TMIGD3/TCEAL7/CYP1B1/HAVCR2/EOMES/NOD2/GLIS2/FOXP3/NLRC3/TNFRSF4/GFI1/HEYL/CD200/GAS6/IRAK3/SFRP5/FOXS1/NUPR1/ESR1/NDN/NLRC5/TBXT/FLNA
GOBP_NEGATIVE_REGULATION_OF_IMMUNE_RESPONSE	GOBP_NEGATIVE_REGULATION_OF_IMMUNE_RESPONSE	144	0.587821	1.72086	0.0126582	0.127228	0.104897	4224	tags=47%, list=22%, signal=37%	CLEC4G/CR1/ADCYAP1/IL10/TNFSF4/LILRB4/CD84/VSIG4/IL7R/ACOD1/IL2RA/CCR2/FCGR2B/LILRB1/KLRD1/SLAMF8/DRD2/HAVCR2/ENPP3/SAMSN1/FGL2/PDCD1/PTPRC/CD300A/NOD2/TBX21/CTLA4/GPR17/IL12B/IL13RA2/TNFSF18/FOXP3/NLRC3/LOXL3/NLRP6/HLX/MMP12/KIR2DL4/IL1RL1/FOXF1/SERPINB9/IRAK3/COL3A1/KLRC1/IL27RA/IFNB1/JAK3/C4BPB/NPY5R/SERPING1/IFNL1/SERPINB4/IL33/NLRC5/C4BPA/IL20RB/HLA-DRB1/LYN/TNFAIP3/HLA-F/PGLYRP3/ANXA1/SAMHD…
GOBP_NON_CANONICAL_WNT_SIGNALING_PATHWAY	GOBP_NON_CANONICAL_WNT_SIGNALING_PATHWAY	153	0.601766	1.7632	0.0126582	0.127228	0.104897	2874	tags=20%, list=15%, signal=17%	CAMK2A/RSPO3/MYOC/GPC6/SFRP4/GNAT2/SFRP1/ROR2/SFRP2/WNT9B/ROR1/PRICKLE1/DACT1/GNAO1/CTHRC1/NKD1/GNG2/PDE6G/PRICKLE2/LEF1/WNT5B/NFATC1/PSMA8/FZD8/WNT11/DAAM2/PLEKHA4/WNT7A/PLCB2/SFRP5/DAB2
GOBP_PHAGOCYTOSIS	GOBP_PHAGOCYTOSIS	270	0.627949	1.96728	0.0126582	0.127228	0.104897	4155	tags=47%, list=22%, signal=37%	ADIPOQ/PLPP4/CEBPE/C4B/COLEC12/PRKCG/C4A/CEACAM4/PLA2G5/FPR2/FCGR1A/PTX3/IGLL1/FCN1/ADORA1/ITGB3/MARCO/DOCK2/MSR1/ELANE/LBP/FCGR2B/MYO1G/NCKAP1L/CD300LF/ITGAM/RHOH/ICAM3/SLC11A1/IRF8/FCGR2A/STAP1/SRPX/SLAMF1/SPHK1/P2RY6/PLD4/FCGR3A/BIN2/HCK/NCF2/PTPRC/CD300A/AXL/SIRPB1/NOD2/ITGB2/IFNG/AZU1/IGLL5/TICAM2/CD3G/GULP1/SYT11/MEGF10/TREM2/ITGAL/AIF1/WIPF1/WAS/SIRPA/CD247/IL2RB/VAV1/ICAM5/TGM2/XKR4/CD14/…
GOBP_POSITIVE_REGULATION_OF_NERVOUS_SYSTEM_DEVELOPMENT	GOBP_POSITIVE_REGULATION_OF_NERVOUS_SYSTEM_DEVELOPMENT	258	0.516306	1.60749	0.0126582	0.127228	0.104897	4439	tags=38%, list=23%, signal=29%	SYNDIG1/PLXNA4/L1CAM/NEFL/SLIT2/FLRT2/ISLR2/WNT2/NTN1/PTPRD/CLSTN2/IL6/CXCL12/GRID2/NTRK1/NGFR/SLITRK3/LTA/SHOX2/PLXNC1/EGR2/DRD2/MAG/NGF/SERPINE2/IFNG/SOX8/IL1RAPL1/SOX11/BIN1/MAP1B/TRPV2/DCT/FN1/DSCAM/GPER1/OXT/RNF112/LINGO2/IL34/BDNF/SERPINF1/WNT7A/TNF/CHODL/ZNF365/CX3CR1/LIF/NRXN1/TENM4/CUX2/VEGFC/GJC2/NRP1/NTRK2/EPHB2/ADGRB3/TLR2/IL1RAP/ADGRB1/PLXND1/LRP1/GLI3/CX3CL1/LRRN3/ETV5/PTPRZ1/ITPKA/…
GOBP_POSITIVE_REGULATION_OF_PROTEIN_KINASE_B_SIGNALING	GOBP_POSITIVE_REGULATION_OF_PROTEIN_KINASE_B_SIGNALING	164	0.572923	1.67689	0.0126582	0.127228	0.104897	4317	tags=49%, list=22%, signal=38%	FGF16/FGF5/THPO/MYOC/FGF7/FGF10/HGF/FGF1/P2RY12/FGF6/CCL21/CD80/FGF2/CSF3/CD28/TNFAIP8L3/CHI3L1/PIK3R5/TRAT1/PDGFRA/FGFR1/OSM/CD19/C1QTNF1/ICOS/CCL19/CD86/PIK3AP1/CASS4/AXL/F10/EREG/FGF18/PIK3CG/NRG1/FERMT2/CCL3/PDGFRB/ANGPT1/TEK/PIK3CD/VAV1/RASD2/LEP/IGFBP5/GAS6/TNF/TNFSF11/CX3CR1/F3/EPGN/THBS1/LCK/HPSE/PTPRJ/RET/FGF22/FYN/AREG/ESR1/EGF/FGF8/CX3CL1/KITLG/CALCR/PDGFB/PDGFA/FGF20/HCLS1/KL/LRP2/RAM…
GOBP_PROTEIN_POLYMERIZATION	GOBP_PROTEIN_POLYMERIZATION	291	0.431476	1.36065	0.0126582	0.127228	0.104897	5107	tags=29%, list=27%, signal=22%	SPTA1/KANK4/NAV3/NPHS1/NEFL/CASQ2/SLIT2/CCL24/CCL26/CCL21/GAS7/CSF3/CCL11/NCKAP1L/FMN1/SLC39A12/LMOD1/IQGAP2/HCK/TMOD1/ELN/BIN1/MAP1B/CLIP3/AIF1/PSTPIP1/WAS/ICAM1/SNCA/ANKRD53/FAM107A/CATIP/MAP7D3/MYADM/CYRIA/SPTBN4/LMOD3/DNM1/FHOD3/STMN2/KANK3/MAGEL2/DNM3/ARHGAP28/CORO1A/TMOD4/ADD2/CAPZA3/HCLS1/CARMIL2/SPIRE1/PREX1/CDH5/CDC42EP3/DIAPH3/MAP2/SVIL/GSN/JAK2/PLEKHG2/TPPP3/CDC42EP1/DBN1/COTL1/FGF13/T…
GOBP_REGULATION_OF_CELLULAR_RESPONSE_TO_GROWTH_FACTOR_STIMULUS	GOBP_REGULATION_OF_CELLULAR_RESPONSE_TO_GROWTH_FACTOR_STIMULUS	270	0.471404	1.47685	0.0126582	0.127228	0.104897	4319	tags=39%, list=22%, signal=31%	FGF16/GDF5/ADAMTS12/FGF10/SFRP4/GREM1/CHRDL1/NOG/SLIT2/SFRP1/SFRP2/CHRD/TNMD/FGF1/FBN1/VWC2/ITGB3/SULF1/SOST/ASPN/FGF2/LOX/NTRK3/ADAMTS3/NGFR/WFIKKN2/HTRA3/TGFB3/DOK5/FGFR1/MYOCD/CD109/CHST11/DCN/EMILIN1/SULF2/FGF18/FOXD1/IL12B/ADGRA2/SOX11/SMOC2/BMPER/JCAD/CXCL13/CREB3L1/RBPMS2/HHIP/TGFB1I1/NRROS/PRKCB/CCBE1/GDF3/PMEPA1/SPRED3/FSTL3/VASN/ITGA5/DKK3/VTN/HTRA4/THBS1/DLX1/SFRP5/GREM2/CRB2/VEGFC/DAB…
GOBP_REGULATION_OF_ENDOCYTOSIS	GOBP_REGULATION_OF_ENDOCYTOSIS	200	0.521822	1.57556	0.0126582	0.127228	0.104897	4327	tags=33%, list=23%, signal=26%	ADIPOQ/GSG1L/RSPO1/SFRP4/GREM1/APELA/SGIP1/CCL21/RIT2/ITGB3/CD22/LRRK2/NCKAP1L/LILRB1/STX1B/STAP1/NECAB2/SPHK1/DRD2/EPHA3/CCL19/SYT4/SH3GL3/CD300A/AXL/SYT11/TREM2/BIN1/CLIP3/SLC17A7/ANGPT1/APOC2/CD177/CD14/SNCA/C3/VTN/RAB31/STON1/PCSK9/DAB2/CAV1/APOE/EGF/CDH13/LRP1/SELE/SERPINE1/RIN3/BMP2K/DLL1/MCTP1/CALY/DNAJC6/APLN/BICD1/ITGA2/LRRTM2/NLGN1/ITGAV/CD36/DRD4/ABL2/SMPD1/PRKD1/DLG4
GOBP_REGULATION_OF_LEUKOCYTE_DIFFERENTIATION	GOBP_REGULATION_OF_LEUKOCYTE_DIFFERENTIATION	273	0.580464	1.8211	0.0126582	0.127228	0.104897	3881	tags=41%, list=20%, signal=33%	ADIPOQ/CR1/DCSTAMP/SFRP1/ROR2/NLRP3/IL10/GLI2/TNFSF4/LILRB2/LRRC17/LILRB4/FBN1/FCRL3/CD80/NFAM1/IL7R/BTK/LILRB3/IL2RA/INHBA/CCR2/OCSTAMP/LTF/FCGR2B/CD28/PIK3R6/NCKAP1L/LILRB1/IL12RB1/CRTAM/RHOH/SLAMF8/GPR55/GPR68/VNN1/DTX1/CCL19/CD86/IRF4/FGL2/IL27/PTPRC/EGR3/AXL/EVI2B/IFNG/SASH3/TBX21/CTLA4/PF4/IL12B/CCL3/LAG3/TREM2/RUNX3/ZAP70/CCR1/MITF/CD27/LEF1/TESPA1/CYP26B1/TMEM176A/TNFSF18/FOXP3/ZBTB16/IL3…
GOBP_REGULATION_OF_T_CELL_DIFFERENTIATION	GOBP_REGULATION_OF_T_CELL_DIFFERENTIATION	144	0.594648	1.74084	0.0126582	0.127228	0.104897	3881	tags=44%, list=20%, signal=35%	CR1/NLRP3/GLI2/TNFSF4/LILRB2/LILRB4/CD80/IL7R/IL2RA/CCR2/CD28/PIK3R6/NCKAP1L/IL12RB1/CRTAM/RHOH/VNN1/DTX1/CCL19/CD86/IRF4/FGL2/IL27/PTPRC/EGR3/IFNG/SASH3/TBX21/CTLA4/IL12B/LAG3/RUNX3/ZAP70/CD27/LEF1/TESPA1/CYP26B1/TNFSF18/FOXP3/ZBTB16/HLA-DOA/TNFSF9/CD2/LOXL3/HLX/ZNF683/TOX/TMEM131L/IL15/TNFRSF18/IFNB1/JAK3/CAMK4/PRDM1/IFNL1/GLI3/SOCS1/ADA/TCF7/NFATC2/HLA-DRB1/BMP4/HLA-DRA
GOBP_STEM_CELL_DIFFERENTIATION	GOBP_STEM_CELL_DIFFERENTIATION	249	0.454576	1.40755	0.0126582	0.127228	0.104897	4255	tags=30%, list=22%, signal=24%	SP7/HAND2/GREM1/SFRP1/GPM6A/HMGA2/CDH2/PRICKLE1/TGFB2/GDNF/TWIST1/NKX2-5/FOXC2/RBM24/GBX2/LMO1/EDN3/NRP2/PDGFRA/OSM/EDNRA/MYOCD/SHC4/GATA6/SEMA5B/PTPRC/SOX8/SEMA3A/MEOX1/TBX5/NRG1/SOX11/RADIL/FN1/PSMA8/ANXA6/MEF2C/HTR2B/WNT7A/SOX5/LIF/SOX17/GATA1/NRP1/SEMA3D/RET/SEMA6B/ESR1/SOX9/TAL1/MSX1/KITLG/TBXT/GSC/PSMB9/EDN1/SNAI2/ISL1/ACE/FOLR1/SEMA3G/BMP4/NRTN/SOX18/GATA4/FZD1/PTN/SEMA6D/ESRRB/A2M/SMO/COR…
GOBP_STRESS_ACTIVATED_PROTEIN_KINASE_SIGNALING_CASCADE	GOBP_STRESS_ACTIVATED_PROTEIN_KINASE_SIGNALING_CASCADE	270	0.446968	1.40029	0.0126582	0.127228	0.104897	5138	tags=30%, list=27%, signal=23%	NPHS1/HAND2/MMP8/HGF/SFRP1/ROR2/SFRP2/CCL21/DACT1/SCIMP/BIRC7/TGFB2/NCF1/FCGR2B/TNFRSF19/SH3RF3/SLAMF1/SPHK1/CRYAB/PTPN22/CCL19/NOD2/SEMA3A/CD40LG/SPI1/CD27/SIRPA/GDF6/CLEC7A/LEP/MAP4K1/RASGRP1/WNT7A/TNF/TNFSF11/CCN2/FAS/NRK/PAGE4/MAP3K20/SH3RF2/SERPINF2/SH2D3C/PER1/GRIK2/TRAF1/FLT4/LYN/WNT16/GADD45B/MAPK11/TLR4/TPD52L1/FGF19/MAP3K3/EPHB1/CARD9/EDA2R/CYLD/RELL1/FZD7/DUSP1/EDAR/IL1B/MAPK8IP1/EGFR/…
GOCC_EARLY_ENDOSOME_MEMBRANE	GOCC_EARLY_ENDOSOME_MEMBRANE	160	0.491138	1.44275	0.0126582	0.127228	0.104897	5502	tags=38%, list=29%, signal=27%	SYNDIG1/FCGR1B/LAMP5/SORCS2/CLVS2/FCGR1A/NTRK1/OSBPL6/SNX20/SPHK1/OR51E2/SH3GL3/HSD17B6/TICAM2/CLIP3/STEAP4/MCOLN3/PDLIM4/CD274/FGD2/PMEPA1/KIR2DL4/CD8B/RAB31/SLC39A14/REP15/MARCHF1/NTRK2/TBC1D3/CAV1/KCNH1/PLA2G4E/KREMEN2/GPNMB/LDLRAD4/HLA-F/CLCN4/ANXA1/EPHB1/HLA-G/CD207/EGFR/RAB11FIP5/GRIA1/ARC/NSG2/EHD1/SNX8/LITAF/MMGT1/WLS/INPP5B/WDR81/DAGLA/HLA-B/SNX19/DKK1/HLA-A/PML/BOK
GOCC_ENDOCYTIC_VESICLE_MEMBRANE	GOCC_ENDOCYTIC_VESICLE_MEMBRANE	160	0.596377	1.7519	0.0126582	0.127228	0.104897	4664	tags=43%, list=24%, signal=33%	CAMK2A/CACNG8/COLEC12/FCGR1B/ROR2/FCGR1A/SGIP1/CACNG2/CD163/MARCO/MSR1/TLR6/ATP6V0D2/STAB2/TLR1/SLC11A1/SLC18A3/CYBB/GRIA3/WNT5B/HLA-DQA1/STAB1/HLA-DQB2/RAB7B/GRIA4/RAB23/HLA-DQA2/ATP6V0A4/WNT7A/TYRP1/RAB31/HLA-DPA1/HLA-DQB1/ANXA3/RAB39A/HVCN1/NOS3/CAV1/TLR2/IRGM/APOE/GPR161/HLA-DPB1/LRP1/CORO1A/HLA-DRB5/PIP4P2/HLA-DRB1/RAB9B/FZD2/HLA-F/HLA-DRA/SCARF1/RAB32/CD36/SMO/HLA-G/TAP2/HBEGF/CD207/WNT6/GR…
GOCC_POSTSYNAPTIC_MEMBRANE	GOCC_POSTSYNAPTIC_MEMBRANE	265	0.470746	1.4678	0.0126582	0.127228	0.104897	4439	tags=42%, list=23%, signal=33%	CACNG7/CACNG8/HTR2A/SYNDIG1/GSG1L/CHRM2/TENM2/SHANK1/IGSF21/SORCS2/KCNB1/FAIM2/P2RX1/CDH2/CACNG5/GABRG1/HTR3B/ACTN2/CACNG2/KCNMA1/CLSTN2/ADORA1/ITGB3/ADRA1A/CHRNA1/ANK2/NETO1/KCNA3/GRID2/LRFN5/DGKB/CHRM1/SLITRK3/NRP2/RGS9/GRM5/CNTN1/DRD2/GRID1/CACNA1C/SHC4/COL13A1/GABRP/SHISA9/HTR3A/IL1RAPL1/CDH10/SLC8A3/CHRNA9/GRIA3/LZTS1/GABRA2/DMD/SLC8A1/PDLIM4/PLPPR4/GRIN3A/CHRNA2/CHRNB3/CHRNA6/GRIA4/GRIN2A/C…
GOMF_GROWTH_FACTOR_ACTIVITY	GOMF_GROWTH_FACTOR_ACTIVITY	162	0.539089	1.58214	0.0126582	0.127228	0.104897	3828	tags=46%, list=20%, signal=37%	FGF16/LACRT/LEFTY2/IGF1/FGF5/GDF5/OGN/THPO/GDF10/AMBN/FGF7/FGF10/HGF/IL10/FGF1/FGF6/MIA/FGF14/IL6/TGFB2/EFEMP1/GDNF/CXCL12/FGF2/INHBA/PPBP/CSF3/PDGFC/THBS4/TGFB3/OSM/IL11/NGF/BMP15/EREG/FGF18/NRG1/CSF2/IL12B/ENDOU/TDGF1/CLEC11A/GDF3/IL34/GDF6/CSF1/BDNF/BMP6/GH1/INHBE/CCN2/EPGN/LIF/BMP10/BMP1/VEGFC/FGF22/TDGF1P3/BMP8A/AGT/AREG/EGF/FGF8/KITLG/TYMP/CLCF1/PDGFB/CXCL1/PDGFA/FGF20/INHBB/OSGIN1/BMP4/NRTN
GOMF_HEPARIN_BINDING	GOMF_HEPARIN_BINDING	164	0.536568	1.57048	0.0126582	0.127228	0.104897	3137	tags=48%, list=16%, signal=41%	RSPO2/RSPO3/COL11A1/RSPO1/CTSG/FGF7/FGF10/CCL7/CCL23/CCN4/SERPINA5/SLIT2/SFRP1/COMP/CCDC80/CCN5/FGF1/TNXB/FBN1/PRG2/ECM2/SOST/FGF2/ANOS1/ELANE/LTF/ELSPBP1/POSTN/PLA2G2D/ADAMTS15/ADAMTS3/PRELP/CCL8/NRP2/MPO/PRSS57/THBS4/FGFR1/PF4V1/COL5A3/SERPINE2/ADAMTS8/PCOLCE2/COL13A1/SMOC1/PTPRC/COL5A1/SAA1/AZU1/ADAMTS5/THBS2/LPL/PF4/SMOC2/CRISPLD2/FBLN7/FN1/CXCL13/CXCL11/LTBP2/SOD3/MMP7/PCOLCE/CXCL10/VTN/CCN2…
GOMF_INTEGRIN_BINDING	GOMF_INTEGRIN_BINDING	142	0.627028	1.83017	0.0126582	0.127228	0.104897	4475	tags=59%, list=23%, signal=46%	LGALS12/IGF1/FAP/ITGBL1/CCN4/FCER2/COMP/SFRP2/CCN5/FGF1/ACTN2/TNXB/FBN1/ITGB3/ECM2/CXCL12/FGF2/ITGAM/ICAM3/THBS4/CD226/ITGA4/TNN/ADAMTS8/COL16A1/ITGAX/VCAM1/COL5A1/JAML/ITGB2/EMILIN1/ADAMTS5/CD40LG/NRG1/JAM2/FERMT2/TGFBI/FBLN5/FN1/EDIL3/IBSP/TSPAN4/CD177/TIMP2/ICAM5/ICAM1/THY1/JAM3/S1PR3/FERMT3/ITGA5/VTN/CCN2/LAMA3/COL3A1/THBS1/ACTN3/MFGE8/SPP1/CCN1/FRMD5/GPNMB/CX3CL1/PTPRZ1/ADAM23/ACTN1/ICAM2/S1…
GOMF_SULFUR_COMPOUND_BINDING	GOMF_SULFUR_COMPOUND_BINDING	259	0.473095	1.47181	0.0126582	0.127228	0.104897	3231	tags=36%, list=17%, signal=30%	RSPO2/RSPO3/COL11A1/RSPO1/HPSE2/CTSG/FGF7/FGF10/CCL7/CCL23/CCN4/SERPINA5/SLIT2/SFRP1/COMP/CCDC80/CCN5/FGF1/TNXB/FBN1/PRG2/ECM2/SOST/FGF2/ANOS1/ENPP1/ELANE/LTF/ELSPBP1/POSTN/PLA2G2D/ADAMTS15/ADAMTS3/PRELP/CCL8/NRP2/MPO/PRSS57/THBS4/FGFR1/PF4V1/COL5A3/SERPINE2/CHST15/ADAMTS8/PCOLCE2/COL13A1/SMOC1/PTPRC/COL5A1/SAA1/AZU1/ADAMTS5/THBS2/LPL/PF4/ACOT12/SMOC2/CRISPLD2/FBLN7/FN1/CXCL13/CXCL11/ADGRE2/SOAT2…
GOBP_ADAPTIVE_IMMUNE_RESPONSE_BASED_ON_SOMATIC_RECOMBINATION_OF_IMMUNE_RECEPTORS_BUILT_FROM_IMMUNOGLOBULIN_SUPERFAMILY_DOMAINS	GOBP_ADAPTIVE_IMMUNE_RESPONSE_BASED_ON_SOMATIC_RECOMBINATION_OF_IMMUNE_RECEPTORS_BUILT_FROM_IMMUNOGLOBULIN_SUPERFAMILY_DOMAINS	255	0.614532	1.89777	0.0128205	0.127228	0.104897	3881	tags=45%, list=20%, signal=36%	CLEC4G/CR1/C4B/CLC/TLR8/C4A/FCER2/CR2/CD70/CCR6/NLRP3/BACH2/IL10/TNFSF4/IGLL1/LILRB4/IL6/CD80/FUT7/IL7R/BTK/CCR2/LY9/FCGR2B/CD28/MYO1G/GAPT/C7/LILRB1/IL12RB1/NLRP10/LTA/KLRD1/SLC11A1/SLAMF6/CD1B/CD226/CD19/HAVCR2/CCL19/IRF4/TNFSF13B/IL27/PTPRC/SPN/NOD2/KLHL6/IGLL5/SASH3/SLA2/TBX21/CD1D/C6/PRF1/CD40LG/GZMM/IL12B/CD1E/EBI3/CD27/LEF1/CXCL13/IL13RA2/CFI/TNFSF18/WAS/C1S/CD1C/CD274/FOXP3/CD8A/MEF2C/ICA…
GOBP_ANTIGEN_RECEPTOR_MEDIATED_SIGNALING_PATHWAY	GOBP_ANTIGEN_RECEPTOR_MEDIATED_SIGNALING_PATHWAY	238	0.587015	1.80348	0.0128205	0.127228	0.104897	3779	tags=32%, list=20%, signal=26%	GCSAML/IGLL1/LILRB4/BLK/FCRL3/NFAM1/BTK/CD22/LAX1/FCGR2B/CD28/NCKAP1L/MS4A1/MNDA/ITK/CD38/PDE4B/TRAT1/THEMIS/STAP1/CD226/CD19/UBASH3A/SH2D1A/GRAP2/PTPN22/PTPRC/CD300A/PRAM1/CD79A/KLHL6/PAX5/LAT2/IGLL5/CD3G/SLA2/CTLA4/FYB1/THEMIS2/LCP2/CD79B/ZAP70/TESPA1/HLA-DQA1/WAS/PIK3CD/PSMA8/CD247/PRKCB/FOXP3/CD3E/MEF2C/HLA-DQB2/THY1/HLA-DQA2/PLCL2/CD4/CD3D/HLA-DPA1/LCK/HLA-DQB1/PRKCQ/PTPRJ/FYN/RFTN1/HLA-DPB1…
GOBP_BRANCHING_MORPHOGENESIS_OF_AN_EPITHELIAL_TUBE	GOBP_BRANCHING_MORPHOGENESIS_OF_AN_EPITHELIAL_TUBE	140	0.483528	1.39973	0.0128205	0.127228	0.104897	3265	tags=32%, list=17%, signal=27%	ADAMTS16/WT1/RSPO2/FGF10/GREM1/NOG/SLIT2/SFRP2/GLI2/WNT9B/FGF1/WNT2/GDNF/FGF2/FOXC2/GBX2/CCL11/TNC/PGR/LAMA1/FAT4/LHX1/EDNRA/SALL1/SOX8/FOXD1/TCF21/DCHS1/LEF1/HHIP/CSF1/TNF/FOXF1/TIE1/TBX20/NRP1/AGT/ESR1/EGF/HOXD11/PLXND1/FGF8/GLI3/CLIC4/SOX9
GOBP_CARBOHYDRATE_DERIVATIVE_CATABOLIC_PROCESS	GOBP_CARBOHYDRATE_DERIVATIVE_CATABOLIC_PROCESS	192	0.494378	1.47046	0.0128205	0.127228	0.104897	4295	tags=32%, list=22%, signal=25%	KERA/OMD/AICDA/OGN/HPSE2/GPC6/ADAMTS12/NT5C1A/NEU2/LYVE1/NUDT10/CELA1/AOAH/FGF2/STAB2/CHI3L1/PRELP/PDE1A/PDE4B/VCAN/DPYS/CHI3L2/DCN/FMOD/NT5E/CDA/DPYD/CHIT1/FBXO17/CEMIP/ADAMTS9/MMP12/PDE2A/RENBP/NUDT11/LUM/ACAN/HPSE/SDC2/CSPG4/BGN/ARSB/GPC4/TYMP/GPD1/CD44/HSPG2/FBXO2/PDE5A/ADA/HYAL1/UPB1/NUDT4B/PGLYRP3/PGLYRP4/CTSL/SAMHD1/ADA2/PDE4A/TGFB1/NT5M/ACAT1
GOBP_CONNECTIVE_TISSUE_DEVELOPMENT	GOBP_CONNECTIVE_TISSUE_DEVELOPMENT	239	0.529144	1.62782	0.0128205	0.127228	0.104897	4572	tags=50%, list=24%, signal=39%	EPYC/WT1/RSPO2/GDF5/COL11A1/CHRDL2/HAND2/HAND1/ADAMTS12/RFLNA/GREM1/CCN4/PRRX1/NOG/HMGA2/COMP/ROR2/SFRP2/GLI2/TNMD/EBF2/FGF6/SULF1/EFEMP1/CYTL1/PKDCC/FGF2/LOX/FOXC2/PTH1R/CHI3L1/TRPS1/MYF5/SHOX2/CHST11/COL5A1/SOX8/SNAI1/SULF2/FGF18/SERPINB7/FOXD1/EVC/TGFBI/RUNX3/MATN3/WNT5B/PDGFRB/ANXA6/PTHLH/LOXL2/WNT11/DLX2/ZBTB16/MEF2C/GDF6/NKX3-2/CSF1/BMP6/ECM1/MAF/RUNX2/LEP/WNT7A/SOX5/CCN2/LUM/COL1A1/SELENOM…
GOBP_HEMATOPOIETIC_PROGENITOR_CELL_DIFFERENTIATION	GOBP_HEMATOPOIETIC_PROGENITOR_CELL_DIFFERENTIATION	161	0.492035	1.44193	0.0128205	0.127228	0.104897	3871	tags=19%, list=20%, signal=16%	SP7/SFRP1/TNFRSF13B/INHBA/FLT3/KRT75/LMO1/PDGFRA/OSM/CSF1R/PLD4/PTPRC/PLEK/SLC8A3/MEOX1/SPI1/PSMA8/MIXL1/JAM3/FSTL3/GATA1/BVES/PYGO1/TAL1/KITLG/MMP21/PSMB9/ACE/FLT4/BMP4/FST
GOBP_NEGATIVE_REGULATION_OF_CELL_ACTIVATION	GOBP_NEGATIVE_REGULATION_OF_CELL_ACTIVATION	193	0.631113	1.8805	0.0128205	0.127228	0.104897	3901	tags=53%, list=20%, signal=43%	TARM1/CLEC4G/CR1/IL31RA/BPI/PDCD1LG2/SFRP1/IL10/TNFSF4/LILRB2/LILRB4/BLK/CD84/CD80/VSIG4/TNFRSF13B/PRKG1/BTK/IL2RA/INHBA/CCR2/LAX1/FCGR2B/PLA2G2D/CNR2/LRFN5/CD300LF/LILRB1/MNDA/CRTAM/PDGFRA/HAVCR2/C1QTNF1/DTX1/SERPINE2/LGALS9B/PTPN22/ENPP3/CD86/SAMSN1/TSPAN32/FGL2/PTPRC/CD300A/AXL/SPN/TNFAIP8L2/EMILIN1/LGALS7B/TBX21/LST1/CTLA4/SYT11/MILR1/TIGIT/CST7/SOX11/LAG3/TAFA3/RUNX3/IL13RA2/GPER1/TBC1D10C/L…
GOBP_NEGATIVE_REGULATION_OF_GROWTH	GOBP_NEGATIVE_REGULATION_OF_GROWTH	237	0.501566	1.53844	0.0128205	0.127228	0.104897	4245	tags=32%, list=22%, signal=26%	OSTN/WT1/PI16/MT1B/RGS4/DCSTAMP/GREM1/NOG/SLIT2/SFRP1/SFRP2/MT1M/NTN1/DACT3/TGFB2/MT1A/INHBA/ENPP1/TLL2/NPPB/MAG/SERPINE2/FHL1/CRYAB/SEMA5B/MYL2/SEMA3A/NKD1/CDA/TBX5/KCNK2/NPR1/MT1H/BDKRB1/MT1G/WNT11/TNR/GNG4/APBB1/IGFBP5/MT1E/RERG/RGS2/BMP10/SOX17/MT2A/PTPRJ/SPP1/DCBLD2/NRP1/DRAXIN/SEMA3D/MT1X/SEMA6B/ACVRL1/ARHGAP4/APBB2/MSX1/WWC2/HYAL1/SEMA3G/OSGIN1/BMP4/MAPK11/ALOX15B/MT1F/CDKN2A/MAP2/MYOZ1/SE…
GOBP_NEPHRON_DEVELOPMENT	GOBP_NEPHRON_DEVELOPMENT	137	0.492086	1.42217	0.0128205	0.127228	0.104897	4660	tags=50%, list=24%, signal=38%	ADIPOQ/ADAMTS16/WT1/NPHS1/GREM1/NOG/WNT9B/FGF1/SULF1/GDNF/FGF2/FOXC2/FMN1/FAT4/LHX1/PDGFRA/SALL1/DCHS2/SOX8/SULF2/SERPINB7/FOXD1/KIF26B/TCF21/DCHS1/PDGFRB/ANGPT1/TEK/WNT11/MEF2C/HEYL/COL4A4/LIF/ENPEP/RET/ACTA2/AGT/HOXD11/FGF8/NID1/GLI3/SOX9/PTPRO/WWTR1/DLL1/PDGFB/KIRREL3/PECAM1/CD34/BMP4/IL6R/EGR1/WNK4/LAMB2/GPR4/NOTCH2/SMO/WNT6/BASP1/NPNT/PODXL/PDGFD/EXT1/WNT4/STAT1/WNT2B/IRX2/MYC
GOBP_POSITIVE_REGULATION_OF_CANONICAL_WNT_SIGNALING_PATHWAY	GOBP_POSITIVE_REGULATION_OF_CANONICAL_WNT_SIGNALING_PATHWAY	143	0.508639	1.48233	0.0128205	0.127228	0.104897	3883	tags=20%, list=20%, signal=16%	RSPO2/RSPO3/RSPO1/FGF10/SFRP4/SFRP1/ROR2/SFRP2/DACT1/DKK2/LRRK2/RECK/SULF2/ADGRA2/PSMA8/DAAM2/PLEKHA4/COL1A1/SCEL/CAV1/ILK/EGF/GPRC5B/AXIN2/PSMB9/HHEX/LGR6/ARNTL
GOBP_POSITIVE_REGULATION_OF_CATION_TRANSMEMBRANE_TRANSPORT	GOBP_POSITIVE_REGULATION_OF_CATION_TRANSMEMBRANE_TRANSPORT	138	0.579824	1.67593	0.0128205	0.127228	0.104897	4235	tags=47%, list=22%, signal=37%	LACRT/NOS1/ACTN2/KCNMB1/NTSR1/CACNG2/FGF14/PLP1/ANK2/JPH2/CCR2/LRRC55/EDN3/RGS9/FXYD2/AKAP6/IL13/KCNE1/CD19/STAC/STAC2/CACNA2D1/P2RY6/FXYD1/PDZK1/IFNG/RGN/CXCL9/TREM2/DMD/CXCL11/GPER1/TRDN/BDKRB1/APLNR/NPSR1/RYR2/SNCA/CCL2/CEMIP/F2RL3/THY1/KCNE5/CXCL10/KCNC2/KCNH2/F2R/GJC2/EPHB2/SLC6A9/CX3CL1/ATP1B2/FLNA/CALCR/TRPC1/GLRX/GAL/RAMP3/WNK4/CACNB2/ADRB2/DRD4/RELN/KCNJ2/SHANK3
GOBP_POSITIVE_REGULATION_OF_CHEMOTAXIS	GOBP_POSITIVE_REGULATION_OF_CHEMOTAXIS	139	0.641737	1.85603	0.0128205	0.127228	0.104897	3837	tags=47%, list=20%, signal=38%	FGF16/FGF10/CCL7/FPR2/SLIT2/CCR6/CCL1/P2RY12/CCL26/CMKLR1/CCL21/SCG2/IL6/CXCL12/FGF2/NTRK3/CCR2/LBP/C3AR1/IL16/NCKAP1L/CCR4/EDN3/THBS4/DEFB124/FGFR1/CSF1R/CCL19/C5AR1/AZU1/FGF18/CCL4/CCL3/SMOC2/TREM2/CCR1/SUCNR1/CXCL13/DSCAM/PDGFRB/AIF1/TNFSF18/S100A7/RARRES2/IL34/CSF1/RIPOR2/PLA2G7/GAS6/CXCL10/F3/THBS1/CCL5/VEGFC/NRP1/S1PR1/CDH13/SERPINE1/EDN1/CXCR4/PDGFB/XCL2/ITGA2/IL6R/LPAR1
GOBP_POSITIVE_REGULATION_OF_HEMOPOIESIS	GOBP_POSITIVE_REGULATION_OF_HEMOPOIESIS	152	0.593073	1.7289	0.0128205	0.127228	0.104897	4415	tags=47%, list=23%, signal=36%	CR1/DCSTAMP/ROR2/NLRP3/IL10/GLI2/TNFSF4/LILRB2/LILRB4/CD80/IL7R/BTK/IL2RA/OCSTAMP/PIK3R6/NCKAP1L/IL12RB1/RHOH/GPR68/VNN1/CCL19/CD86/PTPRC/EGR3/AXL/EVI2B/IFNG/SASH3/PF4/IL12B/TREM2/RUNX3/ZAP70/CCR1/CD27/LEF1/TESPA1/FOXP3/ZBTB16/IL34/TNFSF9/CSF1/HLX/GAS6/TNF/TNFSF11/TOX/CD4/TYROBP/SLC9B2/LIF/IL15/CD101/GLI3/SOCS1/KITLG/ADA/HCLS1/HLA-DRB1/IL20/ZBTB46/HLA-DRA/ANXA1/NOTCH2/IL36B/HLA-G/TGFB1/KLF10/MMP1…
GOBP_POSITIVE_REGULATION_OF_PEPTIDASE_ACTIVITY	GOBP_POSITIVE_REGULATION_OF_PEPTIDASE_ACTIVITY	192	0.464719	1.38225	0.0128205	0.127228	0.104897	4228	tags=24%, list=22%, signal=19%	SLC22A2/CR1/BLID/MEFV/P2RX1/SFRP2/NLRP3/NLRP12/NGFR/NGF/PCOLCE2/KHDC1L/FASLG/FN1/NLRC4/GPER1/SNCA/RCN3/PCOLCE/CLEC7A/GRIN2A/TNF/RFPL1/ANTXR1/CCN2/F3/FAS/F2R/LCK/CAV1/FYN/MAPK12/CCN1/LAPTM5/KHDC1/S100A8/DLC1/AIM2/LYN/UACA/CASP1/SOX7/CARD9/GSN/IFI16/JAK2
GOBP_POSITIVE_REGULATION_OF_SYNAPTIC_TRANSMISSION	GOBP_POSITIVE_REGULATION_OF_SYNAPTIC_TRANSMISSION	143	0.519678	1.5145	0.0128205	0.127228	0.104897	4580	tags=43%, list=24%, signal=33%	CACNG7/CACNG8/GIP/SHANK1/ADCYAP1/ROR2/CACNG5/CALB2/LILRB2/CACNG2/CLSTN2/ADORA1/ADRA1A/RETN/CCR2/NTRK1/STX1B/TSHZ3/DRD2/SYT12/SERPINE2/LAMA2/RASGRF2/SLC8A3/TACR2/SNAP25/CYP46A1/GPER1/OXT/CCL2/TNR/GRIN2A/KMO/FAM107A/TNF/TYROBP/CX3CR1/NRXN1/SLC24A2/NTRK2/STXBP1/EPHB2/APOE/RIMS1/GRIK2/PLK2/MME/LRRTM2/NFATC4/ADORA2A/PTN/OXTR/NLGN1/CACNB2/RELN/SHANK3/DLG4/NLGN2/ARRB2/EGFR/RIMS3/CACNG4
GOBP_REACTIVE_OXYGEN_SPECIES_METABOLIC_PROCESS	GOBP_REACTIVE_OXYGEN_SPECIES_METABOLIC_PROCESS	264	0.448639	1.39524	0.0128205	0.127228	0.104897	3846	tags=30%, list=20%, signal=25%	NOX3/NOS1/MMP8/FPR2/IL10/PTX3/NOX4/PTGIS/AGTR1/TPO/NCF1/ACOD1/TLR6/LRRK2/ABCD2/ITGAM/APOA4/HBD/PID1/MPO/MAOB/CYP1B1/CYBB/CRYAB/HBE1/NCF2/PXDN/MMP3/ITGB2/IFNG/RGN/TMEM106A/SLC18A2/FBLN5/PDGFRB/SIRPA/NRROS/CD177/VAV1/HP/ICAM1/SOD3/SNCA/HBZ/CLEC7A/LEP/HBM/TNF/CCN2/TYROBP/CX3CR1/THBS1/PXDNL/PAGE4/HVCN1/NOS3/CAV1/FYN/TLR2/SFTPD/AGT/CCN1/ADGRB1/NOX5/DRD5/KLF2/EDN1/SH3PXD2B/SOD2/NCF4/GPX3/RAB27A/PDGFB/C…
GOBP_RECEPTOR_MEDIATED_ENDOCYTOSIS	GOBP_RECEPTOR_MEDIATED_ENDOCYTOSIS	263	0.544561	1.69271	0.0128205	0.127228	0.104897	4414	tags=37%, list=23%, signal=29%	CACNG7/ADIPOQ/CACNG8/GSG1L/RSPO1/COLEC12/FCGR1B/SFRP4/GREM1/FPR2/APELA/CACNG5/FCGR1A/SGIP1/LILRB4/CACNG2/CCL21/MASP1/CD163/ITGB3/SIGLEC1/MRC1/MARCO/CXCR1/MSR1/FCGR2B/STAB2/ITGAM/LILRB1/RAMP1/NECAB2/DRD2/ITGA4/CCL19/SH3GL3/CLEC9A/SAA1/ITGB2/SYT11/SNAP25/ANGPT1/STAB1/APOC2/HP/CD14/SNCA/HTR2B/FCER1G/CUBN/C3/VTN/SLC9B2/RAB31/PCSK9/JCHAIN/DAB2/DNM1/CAV1/HTR1B/SFTPD/APOE/EGF/PDLIM7/LRP1/DNM3/SELE/CALCR…
GOBP_REGULATION_OF_ACTIN_FILAMENT_ORGANIZATION	GOBP_REGULATION_OF_ACTIN_FILAMENT_ORGANIZATION	266	0.490003	1.52633	0.0128205	0.127228	0.104897	4985	tags=35%, list=26%, signal=26%	SPTA1/KANK4/MYOC/NPHS1/RGS4/SHANK1/SLIT2/SFRP1/ACTN2/CCL24/CCL26/NOX4/CCL21/CXCL12/GPR65/CSF3/CCL11/NCKAP1L/FMN1/TGFB3/LMOD1/IQGAP2/HCK/PLEK/TMOD1/ELN/SYNPO2/FERMT2/BIN1/CORO2B/WAS/WNT11/ICAM1/CFL2/CGNL1/CCN2/MYADM/CYRIA/SPTBN4/SYNPO2L/NRP1/LMOD3/TPM1/S1PR1/FHOD3/SYNPO/CCDC88A/KANK3/ARHGEF10/MAGEL2/CX3CL1/SERPINF2/ARHGAP28/CORO1A/FLNA/DLC1/TMOD4/PHLDB2/ADD2/CAPZA3/HCLS1/CARMIL2/SPIRE1/PREX1/FRMD7…
GOBP_REGULATION_OF_HEART_CONTRACTION	GOBP_REGULATION_OF_HEART_CONTRACTION	236	0.548523	1.68317	0.0128205	0.127228	0.104897	4230	tags=47%, list=22%, signal=37%	CACNG7/SCN2B/CACNG8/CACNG6/KCNIP1/NOS1/CHRM2/RGS4/MYL3/HSPB7/KCNJ12/CASQ2/ATP1A2/PLN/ADRA1D/APELA/CACNG5/SCN1B/CACNA1S/SCN10A/KCNE4/CACNG2/ADORA1/ADRA1A/ANK2/KCNG2/TGFB2/ABCC9/FXYD6/NKX2-5/KCNJ5/FXYD7/GNAO1/TMIGD3/DES/EDN3/FXYD2/PDE4B/KCNIP3/CORIN/KCNE1/DRD2/CACNA2D1/CACNA2D4/CACNA1C/FXYD1/ADRA1B/MYL2/CELF2/CACNA1G/SEMA3A/SLC8A3/PIK3CG/KCNK3/SCN3B/BIN1/POPDC2/DMD/NPR1/KCNA5/TRDN/GJA5/SLC8A1/OXT/T…
GOBP_REGULATION_OF_LEUKOCYTE_PROLIFERATION	GOBP_REGULATION_OF_LEUKOCYTE_PROLIFERATION	237	0.63814	1.95735	0.0128205	0.127228	0.104897	3856	tags=49%, list=20%, signal=40%	SPTA1/CLEC4G/IGF1/CR1/CLC/FGF10/GREM1/CD209/PDCD1LG2/CD70/IL10/TNFSF4/TNFSF8/LILRB2/LILRB4/BLK/IL6/FCRL3/CD80/VSIG4/TNFRSF13B/BTK/IL21/CD22/IL2RA/CCR2/OCSTAMP/FCGR2B/PLA2G2D/CD28/NCKAP1L/LILRB1/IL12RB1/MNDA/CRTAM/LMO1/CCL8/CD38/IL13/CSF1R/HAVCR2/LGALS9B/PTPN22/ENPP3/CCL19/CD86/CLECL1/TNFSF13B/VCAM1/IL27/PTPRC/CD300A/SPN/MZB1/SASH3/LGALS7B/CD1D/LST1/CD6/CTLA4/CD40LG/GPR183/IL12B/SOX11/EBI3/ZAP70/A…
GOBP_REGULATION_OF_PROTEIN_BINDING	GOBP_REGULATION_OF_PROTEIN_BINDING	193	0.525098	1.56461	0.0128205	0.127228	0.104897	4167	tags=30%, list=22%, signal=24%	ADIPOQ/SPTA1/XIRP1/CCL23/NOG/IL10/DACT1/LOX/CSF3/LRRK2/WFIKKN2/SPON1/RAMP1/ITGA4/CTHRC1/MMP9/BAG2/LEF1/PLCL1/ANGPT1/GCG/MFNG/CARD18/BDNF/TNFSF11/VTN/PLCL2/IFIT2/PCSK9/GREM2/CDON/IFIT1/TMC8/CLDN5/DAB2/NRP1/CAV1/NES/APOE/DZIP1/CFHR1/CRMP1/PLXND1/LRP1/CAMK1/ADD2/PDGFB/STING1/DISC1/ACE/PLK2/BMP4/FRMD7/NFATC4/MAP2/TGFBR1/HDAC4/ADRB2
GOBP_REGULATION_OF_TRANSMEMBRANE_RECEPTOR_PROTEIN_SERINE_THREONINE_KINASE_SIGNALING_PATHWAY	GOBP_REGULATION_OF_TRANSMEMBRANE_RECEPTOR_PROTEIN_SERINE_THREONINE_KINASE_SIGNALING_PATHWAY	240	0.444133	1.36897	0.0128205	0.127228	0.104897	4319	tags=37%, list=22%, signal=29%	CILP/LEFTY2/GDF5/GDF10/FGF10/SFRP4/GREM1/CHRDL1/NOG/SFRP1/SFRP2/CHRD/FBN1/VWC2/SULF1/TGFB2/SOST/ASPN/LOX/INHBA/WFIKKN2/HTRA3/TGFB3/MYOCD/BMP15/CD109/CHST11/EMILIN1/FOXD1/SOX11/BMPER/RBPMS2/TGFB1I1/NRROS/GDF3/GDF6/PMEPA1/SPRED3/BMP6/INHBE/FSTL3/VASN/DKK3/HTRA4/THBS1/DLX1/BMP10/SFRP5/GREM2/TBX20/CRB2/DAB2/VEPH1/CAV1/BMP8A/NREP/DACT2/ACVRL1/CCN1/HTRA1/LATS2/FSTL1/IL17RD/MSX1/CAV2/LDLRAD4/TGFBR3L/INH…
GOBP_RESPONSE_TO_INTERFERON_GAMMA	GOBP_RESPONSE_TO_INTERFERON_GAMMA	192	0.598572	1.78037	0.0128205	0.127228	0.104897	4228	tags=43%, list=22%, signal=34%	CAMK2A/FCGR1B/CCL7/CCL23/MEFV/CCL1/NCAM1/FCGR1A/CCL24/CCL26/CCL21/MRC1/ACOD1/CCL11/IL12RB1/CCL8/CCL25/SLC11A1/IRF8/CCL13/GBP5/CCL19/IRF4/HCK/CCL18/VCAM1/IFNG/IL12B/CCL4/FASLG/CCL3/IFI30/TDGF1/CCL14/CCL3L1/HLA-DQA1/AIF1/WAS/SIRPA/ICAM1/SNCA/CCL2/HLA-DQB2/UBD/RAB7B/HLA-DQA2/CIITA/HLA-DPA1/HLA-DQB1/CCL5/MT2A/STXBP1/TLR2/IRGM/HLA-DPB1/CX3CL1/CCL22/VIM/SOCS1/NLRC5/IFITM2/PTAFR/TRIM22/HLA-DRB5/EDN1/CD4…
GOBP_T_CELL_PROLIFERATION	GOBP_T_CELL_PROLIFERATION	192	0.630324	1.87482	0.0128205	0.127228	0.104897	3841	tags=45%, list=20%, signal=36%	SPTA1/CLEC4G/IGF1/CR1/CLC/CD209/PDCD1LG2/CD70/IL10/TNFSF4/TNFSF8/LILRB2/LILRB4/IL6/DOCK2/CD80/VSIG4/IL21/IL2RA/CCR2/PLA2G2D/CD28/NCKAP1L/LILRB1/IL12RB1/CRTAM/LMO1/SLC11A1/TNFSF14/HAVCR2/LGALS9B/PTPN22/CCL19/CD86/CLECL1/TNFSF13B/VCAM1/IL27/PTPRC/SPN/SASH3/LGALS7B/CD1D/PIK3CG/CD6/CTLA4/CD40LG/IL12B/EBI3/ZAP70/AIF1/LRRC32/TNFSF18/RASAL3/CD274/FOXP3/CD3E/HLA-DMB/TNFRSF4/IDO1/TNFSF9/LEP/RASGRP1/CD4/TM…
GOBP_T_CELL_RECEPTOR_SIGNALING_PATHWAY	GOBP_T_CELL_RECEPTOR_SIGNALING_PATHWAY	193	0.508258	1.51444	0.0128205	0.127228	0.104897	3957	tags=27%, list=21%, signal=22%	LILRB4/CD28/ITK/PDE4B/TRAT1/THEMIS/CD226/UBASH3A/SH2D1A/GRAP2/PTPN22/PTPRC/CD300A/PRAM1/CD3G/SLA2/CTLA4/FYB1/THEMIS2/LCP2/ZAP70/TESPA1/HLA-DQA1/WAS/PIK3CD/PSMA8/CD247/FOXP3/CD3E/HLA-DQB2/THY1/HLA-DQA2/CD4/CD3D/HLA-DPA1/LCK/HLA-DQB1/PRKCQ/PTPRJ/FYN/RFTN1/HLA-DPB1/LAPTM5/MOG/HLA-DRB5/PSMB9/GBP1/ADA/HLA-DRB1/BTN2A2/HLA-DRA/BTN3A3
GOMF_CARBOHYDRATE_BINDING	GOMF_CARBOHYDRATE_BINDING	264	0.534438	1.66207	0.0128205	0.127228	0.104897	3773	tags=42%, list=20%, signal=34%	LGALS12/CLEC4G/REG1B/GALNT17/C4B/COLEC12/CLC/GALNT9/P4HA3/GALNT15/CLEC4D/CLEC4C/FCER2/CD209/CD33/CLEC17A/SIGLEC7/SIGLEC11/REG3G/SIGLEC9/PTX3/CLEC4E/SIGLEC12/FCN1/HK3/SIGLEC1/MRC1/CLEC5A/PRG2/SIGLEC10/MGAM/CD22/ENPP1/SIGLEC6/SLC2A5/CHI3L1/CLEC6A/CLEC10A/KLRD1/SIGLEC8/VCAN/CNTN1/ASGR2/MAG/KLRC2/CHI3L2/LGALS9B/LMAN1L/CLECL1/CLEC4A/CLEC9A/GALNT8/MRC2/LGALS7B/SIGLEC5/CLEC3A/OLR1/ENDOU/CD72/KLRC3/LAYN/…
GOMF_CHANNEL_REGULATOR_ACTIVITY	GOMF_CHANNEL_REGULATOR_ACTIVITY	143	0.486538	1.41792	0.0128205	0.127228	0.104897	2702	tags=25%, list=14%, signal=22%	CACNG7/SCN2B/CACNG8/CACNG6/KCNIP1/NOS1/NPY2R/NRXN2/CACNG5/SCN1B/KCNMB1/KCNE4/CACNG2/FGF14/ABCC9/PRKG1/FXYD6/FXYD7/HPCAL4/LRRC55/FXYD2/KCNIP3/KCNE1/RRAD/NPY/FXYD1/REM1/GEM/SCN3B/PRKCB/SCN4B/KCNE1B/KCNE5/PCSK9/NRXN1/KCNAB2
GOMF_CYTOKINE_RECEPTOR_BINDING	GOMF_CYTOKINE_RECEPTOR_BINDING	267	0.489419	1.52506	0.0128205	0.127228	0.104897	3330	tags=37%, list=17%, signal=31%	IFNA10/LEFTY2/DEFB103A/CCL7/GREM1/CCL23/CD70/CCL1/IL10/TNFSF4/IFNA16/CCL24/CCL26/TNFSF8/CCL21/CRLF2/ITGB3/IL6/TGFB2/CXCL5/IL21/CXCL12/PPBP/CCR2/CSF3/NTRK1/CCL11/CD300LF/IL12RB1/CCL8/CCL25/LTA/TGFB3/STAP1/IL13/CCL13/PF4V1/OSM/TNFSF14/IFNA13/IL11/NGF/CCL19/TNFSF13B/CCL18/IL27/PXDN/IFNG/IFNK/CXCL9/CD40LG/PF4/DEFB103B/CSF2/IL12B/CCL4/FERMT2/FASLG/CCL3/CXCL2/CCL14/CCL3L1/CXCL13/OSMR/CXCL11/TNFSF18/CRL…
GOMF_EXOGENOUS_PROTEIN_BINDING	GOMF_EXOGENOUS_PROTEIN_BINDING	77	0.597434	1.62782	0.0128205	0.127228	0.104897	4072	tags=39%, list=21%, signal=31%	HTR2A/CLEC4G/CR1/CD209/CR2/NCAM1/ITGB3/MRC1/CLEC5A/CD80/DPP4/ANPEP/SLAMF1/CCR5/CD86/AXL/SELPLG/TNFRSF4/ICAM1/ITGA5/CD4/GPR15/CLEC4M/MOG/CXCR4/CLDN9/ITGA2/ITGB5/ITGB7/ITGAV
GOMF_GROWTH_FACTOR_BINDING	GOMF_GROWTH_FACTOR_BINDING	137	0.541792	1.56583	0.0128205	0.127228	0.104897	4475	tags=56%, list=23%, signal=43%	CCN4/CCN5/ITGB3/IL2RA/NTRK3/FLT3/NTRK1/NGFR/WFIKKN2/HTRA3/NRP2/TGFB3/PDGFRA/FGFR1/IL10RA/CD109/PXDN/COL5A1/IL1R2/FGFBP2/CXCL13/OSMR/PDGFRB/LRRC32/TEK/IL2RB/NRROS/GHR/LTBP2/IL36RN/VASN/IGFBP5/IGFBP1/IL2RG/COL1A2/COL6A1/NLRP7/CCN2/HTRA4/COL3A1/COL1A1/THBS1/NRP1/IGFBP6/NTRK2/ACVRL1/CCN1/HTRA1/PDGFB/IGFBPL1/PDGFA/TGFBR3L/KL/LTBP1/FLT4/IL6R/IGFALS/IL6ST/IL1R1/LRP2/PTN/LIFR/ITGAV/CCN3/TGFBR1/CD36/A2M/F…
GOBP_ACTION_POTENTIAL	GOBP_ACTION_POTENTIAL	131	0.491614	1.42182	0.012987	0.127228	0.104897	3594	tags=37%, list=19%, signal=31%	SCN2B/SCN7A/KCNB1/P2RX1/ATP1A2/SCN1B/KCNA2/SCN10A/KCNE4/NTSR1/ADRA1A/CHRNA1/ANK2/KCNJ5/CNR2/GPR88/AKAP6/KCNE1/CACNA2D1/CACNA1C/KCNJ8/CACNA1G/SCN3B/BIN1/DMD/GPER1/KCNA5/GJA5/SLC8A1/TBX18/RYR2/SCN4B/CACNA1H/KCNE1B/KCNE5/KCNC2/KCNH2/CNTNAP1/KCNAB2/NTRK2/SCN4A/CAV1/CHRNA4/KCNJ3/HCN2/GJC1/FLNA/GRIK2/CLDN19
GOBP_ACUTE_INFLAMMATORY_RESPONSE	GOBP_ACUTE_INFLAMMATORY_RESPONSE	106	0.54742	1.53504	0.012987	0.127228	0.104897	3841	tags=47%, list=20%, signal=38%	IL31RA/SERPINA3/PTGER3/ADCYAP1/NLRP3/REG3G/FFAR3/TNFSF4/CD163/ADORA1/IL6/FUT7/BTK/ELANE/LBP/FCGR2B/PLA2G2D/DNASE1L3/SAA4/TREM1/OSM/SAA2/VNN1/SERPINA1/VCAM1/SAA1/PIK3CG/CD6/FN1/OSMR/HP/HAMP/ICAM1/C3/TNF/TNFSF11/F3/ORM2/NPY5R/NUPR1/REG3A/F8/SERPINF2/S100A8/C2CD4B/ORM1/CRP/IL20RB/IL6R/IL6ST
GOBP_ALPHA_BETA_T_CELL_DIFFERENTIATION	GOBP_ALPHA_BETA_T_CELL_DIFFERENTIATION	106	0.578981	1.62354	0.012987	0.127228	0.104897	4060	tags=45%, list=21%, signal=36%	NLRP3/TNFSF4/TNFSF8/LILRB4/IL6/CD80/FUT7/IL21/LY9/PLA2G2D/NCKAP1L/IL12RB1/ITK/SLAMF6/CCL19/CD86/IRF4/IL27/SPN/EOMES/IFNG/SASH3/TBX21/GPR183/IL12B/RUNX3/ZAP70/LEF1/TNFSF18/FOXP3/ZBTB16/LOXL3/HLX/ZNF683/TOX/JAK3/RSAD2/PRDM1/GLI3/SOCS1/ADA/RORA/HLA-DRB1/IL6R/IL18R1/HLA-DRA/ANXA1/CTSL
GOBP_ANTIGEN_PROCESSING_AND_PRESENTATION_OF_PEPTIDE_ANTIGEN	GOBP_ANTIGEN_PROCESSING_AND_PRESENTATION_OF_PEPTIDE_ANTIGEN	191	0.467595	1.38924	0.012987	0.127228	0.104897	4301	tags=25%, list=22%, signal=19%	FCGR1B/CD209/FCGR1A/NCF1/FCGR2B/SLC11A1/CYBB/NCF2/CLEC4A/KIF26A/HLA-DOB/IFI30/LAG3/TREM2/HLA-DQA1/PSMA8/HLA-DMB/HLA-DOA/HLA-DQB2/FCER1G/HLA-DQA2/HLA-DPA1/HLA-DQB1/MARCHF1/CLEC4M/HLA-DPB1/AP1S2/HLA-DRB5/PSMB9/NCF4/CTSV/CAPZA3/ACE/HLA-DRB1/HLA-F/HLA-DRA/ITGB5/CTSL/ITGAV/CD36/HLA-G/TAP2/HLA-DMA/CD207/SEC24D/OSBPL1A/SEC23A
GOBP_B_CELL_DIFFERENTIATION	GOBP_B_CELL_DIFFERENTIATION	136	0.548049	1.58378	0.012987	0.127228	0.104897	2860	tags=32%, list=15%, signal=28%	IFNA10/AICDA/CR1/CR2/SFRP1/IL10/IFNA16/IL6/RAG2/FCRL3/ADGRG3/NFAM1/BTK/IL21/INHBA/FLT3/FCGR2B/NTRK1/NCKAP1L/MS4A1/SLAMF8/DOCK10/CD19/IFNA13/ITGA4/IL11/VCAM1/PTPRC/CD79A/IFNK/DOCK11/CD40LG/GPR183/HDAC9/CD79B/CD27/MFNG/POU2AF1/PLCL2/LYL1/IFNB1/JAK3/ITM2A/PTPRJ
GOBP_BONE_DEVELOPMENT	GOBP_BONE_DEVELOPMENT	191	0.53309	1.58383	0.012987	0.127228	0.104897	3840	tags=39%, list=20%, signal=31%	EPYC/IGF1/THPO/MYOC/RFLNA/SFRP4/GREM1/CCN4/COMP/SFRP2/LRRC17/DCANP1/FBN1/RANBP3L/CDX1/TIFAB/SULF1/MMP16/TWIST1/LOX/LTF/LILRB1/FAT4/SHOX2/PDGFC/TGFB3/GPR68/COL13A1/TMEM119/PTPRC/RGN/SULF2/FGF18/DCHS1/CYP26B1/FLI1/TEK/ANXA6/MEF2C/BMP6/GH1/RAB23/LEP/PHOSPHO1/XYLT1/SP5/TNFSF11/TYROBP/SLC9B2/COL1A1/RFLNB/HAS2/CSGALNACT1/SH2B3/RARB/MMP13/BGN/FGF8/GLI3/SOX9/TAL1/OSR2/MSX1/PHEX/MPIG6B/AXIN2/STC1/SH3PXD2B…
GOBP_CALCIUM_MEDIATED_SIGNALING	GOBP_CALCIUM_MEDIATED_SIGNALING	196	0.580898	1.73257	0.012987	0.127228	0.104897	3611	tags=42%, list=19%, signal=34%	LACRT/IGF1/PTGFR/CASQ2/FPR2/CCR6/ATP1A2/PLN/CXCR5/MYOZ2/P2RY12/CMKLR1/AGTR1/RIT2/CXCR1/ANK2/CCR8/BTK/CD22/P2RX7/CCR2/LRRK2/NMUR1/TMEM100/CCR4/GRM5/TRAT1/AKAP6/SPHK1/CACNA1C/CCR5/CXCR3/VCAM1/PTPRC/LMCD1/PLEK/AZU1/RGN/LAT2/SLA2/SAMD14/CCL4/CCL3/TREM2/ZAP70/CCR1/DMD/NFATC1/TBC1D10C/SLC8A1/NR5A1/CD3E/RYR2/HTR2B/GRIN2A/BHLHA15/TNF/TNFSF11/CXCR6/CD4/CX3CR1/SELP/ACTN3/RCAN2/PTPRJ/TRPM8/CCR3/IRGM/P2RX5/C…
GOBP_CARDIAC_MUSCLE_CONTRACTION	GOBP_CARDIAC_MUSCLE_CONTRACTION	131	0.488102	1.41166	0.012987	0.127228	0.104897	4230	tags=42%, list=22%, signal=33%	SCN2B/NOS1/MYL3/ACTC1/CASQ2/ATP1A2/PLN/SCN1B/SCN10A/KCNE4/ADORA1/ADRA1A/ANK2/NKX2-5/KCNJ5/PDE4B/KCNE1/CACNA2D1/CACNA1C/KCNJ8/ADRA1B/CACNA1G/PIK3CG/SCN3B/BIN1/DMD/KCNA5/GJA5/SLC8A1/RYR2/SCN4B/KCNE1B/MYL4/KCNE5/CCN2/KCNH2/RGS2/BMP10/TPM1/CAV1/MYBPC3/KCNJ3/CLIC2/GJC1/FLNA/STC1/CXCR4/GATA4/DSC2/KCND3/TNNT2/GSN/HDAC4/CACNB2/KCNJ2
GOBP_CARDIAC_MUSCLE_TISSUE_DEVELOPMENT	GOBP_CARDIAC_MUSCLE_TISSUE_DEVELOPMENT	189	0.54054	1.60057	0.012987	0.127228	0.104897	3920	tags=37%, list=20%, signal=29%	NKX2-6/IGF1/WT1/SGCD/ALPK2/COL11A1/PI16/GATA5/RGS4/HAND1/MYL3/ACTC1/ANKRD1/GREM1/NOG/PLN/ACTN2/WNT2/ZFPM2/ADRA1A/GLI1/TGFB2/SGCG/JPH2/FGF2/NKX2-5/FOXC2/SHOX2/AKAP6/PDGFRA/MYOCD/GATA6/MYL2/MYH11/TBX5/NRG1/KCNK2/SGCZ/PDGFRB/SLC8A1/TBX18/HEG1/RYR2/MEF2C/HAMP/ADAMTS9/RGS2/BMP10/TENM4/TBX20/BVES/TPM1/MYBPC3/RARB/S1PR1/FHOD3/FGF8/GJC1/EDN1/DLL1/SORBS2/FGF20/ISL1/SGCB/BMP4/MAPK11/GATA4/LRP2/TNNT2
GOBP_CARTILAGE_DEVELOPMENT	GOBP_CARTILAGE_DEVELOPMENT	183	0.546372	1.6136	0.012987	0.127228	0.104897	3710	tags=43%, list=19%, signal=35%	EPYC/RSPO2/GDF5/COL11A1/CHRDL2/HAND2/HAND1/ADAMTS12/RFLNA/GREM1/CCN4/PRRX1/NOG/HMGA2/COMP/ROR2/SFRP2/GLI2/FGF6/SULF1/EFEMP1/CYTL1/PKDCC/FGF2/PTH1R/CHI3L1/TRPS1/MYF5/SHOX2/CHST11/SNAI1/SULF2/FGF18/EVC/TGFBI/RUNX3/MATN3/WNT5B/ANXA6/PTHLH/LOXL2/WNT11/DLX2/ZBTB16/MEF2C/GDF6/NKX3-2/BMP6/ECM1/MAF/RUNX2/LEP/WNT7A/SOX5/CCN2/LUM/COL1A1/BMP10/RFLNB/SLC39A14/BMP1/MGP/CSGALNACT1/BMP8A/RARB/ACVRL1/CCN1/BGN/GL…
GOBP_CELL_KILLING	GOBP_CELL_KILLING	176	0.558752	1.64889	0.012987	0.127228	0.104897	2849	tags=39%, list=15%, signal=34%	HTN3/HTN1/DEFB103A/CTSG/FCER2/DEFB132/REG3G/DEFA4/IL7R/IL21/P2RX7/ELANE/LTF/FCGR2B/KIR3DL1/DNASE1L3/PIK3R6/LCE3C/ITGAM/NCR3/LILRB1/IL12RB1/CRTAM/KLRD1/SLAMF6/STAP1/IL13/CCL13/CD1B/CD226/HAVCR2/SH2D1A/DCD/KLRC2/PTPRC/IFNG/AZU1/CD1D/PRF1/PF4/GZMM/DEFB103B/IL18RAP/IL12B/CD1E/LAG3/GZMB/CD1C/VAV1/KLRC4-KLRK1/GNLY/NCR1/HAMP/ICAM1/CD1A/CLEC7A/C3/KIR2DL4/LEP/RASGRP1/SERPINB9/TYROBP/KLRC1/CXCL6/LYZ/CAMP/S…
GOBP_CELL_SUBSTRATE_JUNCTION_ORGANIZATION	GOBP_CELL_SUBSTRATE_JUNCTION_ORGANIZATION	106	0.54768	1.53577	0.012987	0.127228	0.104897	5177	tags=48%, list=27%, signal=35%	MYOC/GREM1/SFRP1/ACTN2/FMN1/EPHA3/COL16A1/SORBS1/FERMT2/FN1/CORO2B/TEK/KRT14/THY1/ITGA5/FAM107A/THSD1/LAMA3/THBS1/ACTN3/PTPRJ/NRP1/ACVRL1/GPM6B/LRP1/DLC1/ACTN1/PHLDB2/PEAK1/MAPRE2/ITGA2/LAMC2/MACF1/APOD/CORO1C/KRT5/S100A10/RHOD/MMP14/MAP4K4/COL17A1/WNT4/TLN1/DST/DUSP3/VCL/ABL1/PPM1F/KDR/BCL2/LAMC1
GOBP_CELLULAR_RESPONSE_TO_BIOTIC_STIMULUS	GOBP_CELLULAR_RESPONSE_TO_BIOTIC_STIMULUS	220	0.660365	2.00171	0.012987	0.127228	0.104897	3905	tags=44%, list=20%, signal=35%	LACRT/CEBPE/BPI/CTSG/ANKRD1/PDCD1LG2/LILRA2/NLRP3/IL10/CD180/TNFSF4/LILRB2/DEFA4/SCIMP/IL6/MRC1/CD80/CXCL5/BTK/ACOD1/PPBP/TLR6/LBP/LTF/FCGR2B/CSF3/TLR1/LILRB1/PDE4B/IRF8/STAP1/DEFB124/PF4V1/HAVCR2/CCR5/LY86/PTPN22/CD86/TNIP3/HCK/AXL/NUGGC/NOD2/TICAM2/CD6/CXCL9/PF4/LY96/CSF2/TBXA2R/IL12B/CCL3/TREM2/CXCL2/CXCL13/CXCL11/IL24/SIRPA/ABCC2/CD274/CD14/MEF2C/HAMP/ICAM1/PLSCR4/CCL2/GFI1/IL1F10/IL36RN/BMP6…
GOBP_CELLULAR_RESPONSE_TO_MOLECULE_OF_BACTERIAL_ORIGIN	GOBP_CELLULAR_RESPONSE_TO_MOLECULE_OF_BACTERIAL_ORIGIN	196	0.666607	1.98821	0.012987	0.127228	0.104897	3905	tags=47%, list=20%, signal=38%	LACRT/CEBPE/BPI/CTSG/ANKRD1/PDCD1LG2/LILRA2/NLRP3/IL10/CD180/TNFSF4/LILRB2/DEFA4/SCIMP/IL6/MRC1/CD80/CXCL5/ACOD1/PPBP/TLR6/LBP/LTF/FCGR2B/CSF3/TLR1/LILRB1/PDE4B/IRF8/STAP1/DEFB124/PF4V1/HAVCR2/CCR5/LY86/PTPN22/CD86/TNIP3/HCK/AXL/NUGGC/NOD2/TICAM2/CD6/CXCL9/PF4/LY96/CSF2/TBXA2R/IL12B/CCL3/TREM2/CXCL2/CXCL13/CXCL11/IL24/SIRPA/ABCC2/CD274/CD14/MEF2C/HAMP/ICAM1/PLSCR4/CCL2/GFI1/IL1F10/IL36RN/BMP6/CXC…
GOBP_CHEMOKINE_PRODUCTION	GOBP_CHEMOKINE_PRODUCTION	90	0.603992	1.65021	0.012987	0.127228	0.104897	4425	tags=50%, list=23%, signal=39%	ADIPOQ/MEFV/ADCYAP1/IL10/FFAR3/TNFSF4/LILRB4/IL6/TWIST1/ELANE/LBP/POSTN/DEFB124/CSF1R/HAVCR2/NOD2/IFNG/AZU1/LPL/TREM2/AIF1/MCOLN2/SIRPA/TLR7/CLEC7A/IL1RL1/TNF/ACKR1/CXCL6/TLR2/LRP1/IL33/S100A8/SNAI2/C1QTNF3/IL6R/ALOX15B/TLR4/EGR1/APOD/HMOX1/TSLP/C5/CD74/IL1B
GOBP_CHONDROCYTE_DIFFERENTIATION	GOBP_CHONDROCYTE_DIFFERENTIATION	102	0.579946	1.62865	0.012987	0.127228	0.104897	4619	tags=57%, list=24%, signal=43%	GDF5/COL11A1/ADAMTS12/RFLNA/GREM1/CCN4/HMGA2/COMP/SFRP2/GLI2/SULF1/EFEMP1/CYTL1/PKDCC/PTH1R/TRPS1/SHOX2/CHST11/SULF2/FGF18/TGFBI/RUNX3/WNT5B/ANXA6/PTHLH/LOXL2/ZBTB16/MEF2C/GDF6/NKX3-2/BMP6/ECM1/MAF/RUNX2/WNT7A/SOX5/CCN2/RFLNB/SLC39A14/RARB/ACVRL1/GLI3/SOX9/OSR2/AXIN2/SNAI2/BMPR1B/BMP4/CCN3/TGFBR1/WNT9A/TGFB1/SMAD7/TGFBR2/LTBP3/EXT1/COL27A1/WNT2B
GOBP_COLLAGEN_METABOLIC_PROCESS	GOBP_COLLAGEN_METABOLIC_PROCESS	102	0.567957	1.59498	0.012987	0.127228	0.104897	4831	tags=63%, list=25%, signal=47%	MMP27/FAP/MMP20/MMP8/KLK6/ADAMTS14/MMP23B/ADAMTS2/TNXB/IL6/MMP16/ADAMTS3/TGFB3/MMP9/COL13A1/COL5A1/MMP3/MMP11/EMILIN1/MMP17/MRC2/SERPINB7/CREB3L1/PDGFRB/COL15A1/MFAP4/MMP25/CTSK/RCN3/MMP7/MMP12/COL1A2/CCN2/CIITA/COL1A1/F2R/P3H3/MMP2/MMP13/MMP19/TRAM2/VIM/SERPINF2/MMP21/MMP1/TNS2/P3H1/ITGA2/BMP4/CTSL/TGFB1/P3H4/MMP24/COL19A1/MMP14/ARRB2/CTSB/LARP6/VSIR/WNT4/ENG/RGCC/P3H2/PRTN3
GOBP_DIGESTIVE_SYSTEM_DEVELOPMENT	GOBP_DIGESTIVE_SYSTEM_DEVELOPMENT	131	0.509233	1.47277	0.012987	0.127228	0.104897	3008	tags=33%, list=16%, signal=28%	NKX2-6/GIP/GATA5/ALX4/FGF10/SFRP1/SFRP2/GLI2/DACT1/CLMP/GLI1/TGFB2/SCT/CELA1/PKDCC/FAT4/SHOX2/PDGFC/TGFB3/PDGFRA/NPY/MYOCD/SALL1/GATA6/PCSK5/TCF21/STRA6/SOX11/DCHS1/RBPMS2/WNT11/RARRES2/MIXL1/NKX3-2/HLX/TNF/FOXF1/FOXL1/OTC/SFRP5/SOX17/RET/RARB
GOBP_HEART_MORPHOGENESIS	GOBP_HEART_MORPHOGENESIS	232	0.509397	1.55938	0.012987	0.127228	0.104897	4255	tags=41%, list=22%, signal=32%	ALPK2/NPY2R/COL11A1/GATA5/HAND2/HAND1/MYL3/ACTC1/ANKRD1/NOG/SLIT2/SFRP2/FLRT2/WNT2/ZFPM2/TGFB2/TWIST1/NKX2-5/FOXC2/TMEM100/NRP2/FAT4/SHOX2/OLFM1/GATA6/MYL2/COL5A1/EOMES/SNAI1/ELN/TBX21/TBX5/NRG1/SOX11/NOTO/DCHS1/GJA5/TEK/HEG1/WNT11/RYR2/MEF2C/HTR2B/HEYL/FOXF1/BMP10/SOX17/MICAL2/TBX20/CLDN5/SYNPO2L/TBX22/HAS2/NRP1/TPM1/NPY5R/NOS3/MYBPC3/RARB/S1PR1/ACVRL1/MESP2/CCN1/PLXND1/FGF8/SOX9/MSX1/TBXT/FLNA/…
GOBP_HOMEOSTASIS_OF_NUMBER_OF_CELLS	GOBP_HOMEOSTASIS_OF_NUMBER_OF_CELLS	245	0.474701	1.46564	0.012987	0.127228	0.104897	4415	tags=30%, list=23%, signal=24%	SPTA1/CDH2/IL6/TNFRSF13B/IL7R/IL2RA/INHBA/FLT3/GAPT/NCKAP1L/LMO1/CCR4/PDE4B/GPR174/DOCK10/TNFSF14/TNFRSF17/TNFSF13B/TRIM10/AXL/IKZF1/SIT1/SASH3/DOCK11/GPR183/SPI1/GLIS2/PIK3CD/AKT3/FOXP3/MEF2C/HAMP/CSF1/JAM3/FAS/F2R/MAFB/CXCL6/JAK3/GATA1/CDK6/DYRK3/NOS3/SH2B3/FSTL1/ARMCX1/SOX9/TAL1/KITLG/KLF2/CORO1A/MPIG6B/SLC4A1/EMCN/MYCT1/ADA/IL20RB/HCLS1/LYN/BMP4/TNFAIP3/KLHL10/KLF13/ANXA1/CCN3/SMO/THRA/PLA2G2…
GOBP_INOSITOL_LIPID_MEDIATED_SIGNALING	GOBP_INOSITOL_LIPID_MEDIATED_SIGNALING	189	0.536508	1.58863	0.012987	0.127228	0.104897	4515	tags=41%, list=24%, signal=31%	HTR2A/IGF1/MYOC/HGF/ROR2/ROR1/TGFB2/NCF1/TWIST1/FGF2/NTRK3/FLT3/CSF3/NTRK1/CD28/TNFAIP8L3/PIK3R5/NPR3/PDGFC/PDGFRA/FGFR1/PRR5L/OSM/CSF1R/NGF/SERPINE2/MYO16/DCN/PIK3AP1/PIK3CG/FN1/PDGFRB/PLCL1/GPER1/ANGPT1/TEK/PIK3CD/PPP1R16B/HCST/NLRC3/HTR2B/GH1/LEP/TNF/ADAP2/PLCL2/PLCB2/SELP/F2R/CCL5/NTRK2/KCNH1/FYN/AGT/EGF/SOX9/PTAFR/EDN1/PDGFB/PDGFA/PIP4K2A/HCLS1/LYN/WNT16/FGR/PLCD4/NCS1/GSN/PREX2/NYAP1/JAK2/P…
GOBP_INTEGRIN_MEDIATED_SIGNALING_PATHWAY	GOBP_INTEGRIN_MEDIATED_SIGNALING_PATHWAY	106	0.562182	1.57643	0.012987	0.127228	0.104897	5138	tags=53%, list=27%, signal=39%	ITGBL1/ITGA11/ITGB3/ITGAM/ITGA4/COL16A1/TSPAN32/HCK/ITGAX/PRAM1/ITGB2/PLEK/FYB1/LIMS2/CD40LG/FERMT2/FN1/ITGAL/ITGAD/CD177/VAV1/LOXL3/ITGA7/THY1/FERMT3/ITGA5/ITGA1/CCN2/LAMA3/COL3A1/NRP1/ITGA9/ITGA10/ILK/FLNA/MPIG6B/BST1/ITGA2/FGR/ADAMTS1/ITGB5/ITGB7/PTN/ITGAV/PRKD1/TIMP1/ITGB8/TLN1/ITGA8/DST/ADAM9/CD47/ITGB1/ZYX/ABL1/CCM2
GOBP_INTERLEUKIN_1_BETA_PRODUCTION	GOBP_INTERLEUKIN_1_BETA_PRODUCTION	90	0.665679	1.81875	0.012987	0.127228	0.104897	4228	tags=53%, list=22%, signal=42%	IGF1/TLR8/MEFV/CD33/LILRA2/NLRP3/LILRA5/NLRP12/LILRB4/IL6/P2RX7/TLR6/MNDA/SPHK1/GBP5/CCL19/PYHIN1/NOD2/IFNG/AZU1/LPL/TMEM106A/CCL3/TREM2/NLRC4/SIRPA/CARD18/CLEC7A/S1PR3/TNF/NLRP7/TYROBP/CX3CR1/ORM2/F2R/FFAR1/CX3CL1/ORM1/AIM2/ISL1/TNFAIP3/FFAR4/TLR4/CASP1/EGR1/CD36/IFI16/JAK2
GOBP_LEUKOCYTE_CHEMOTAXIS	GOBP_LEUKOCYTE_CHEMOTAXIS	221	0.613243	1.86314	0.012987	0.127228	0.104897	4095	tags=54%, list=21%, signal=43%	CCL7/GREM1/CCL23/FPR2/SLIT2/DPEP1/CCR6/CCL1/IL10/CXCR5/C5AR2/CCL24/CCL26/CMKLR1/CCL21/SCG2/IL6/CXCR1/DPP4/TGFB2/CXCL5/CXCL12/PPBP/CCR2/LBP/CNR2/CCL11/C3AR1/IL16/NCKAP1L/EDN3/CCL8/CCL25/PDE4B/THBS4/SLAMF8/STAP1/CCL13/DEFB124/PF4V1/CSF1R/CCR5/CCL19/C5AR1/CXCR3/CCL18/SAA1/JAML/NOD2/ITGB2/AZU1/CH25H/PIK3CG/CXCL9/MPP1/PF4/GPR183/CCL4/CCL3/CXCL2/CCL14/CCL3L1/CCR1/CXCL13/CXCL11/ADGRE2/AIF1/TNFSF18/PIK3C…
GOBP_LYMPHOCYTE_ACTIVATION_INVOLVED_IN_IMMUNE_RESPONSE	GOBP_LYMPHOCYTE_ACTIVATION_INVOLVED_IN_IMMUNE_RESPONSE	188	0.526704	1.55697	0.012987	0.127228	0.104897	4012	tags=41%, list=21%, signal=33%	IFNA10/CR1/CCR6/NLRP3/IL10/CD180/TNFSF4/IFNA16/IL6/CD80/IL21/LY9/FCGR2B/CD28/GAPT/LILRB1/IL12RB1/SLC11A1/SLAMF6/DOCK10/CD19/HAVCR2/IFNA13/KLRC2/CCL19/CD86/IRF4/FGL2/IL27/PTPRC/SPN/EOMES/IFNG/IFNK/TBX21/DOCK11/CD40LG/GPR183/IL12B/ITGAL/LEF1/TNFSF18/CD1C/MFNG/FOXP3/POU2AF1/HLA-DMB/ICAM1/LOXL3/FCER1G/HLX/ZNF683/PLCL2/IL27RA/IFNB1/JAK3/ITM2A/IFNL1/CD244/APBB1IP/CORO1A/CLCF1/DLL1/RAB27A/ADA/C17orf99/R…
GOBP_MONONUCLEAR_CELL_MIGRATION	GOBP_MONONUCLEAR_CELL_MIGRATION	188	0.562475	1.66271	0.012987	0.127228	0.104897	4095	tags=54%, list=21%, signal=43%	CCL7/GREM1/CCL23/FPR2/SLIT2/CCR6/CCL1/CCL24/GCSAML/CCL26/CMKLR1/CCL21/IL6/CXCR1/FUT7/CXCL12/CCR2/CCL11/MYO1G/C3AR1/CRTAM/CCL8/CCL25/SLAMF8/CCL13/DEFB124/CSF1R/ITGA4/CCR5/CCL19/C5AR1/CXCR3/CCL18/SPN/SAA1/JAML/CH25H/TBX21/PIK3CG/GPR183/CCL4/JAM2/CCL3/CCL14/ZAP70/CCL3L1/CCR1/ITGAL/CXCL13/CXCL11/AIF1/TNFSF18/SIRPA/PIK3CD/S100A7/KLRC4-KLRK1/PADI2/RARRES2/IL34/ICAM1/CCL2/CD200R1/CSF1/ECM1/RIPOR2/CD200/…
GOBP_MORPHOGENESIS_OF_A_BRANCHING_STRUCTURE	GOBP_MORPHOGENESIS_OF_A_BRANCHING_STRUCTURE	183	0.524931	1.55027	0.012987	0.127228	0.104897	3265	tags=33%, list=17%, signal=27%	ADAMTS16/WT1/RSPO2/RSPO3/FGF7/FGF10/GREM1/HGF/NOG/SLIT2/SFRP1/SFRP2/IL10/GLI2/WNT9B/FGF1/WNT2/SULF1/GDNF/FGF2/FOXC2/GBX2/LRRK2/CCL11/TNC/PGR/LAMA1/FAT4/SHOX2/LHX1/DRD2/EDNRA/ERMN/SALL1/COL13A1/SOX8/SEMA3A/FOXD1/TCF21/DCHS1/TDGF1/LEF1/HHIP/DLX2/TGM2/CSF1/TNF/FOXF1/TIE1/TBX20/NRP1/AGT/ESR1/EGF/HOXD11/PLXND1/FGF8/GLI3/CLIC4/SOX9
GOBP_MOVEMENT_IN_HOST_ENVIRONMENT	GOBP_MOVEMENT_IN_HOST_ENVIRONMENT	175	0.521745	1.53735	0.012987	0.127228	0.104897	4117	tags=30%, list=21%, signal=24%	HTR2A/CLEC4G/CR1/CD209/CR2/NCAM1/PTX3/FCN1/ITGB3/SIGLEC1/MRC1/CLEC5A/CD80/DPP4/ANPEP/SLAMF1/CCR5/CD86/TRIM10/AXL/TRIML2/SELPLG/TRIM15/TNFRSF4/ICAM1/ITGA5/GAS6/CD4/CIITA/KRT6A/NRP1/GPR15/CAV1/CLEC4M/FCN3/IFITM2/CAV2/MOG/TRIM22/CXCR4/CLDN9/HYAL1/TRIML1/LGALS1/HLA-DRB1/ITGA2/IFITM1/ITGB5/ITGB7/CTSL/ITGAV/IFITM3/GSN
GOBP_MYELOID_LEUKOCYTE_DIFFERENTIATION	GOBP_MYELOID_LEUKOCYTE_DIFFERENTIATION	201	0.526735	1.58202	0.012987	0.127228	0.104897	4176	tags=38%, list=22%, signal=30%	ADIPOQ/CEBPE/IL31RA/DCSTAMP/CCN4/SFRP1/ROR2/LRRC17/LILRB4/FBN1/LILRB3/INHBA/OCSTAMP/OSCAR/LTF/CSF3/BATF3/LILRB1/GPR55/GPR68/GAB3/CSF1R/CD109/CCL19/MMP9/IRF4/EVI2B/IFNG/PF4/CSF2/GPR183/IL12B/SPI1/CCL3/TREM2/CCR1/MITF/LEF1/PIK3CD/NRROS/MT1G/IL34/TSPAN2/CSF1/UBD/FSTL3/BATF2/C1QC/TNF/TNFSF11/CD4/TYROBP/SLC9B2/LIF/MAFB/IL15/GATA1/CDK6/CAMK4/TLR2/CD101/TAL1/KITLG/SNX10/HCLS1/HLA-DRB1/IL20/LYN/BMP4/ZBTB…
GOBP_NEGATIVE_REGULATION_OF_CANONICAL_WNT_SIGNALING_PATHWAY	GOBP_NEGATIVE_REGULATION_OF_CANONICAL_WNT_SIGNALING_PATHWAY	176	0.575854	1.69936	0.012987	0.127228	0.104897	3745	tags=28%, list=19%, signal=23%	SFRP4/GREM1/NOG/SFRP1/ROR2/SFRP2/CDH2/BICC1/DACT3/PRICKLE1/DACT1/GLI1/SOST/NKX2-5/DKK2/RBMS3/TNN/CTHRC1/NKD1/NOTUM/CSNK1A1L/PSMA8/TBX18/WNT11/SHISA3/IGFBP1/DKK3/HECW1/TMEM131L/SFRP5/SOX17/DAB2/TLE7/IGFBP6/SHISA6/DRAXIN/CAV1/APOE/LATS2/KREMEN2/GLI3/SOX9/PTPRO/WWTR1/AXIN2/PSMB9/SNAI2/ISL1/SOSTDC1
GOBP_NEGATIVE_REGULATION_OF_NEURON_APOPTOTIC_PROCESS	GOBP_NEGATIVE_REGULATION_OF_NEURON_APOPTOTIC_PROCESS	132	0.501551	1.44231	0.012987	0.127228	0.104897	4766	tags=40%, list=25%, signal=30%	GDF5/PRKCG/NEFL/FAIM2/IL10/GDNF/SNCB/NTRK1/NAIP/TGFB3/MAG/NGF/C5AR1/AXL/ANGPT1/CRLF1/MEF2C/CCL2/BDNF/VSTM2L/CX3CR1/DLX1/F2R/NTRK2/STXBP1/DRAXIN/NES/FYN/APOE/FGF8/LRP1/CX3CL1/CORO1A/PTPRZ1/CLCF1/SOD2/GRIK2/FGF20/ISL1/NDNF/NFATC4/ADORA2A/RETREG1/CNTFR/HMOX1/JAK2/ARRB2/EN2/TFAP2D/PPARGC1A/MT3/GABRB2/CEBPB
GOBP_NEGATIVE_REGULATION_OF_NEURON_DEATH	GOBP_NEGATIVE_REGULATION_OF_NEURON_DEATH	191	0.476209	1.41483	0.012987	0.127228	0.104897	4228	tags=31%, list=22%, signal=25%	GDF5/PRKCG/NEFL/FAIM2/IL10/GDNF/SNCB/CSF3/NTRK1/LRRK2/NAIP/KIR3DL2/TGFB3/IL13/MAG/NGF/C5AR1/AXL/ANGPT1/CRLF1/MEF2C/SNCA/CCL2/CD200R1/CSF1/BDNF/NR4A3/VSTM2L/CD200/SERPINF1/CX3CR1/DLX1/F2R/NTRK2/STXBP1/DRAXIN/NES/FYN/APOE/GPNMB/FGF8/LRP1/CX3CL1/CORO1A/PTPRZ1/CLCF1/TNFRSF1B/SOD2/GRIK2/FGF20/ISL1/CD34/HLA-F/NDNF/NFATC4/ADORA2A/RETREG1/CNTFR/HMOX1/JAK2
GOBP_ORGAN_GROWTH	GOBP_ORGAN_GROWTH	148	0.532012	1.54632	0.012987	0.127228	0.104897	3845	tags=36%, list=20%, signal=29%	OSTN/IGF1/BNC2/WT1/RSPO2/PI16/RGS4/FGF7/FGF10/NOG/COMP/DDR2/WNT2/ZFPM2/RAG2/ADRA1A/GLI1/TGFB2/FGF2/FOXC2/AKAP6/GATA6/SASH3/EVC/TBX5/KCNK2/PDGFRB/HEG1/ANXA6/MEF2C/HAMP/ECM1/HLX/LEP/RGS2/BMP10/TENM4/TBX20/RARB/S1PR1/LATS2/ESR1/FGF8/SOX9/WWC2/STC1/EDN1/DLL1/SORBS2/PSAPL1/FGF20/LEPR/MAPK11/GATA4
GOBP_PATTERN_RECOGNITION_RECEPTOR_SIGNALING_PATHWAY	GOBP_PATTERN_RECOGNITION_RECEPTOR_SIGNALING_PATHWAY	202	0.537496	1.61453	0.012987	0.127228	0.104897	3147	tags=24%, list=16%, signal=20%	COLEC12/TLR8/LILRA2/REG3G/CLEC4E/FCN1/LILRA4/SCIMP/TASL/FCRL3/BTK/ACOD1/TLR6/LBP/LTF/CD300LF/TLR1/ITGAM/TRIL/HAVCR2/PTPN22/IRF4/TNIP3/PIK3AP1/CD300A/NOD2/ITGB2/TICAM2/LY96/TLR10/TRIM15/TREML4/TLR7/CD14/CTSK/GFI1/RAB7B/SLC15A3/NLRP6/SFTPA1/IRAK3/RSAD2/BIRC3/CAV1/TLR2/IRGM/SFTPD/RFTN1/ESR1
GOBP_POSITIVE_REGULATION_OF_ENDOTHELIAL_CELL_PROLIFERATION	GOBP_POSITIVE_REGULATION_OF_ENDOTHELIAL_CELL_PROLIFERATION	90	0.623174	1.70262	0.012987	0.127228	0.104897	4285	tags=47%, list=22%, signal=36%	IL10/APELA/CCL24/CCL26/WNT2/SCG2/AGTR1/ITGB3/CXCL12/FGF2/CCL11/NRP2/THBS4/FGFR1/ITGA4/EGR3/JCAD/TEK/PIK3CD/AKT3/PPP1R16B/APLNR/HTR2B/BMP6/ECM1/F3/VEGFC/NRP1/CCR3/EGF/CDH13/CAV2/PDGFB/TNFSF12/APLN/FLT4/BMP4/TGFBR1/FGFBP1/HMOX1/EGFL7/PRKD1
GOBP_POSITIVE_REGULATION_OF_EPITHELIAL_CELL_PROLIFERATION	GOBP_POSITIVE_REGULATION_OF_EPITHELIAL_CELL_PROLIFERATION	184	0.542797	1.60653	0.012987	0.127228	0.104897	4285	tags=42%, list=22%, signal=33%	LACRT/IGF1/PTPRN/FGF7/FGF10/NOG/SFRP1/IL10/APELA/REG3G/FGF1/C5AR2/CCL24/CCL26/WNT2/SCG2/AGTR1/ITGB3/TWIST1/CXCL12/FGF2/CCL11/NRP2/THBS4/FGFR1/ITGA4/GPBAR1/C5AR1/EGR3/JAML/NOD2/SOX11/JCAD/TEK/PIK3CD/AKT3/PPP1R16B/APLNR/HTR2B/BMP6/NR4A3/ECM1/MMP12/CYP7B1/WNT7A/F3/EPGN/HAS2/VEGFC/NRP1/CCR3/REG3A/HTRA1/AREG/TGM1/EGF/CDH13/SOX9/OSR2/CAV2/PDGFB/TNFSF12/HYAL1/APLN/FLT4/BMP4/TNFAIP3/TLR4/PTN/TGFBR1/NOTCH…
GOBP_POSITIVE_REGULATION_OF_ERK1_AND_ERK2_CASCADE	GOBP_POSITIVE_REGULATION_OF_ERK1_AND_ERK2_CASCADE	198	0.585964	1.75327	0.012987	0.127228	0.104897	4415	tags=55%, list=23%, signal=42%	HTR2A/THPO/HAND2/FGF10/CCL7/CCL23/PLA2G5/FPR2/ADCYAP1/CCL1/APELA/C5AR2/CCL24/CCL26/CCL21/SCIMP/MARCO/ADRA1A/FGF2/NTRK1/TNFAIP8L3/CCL11/CHI3L1/CCL8/CCL25/SSTR4/PDGFC/PDGFRA/GPR55/CCL13/NECAB2/SLAMF1/DRD2/CSF1R/HAVCR2/GPBAR1/P2RY6/PTPN22/CCL19/C5AR1/CCL18/PTPRC/NOD2/FGF18/GPR183/CCL4/FERMT2/CCL3/BMPER/TREM2/CCL14/CCL3L1/CCR1/GLIPR2/PDGFRB/GPER1/ANGPT1/TEK/GCG/S100A7/ICAM1/CCL2/HTR2B/RASGRP1/GAS6/TN…
GOBP_POSITIVE_REGULATION_OF_I_KAPPAB_KINASE_NF_KAPPAB_SIGNALING	GOBP_POSITIVE_REGULATION_OF_I_KAPPAB_KINASE_NF_KAPPAB_SIGNALING	181	0.539579	1.59413	0.012987	0.127228	0.104897	5132	tags=36%, list=27%, signal=27%	ADIPOQ/ROR1/CCL21/TLR6/LTF/CLEC6A/TNFRSF19/S100B/CCL19/NOD2/TRIML2/TICAM2/TMEM106A/FASLG/PRKCB/TGM2/LURAP1/HTR2B/SECTM1/UBD/ECM1/TNF/TNFSF11/NEK6/CD4/F2R/BIRC3/FYN/CX3CL1/GPRC5B/FLNA/TRIM22/TRIML1/S100A12/PLK2/LGALS1/HLA-DRB1/APOL3/PIM2/LPAR1/TLR4/CASP1/MAP3K3/CARD9/CD36/EDA2R/HMOX1/PRKD1/EDAR/CD74/CXXC5/TRIM6/IFIT5/CD40/PELI2/AKAP13/LURAP1L/IKBKG/MAP3K14/LITAF/TNFSF10/WLS/PINK1/ABL1/BST2
GOBP_POSITIVE_REGULATION_OF_LEUKOCYTE_CELL_CELL_ADHESION	GOBP_POSITIVE_REGULATION_OF_LEUKOCYTE_CELL_CELL_ADHESION	230	0.652865	1.99384	0.012987	0.127228	0.104897	3377	tags=43%, list=18%, signal=36%	SPTA1/IGF1/CR1/CD209/PDCD1LG2/CD70/NLRP3/GLI2/TNFSF4/LILRB2/LILRB4/CCL21/IL6/CD80/DPP4/FUT7/IL7R/IL21/IL2RA/CCR2/ELANE/CD28/PIK3R6/NCKAP1L/LILRB1/IL12RB1/RHOH/TNFSF14/BTLA/HAVCR2/ITGA4/VNN1/GRAP2/ICOS/PTPN22/CCL19/CD86/CLECL1/TNFSF13B/PDCD1/VCAM1/PTPRC/EGR3/SIRPB1/NOD2/ITGB2/IFNG/SASH3/CD1D/CD6/CTLA4/CD40LG/IL12B/CD5/RUNX3/EBI3/ZAP70/CD27/LEF1/TESPA1/AIF1/SIRPA/RASAL3/CD274/VAV1/KLRC4-KLRK1/FOXP3…
GOBP_POSITIVE_REGULATION_OF_PEPTIDYL_TYROSINE_PHOSPHORYLATION	GOBP_POSITIVE_REGULATION_OF_PEPTIDYL_TYROSINE_PHOSPHORYLATION	190	0.591688	1.75609	0.012987	0.127228	0.104897	4415	tags=55%, list=23%, signal=43%	ADIPOQ/LACRT/HTR2A/IGF1/IL31RA/FGF7/FGF10/GREM1/HGF/FCGR1A/LILRA5/NOX4/ADORA1/ITGB3/IL6/ADRA1A/CD80/NCF1/IL21/FLT3/CSF3/ADRA2A/GRM5/THBS4/STAP1/IL13/CNTN1/OSM/CSF1R/IL11/CASS4/PTPRC/NOD2/IFNG/EREG/NRG1/CSF2/IL12B/TREM2/TDGF1/IL24/ANGPT1/TNFSF18/GHR/CRLF1/CD3E/IL34/ICAM1/BDNF/BMP6/GH1/CLEC7A/LEP/ITGA5/GAS6/TNF/VTN/CD4/EPGN/LIF/IL15/TNFRSF18/CCL5/GATA1/PTPRJ/NRP1/NTRK2/CSPG4/FYN/AGT/IFNL1/AREG/EGF/…
GOBP_POSITIVE_REGULATION_OF_WNT_SIGNALING_PATHWAY	GOBP_POSITIVE_REGULATION_OF_WNT_SIGNALING_PATHWAY	175	0.523368	1.54213	0.012987	0.127228	0.104897	3969	tags=22%, list=21%, signal=18%	RSPO2/RSPO3/RSPO1/FGF10/SFRP4/CCN4/SFRP1/ROR2/SFRP2/DACT1/SULF1/DKK2/LRRK2/RECK/SALL1/DIXDC1/SULF2/NKD1/ADGRA2/WNT5B/PSMA8/DAAM2/PLEKHA4/COL1A1/SCEL/DAB2/CAV1/TLR2/ILK/EGF/GPRC5B/AXIN2/PSMB9/DISC1/TNFAIP3/HHEX/LGR6/ARNTL/MACF1
GOBP_PRODUCTION_OF_MOLECULAR_MEDIATOR_OF_IMMUNE_RESPONSE	GOBP_PRODUCTION_OF_MOLECULAR_MEDIATOR_OF_IMMUNE_RESPONSE	191	0.581768	1.72845	0.012987	0.127228	0.104897	4425	tags=39%, list=23%, signal=31%	AICDA/KLK5/CR1/CLC/KLK7/CCR6/NLRP3/IL10/FFAR3/TNFSF4/LILRB4/SCIMP/IL6/FCRL3/TGFB2/BTK/IL21/CD22/CCR2/ELANE/FCGR2B/CD28/GAPT/LILRB1/TRIL/TGFB3/IL13/CD226/PTPN22/CD86/PTPRC/MZB1/NOD2/SASH3/TBX21/CD40LG/VPREB1/IL13RA2/ANGPT1/FOXP3/TNFRSF4/NR4A3/CLEC7A/VPREB3/KIR2DL4/TNF/IRAK3/IL27RA/HLA-DQB1/IFNB1/JAK3/CLNK/RSAD2/CD244/LAPTM5/IL33/GPRC5B/CLCF1/TNFRSF1B/C17orf99/CGAS/HLA-DRB1/TLR4/IL18R1/IL1R1/HLA-F/…
GOBP_PROTEIN_KINASE_B_SIGNALING	GOBP_PROTEIN_KINASE_B_SIGNALING	247	0.518607	1.59961	0.012987	0.127228	0.104897	4672	tags=44%, list=24%, signal=34%	FGF16/IGF1/FGF5/THPO/MYOC/FGF7/FGF10/HGF/FGF1/P2RY12/FGF6/CCL21/CD80/FGF2/LOX/NTRK3/CSF3/NTRK1/CD28/TNFAIP8L3/CHI3L1/TMEM100/PIK3R5/TRAT1/PDGFRA/FGFR1/OSM/DRD2/CD19/C1QTNF1/ICOS/CCL19/CD86/PIK3AP1/CASS4/AXL/F10/EREG/FGF18/PIK3CG/NRG1/FERMT2/CCL3/PDGFRB/GPER1/ANGPT1/TEK/PIK3CD/VAV1/RASD2/CCL2/RCN3/LEP/IGFBP5/GAS6/TNF/TNFSF11/CX3CR1/F3/EPGN/THBS1/SFRP5/LCK/ADTRP/HPSE/CCL5/PTPRJ/NTRK2/RET/SH2B3/FGF2…
GOBP_REGULATION_OF_ANIMAL_ORGAN_MORPHOGENESIS	GOBP_REGULATION_OF_ANIMAL_ORGAN_MORPHOGENESIS	176	0.516001	1.52273	0.012987	0.127228	0.104897	3852	tags=27%, list=20%, signal=22%	WT1/RSPO2/RSPO3/GATA5/FGF7/GPC6/FGF10/GREM1/HGF/NOG/SFRP1/ROR2/SFRP2/WNT9B/FGF1/ROR1/WNT2/PRICKLE1/DACT1/SULF1/GDNF/NGFR/LHX1/CTHRC1/SOX8/NKD1/PRICKLE2/PSMA8/WNT11/CSF1/PLEKHA4/TNFRSF11B/WNT7A/TNF/DAB2/AJAP1/AGT/FGF8/GPC4/SOX9/MSX1/PSMB9/EDN1/PDGFA/CD34/BMP4/FZD2
GOBP_REGULATION_OF_CELL_JUNCTION_ASSEMBLY	GOBP_REGULATION_OF_CELL_JUNCTION_ASSEMBLY	191	0.520439	1.54624	0.012987	0.127228	0.104897	4881	tags=45%, list=25%, signal=34%	SYNDIG1/MYOC/GPC6/GREM1/SFRP1/NTNG2/FLRT2/NTN1/PTPRD/CLSTN2/GRID2/NTRK1/LRFN5/FMN1/SLITRK3/GPBAR1/EPHA3/COL16A1/IL1RAPL1/SNAI1/FERMT2/TEK/OXT/MDGA1/LINGO2/MEF2C/SNCA/BDNF/THY1/WNT7A/FAM107A/TNF/THBS1/NRXN1/CLDN5/CUX2/PTPRJ/NRP1/NTRK2/EPHB2/CAV1/ADGRB3/TLR2/MUSK/ACVRL1/GPM6B/AGT/IL1RAP/ADGRB1/SLITRK4/LRP1/GPC4/LRRN3/DLC1/PHLDB2/PEAK1/CLDN19/SNAI2/LHFPL4/ACE/LRRC4B/LRRTM2/MACF1/LRRTM1/OXTR/APOD/EPH…
GOBP_REGULATION_OF_EPITHELIAL_TO_MESENCHYMAL_TRANSITION	GOBP_REGULATION_OF_EPITHELIAL_TO_MESENCHYMAL_TRANSITION	92	0.558163	1.53629	0.012987	0.127228	0.104897	4808	tags=49%, list=25%, signal=37%	GREM1/NOG/SFRP1/SFRP2/DACT3/IL6/TGFB2/TWIST1/TGFB3/OLFM1/EPHA3/SNAI1/PDPN/TBX5/FERMT2/GLIPR2/LEF1/TGFB1I1/LOXL2/SPRED3/VASN/COL1A1/CRB2/DAB2/PHLDB1/IL17RD/WWTR1/AXIN2/PHLDB2/LDLRAD4/ISL1/BMP4/TGFBR1/SPRED1/TGFB1/ACVR1/GCNT2/SMAD7/TGFBR2/IL1B/ENG/RGCC/SPRY1/SERPINB3/BCL9L
GOBP_REGULATION_OF_EXOCYTOSIS	GOBP_REGULATION_OF_EXOCYTOSIS	196	0.512146	1.52752	0.012987	0.127228	0.104897	4270	tags=32%, list=22%, signal=25%	HTR2A/PRKCG/KCNB1/P2RX1/BLK/CD84/ADRA1A/SYT6/CCR2/FCGR2B/LRRK2/SYT3/ITGAM/ADRA2A/STX1B/IL13/DRD2/SYT12/PPFIA2/KLRC2/SYT4/CD300A/PRAM1/ITGB2/IFNG/IL1RAPL1/CACNA1G/RAB3C/SYT11/VSNL1/ADGRE2/IL13RA2/PRKCB/CD177/GRIN3A/SNCA/SYN1/CACNA1H/SEPTIN4/CADPS/WNT7A/FOXF1/STXBP1/STXBP6/HTR1B/BACE1/PTAFR/RIMS1/RAB27A/DOC2B/LYN/SEPTIN1/SYT15/HLA-F/FGR/ADORA2A/NCS1/ANXA1/NLGN1/CACNB2/HMOX1/RAC2
GOBP_REGULATION_OF_EXTRINSIC_APOPTOTIC_SIGNALING_PATHWAY	GOBP_REGULATION_OF_EXTRINSIC_APOPTOTIC_SIGNALING_PATHWAY	151	0.528659	1.5365	0.012987	0.127228	0.104897	4255	tags=32%, list=22%, signal=25%	IGF1/SCRT2/FGF10/HGF/FAIM2/SFRP1/SFRP2/SCG2/GDNF/INHBA/SRPX/FGFR1/EYA1/TIMP3/PTPRC/ZSWIM2/PF4/CSF2/FASLG/GPER1/ICAM1/EYA4/TNF/G0S2/THBS1/FAS/TMC8/GATA1/RET/NOS3/CAV1/FYN/AGT/ITPRIP/SERPINE1/TNFSF12/SNAI2/TRAF1/BMPR1B/BMP4/TNFAIP3/DBH/TNFRSF12A/ITGAV/TGFBR1/CYLD/HMOX1/ACVR1
GOBP_REGULATION_OF_LEUKOCYTE_MIGRATION	GOBP_REGULATION_OF_LEUKOCYTE_MIGRATION	201	0.641283	1.92606	0.012987	0.127228	0.104897	4415	tags=54%, list=23%, signal=42%	CCL7/GREM1/FPR2/SLIT2/CCR6/CCL1/P2RY12/C5AR2/CCL24/GCSAML/CMKLR1/CCL21/ADORA1/IL6/DPP4/FUT7/CXCL12/CCR2/ELANE/LBP/C3AR1/NCKAP1L/EDN3/CCL8/CCL25/RHOH/THBS4/SLAMF8/STAP1/DEFB124/CSF1R/ITGA4/CCL19/C5AR1/CXCR3/CD300A/SPN/NOD2/EMILIN1/MPP1/CCL4/JAM2/CCL3/TREM2/CCR1/CXCL13/AIF1/TNFSF18/BDKRB1/S100A7/KLRC4-KLRK1/PADI2/RARRES2/IL34/ICAM1/CCL2/CD200R1/CSF1/THY1/JAM3/ECM1/RIPOR2/CD200/PLA2G7/GAS6/TNF/CXCL1…
GOBP_REGULATION_OF_METAL_ION_TRANSPORT	GOBP_REGULATION_OF_METAL_ION_TRANSPORT	241	0.57557	1.77058	0.012987	0.127228	0.104897	3587	tags=41%, list=19%, signal=34%	LACRT/CAMK2A/CACNG6/DHRS7C/NOS1/PLPP4/RGS4/RCVRN/CASQ2/CD33/P2RX1/LILRA2/ATP1A2/PLN/P2RY12/LILRA5/MCHR1/LILRB2/NTSR1/FGF14/FCRL3/CD84/PLP1/ANK2/JPH2/CXCL12/P2RX7/GNAO1/IL16/LILRB1/ADRA2A/RGS9/PDE4B/AKAP6/IL13/DRD2/MYLK/CD19/STAC/RRAD/STAC2/CACNA2D1/P2RY6/CACNA1C/FXYD1/REM1/BEST1/GEM/RGN/PIK3CG/CXCL9/CCL4/CCL3/BIN1/CCR1/TRPV2/TRPC3/DMD/PDGFRB/CXCL11/GPER1/TRDN/SLC8A1/GCG/BDKRB1/APLNR/JSRP1/NPSR1/R…
GOBP_REGULATION_OF_NERVOUS_SYSTEM_PROCESS	GOBP_REGULATION_OF_NERVOUS_SYSTEM_PROCESS	136	0.498084	1.43939	0.012987	0.127228	0.104897	4346	tags=40%, list=23%, signal=32%	SMR3B/NPY2R/RGS4/SHANK1/HGF/IL10/CACNG5/NTSR1/ADORA1/NETO1/KLK8/LRRK2/TMEM100/STX1B/EGR2/MAG/ITGAX/SHISA9/SLC8A3/NPTX1/JAM2/CST7/CCL3/OXT/DLGAP2/SPX/TNR/WNT7A/F2R/NRXN1/TENM4/CUX2/GRM1/SHISA6/NOS3/BEGAIN/MGLL/AVPR1A/TYMP/PTAFR/NPTX2/RIMS1/TNFRSF1B/EDN1/S1PR2/ITGA2/TMEM108/NLGN1/CCN3/CTSC/ADRB2/RELN/SHANK3/DLG4/NLGN2
GOBP_REGULATION_OF_PEPTIDYL_TYROSINE_PHOSPHORYLATION	GOBP_REGULATION_OF_PEPTIDYL_TYROSINE_PHOSPHORYLATION	254	0.569229	1.75246	0.012987	0.127228	0.104897	4415	tags=46%, list=23%, signal=36%	ADIPOQ/LACRT/HTR2A/IGF1/IL31RA/FGF7/FGF10/GREM1/HGF/SFRP1/SFRP2/IL22RA2/FCGR1A/LILRA5/NOX4/LILRB4/ADORA1/ITGB3/IL6/ADRA1A/CD80/NCF1/IL21/FLT3/CSF3/ADRA2A/GRM5/PDGFC/THBS4/STAP1/IL13/CNTN1/OSM/CSF1R/IL11/SAMSN1/CASS4/PTPRC/CD300A/NOD2/ITGB2/IFNG/EREG/NRG1/CSF2/IL12B/TREM2/TDGF1/IL24/ANGPT1/TNFSF18/GHR/CRLF1/CD3E/IL34/ICAM1/BDNF/BMP6/GH1/THY1/CLEC7A/LEP/ITGA5/GAS6/TNF/VTN/CD4/EPGN/LIF/IL15/TNFRSF18…
GOBP_REGULATION_OF_PHAGOCYTOSIS	GOBP_REGULATION_OF_PHAGOCYTOSIS	90	0.643185	1.7573	0.012987	0.127228	0.104897	3765	tags=53%, list=20%, signal=43%	ADIPOQ/C4B/PRKCG/C4A/PLA2G5/FPR2/PTX3/DOCK2/FCGR2B/NCKAP1L/CD300LF/SLC11A1/STAP1/SPHK1/HCK/PTPRC/CD300A/SIRPB1/NOD2/IFNG/AZU1/SYT11/TREM2/SIRPA/IL2RB/CCL2/FCER1G/CLEC7A/C3/IL2RG/DYSF/GAS6/C2/TNF/SIRPG/RAB31/IL15/IL15RA/MFGE8/SPACA3/PTPRJ/TLR2/SFTPD/LRP1/RAB27A/PIP4P2/TUB/ITGA2
GOBP_REGULATION_OF_RAS_PROTEIN_SIGNAL_TRANSDUCTION	GOBP_REGULATION_OF_RAS_PROTEIN_SIGNAL_TRANSDUCTION	189	0.511217	1.51374	0.012987	0.127228	0.104897	4759	tags=36%, list=25%, signal=27%	IGF1/MYOC/FGF10/RASGRP4/LPAR4/RIT2/ADRA1A/TGFB2/GPR65/NTRK1/CYTH4/F2RL2/P2RY10/GPR174/GPR55/RASGRF1/NGF/RASGRF2/PSD/MMD2/PIK3CG/GPR17/ARHGAP24/STARD8/RASA3/PDGFRB/STARD13/HEG1/RASAL3/VAV1/TIMP2/P2RY8/CSF1/F2RL3/RIPOR2/RASGRP1/COL3A1/F2R/STMN3/SYNPO2L/ARHGEF25/NRP1/EPHB2/APOE/TRIM67/GPR18/ARHGEF10/KITLG/KANK2/DLC1/CYTH3/MAPRE2/LYN/DENND3/LPAR1/GPR20/GPR4/NOTCH2/ABL2/JAK2/ARHGEF3/MAP4K4/PRAG1/RASIP…
GOBP_REGULATION_OF_SYNAPTIC_PLASTICITY	GOBP_REGULATION_OF_SYNAPTIC_PLASTICITY	175	0.489939	1.44363	0.012987	0.127228	0.104897	4439	tags=38%, list=23%, signal=30%	CAMK2A/GIP/NPAS4/SHANK1/SORCS2/KCNB1/CALB2/LILRB2/FGF14/ADORA1/SCT/MAP1A/NETO1/GRID2/CD38/GRM5/EGR2/TSHZ3/DRD2/SYT12/RASGRF1/SERPINE2/RASGRF2/SHISA9/SLC8A3/LZTS1/MAP1B/SNAP25/CYP46A1/MEF2C/TNR/GRIN2A/FAM107A/TYROBP/CX3CR1/SCTR/KCNJ10/CNTN4/SLC24A2/NTRK2/STXBP1/SHISA6/EPHB2/APOE/ADGRB1/BRSK1/CX3CL1/HRH1/DRD5/RIMS1/ITPKA/MCTP1/GRIK2/PLK2/MME/LRRTM2/NFATC4/ADORA2A/PTN/NLGN1/RELN/SHANK3/ERC1/DLG4/NEU…
GOBP_RESPIRATORY_SYSTEM_DEVELOPMENT	GOBP_RESPIRATORY_SYSTEM_DEVELOPMENT	185	0.49628	1.46634	0.012987	0.127228	0.104897	3789	tags=34%, list=20%, signal=28%	WT1/RSPO2/FGF7/FGF10/AARD/NOG/GLI2/FGF1/WNT2/ADAMTS2/ZFPM2/GLI1/PKDCC/FGF2/LOX/TBX4/HSD11B1/CHI3L1/MSC/TNC/PGR/LAMA1/TGFB3/PDGFRA/IL13/MYOCD/GATA6/PDPN/FGF18/TBX5/TCF21/STRA6/SOX11/CRISPLD2/LEF1/PDGFRB/HHIP/HEG1/CCBE1/WNT11/LOXL3/RCN3/FSTL3/MMP12/IGFBP5/TNF/CCN2/FOXF1/LIF/SFTPD/GNG8/FGF8/GLI3/SOX9/KLF2/PHEX/PDGFA/SPARC/ADA/MME/FLT4/ABCA12/BMP4
GOBP_RESPONSE_TO_INTERLEUKIN_1	GOBP_RESPONSE_TO_INTERLEUKIN_1	197	0.573434	1.71167	0.012987	0.127228	0.104897	4027	tags=30%, list=21%, signal=24%	ADAMTS12/CCL7/ANKRD1/CCL23/SFRP1/CCL1/CCL24/CCL26/CCL21/PTGIS/IL6/ACOD1/CCL11/CHI3L1/CCL8/CCL25/CD38/CCL13/ZBP1/CCL19/CCL18/NOD2/CCL4/CCL3/IL1R2/CCL14/CCL3L1/SIRPA/PSMA8/ABCC2/ICAM1/SNCA/CCL2/TRIM63/KMO/NLRP7/IRAK3/CCL5/HAS2/AKAP12/IL1RAP/CX3CL1/SOX9/CCL22/SELE/KLF2/PSMB9/EDN1/XCL2/GBP1/HYAL1/RORA/TFPI/MAPK11/IL1R1/EGR1/CCL20/MAP3K3/ANXA1/CCL16
GOBP_RESPONSE_TO_MECHANICAL_STIMULUS	GOBP_RESPONSE_TO_MECHANICAL_STIMULUS	201	0.473999	1.42363	0.012987	0.127228	0.104897	4676	tags=39%, list=24%, signal=30%	HTR2A/GDF5/COL11A1/TLR8/ANKRD1/NRXN2/ATP1A2/CASP5/CDH2/TNFRSF8/DCANP1/TIFAB/SOST/RETN/CXCL12/NTRK1/POSTN/CHI3L1/TNC/MPO/IL13/DRD2/TNFSF14/MAG/SERPINE2/DCN/CHRNA9/STRA6/KCNK2/MAP1B/DMD/KCNA5/SLC8A1/BDKRB1/TLR7/WNT11/RYR2/BMP6/MMP7/PHF24/RIPOR2/PDE2A/PIEZO2/CXCL10/COL3A1/COL1A1/THBS1/FAS/NRXN1/SCEL/ACTA1/FYN/BACE1/PKD2L1/SOX9/HABP4/EDN1/CXCR4/ITGA2/TMEM150C/GATA4/TLR4/CASP1/PTN/GSN/HDAC4/WHRN/KCNJ2…
GOBP_RESPONSE_TO_TRANSFORMING_GROWTH_FACTOR_BETA	GOBP_RESPONSE_TO_TRANSFORMING_GROWTH_FACTOR_BETA	244	0.456364	1.40749	0.012987	0.127228	0.104897	4644	tags=36%, list=24%, signal=28%	CILP/LEFTY2/GDF5/GDF10/ANKRD1/PENK/SFRP1/WNT2/NOX4/FBN1/TGFB2/ASPN/LOX/POSTN/WFIKKN2/HTRA3/TGFB3/MYOCD/CD109/CHST11/EMILIN1/FMOD/PDE3A/FERMT2/SOX11/RUNX3/MXRA5/LRRC32/AMHR2/TGFB1I1/NRROS/MEF2C/LTBP2/PMEPA1/SPRED3/VASN/PDE2A/WNT7A/COL1A2/SOX5/DKK3/HTRA4/CX3CR1/COL3A1/COL1A1/THBS1/DLX1/NR3C1/CLDN5/CLEC3B/DAB2/VEPH1/CAV1/FYN/NREP/ACVRL1/HTRA1/LATS2/FNDC4/IL17RD/SOX9/CAV2/EDN1/LDLRAD4/TGFBR3L/FOLR1/L…
GOBP_T_CELL_DIFFERENTIATION	GOBP_T_CELL_DIFFERENTIATION	244	0.584671	1.80321	0.012987	0.127228	0.104897	3932	tags=41%, list=20%, signal=33%	CR1/CCR6/NLRP3/GLI2/TNFSF4/TNFSF8/LILRB2/LILRB4/IL6/RAG2/DOCK2/CD80/FUT7/IL7R/IL21/IL2RA/CCR2/LY9/PLA2G2D/CD28/PIK3R6/NCKAP1L/IL12RB1/CRTAM/RHOH/ITK/THEMIS/SLAMF6/VNN1/DTX1/PTPN22/CCL19/CD86/IRF4/FGL2/IL27/PTPRC/EGR3/SPN/EOMES/IFNG/SASH3/CD3G/TBX21/CD1D/CTLA4/GPR183/IL12B/LAG3/RUNX3/ZAP70/CD27/LEF1/TESPA1/CYP26B1/TNFSF18/PIK3CD/VAV1/FOXP3/CD3E/CD8A/ZBTB16/HLA-DOA/TNFSF9/CD2/LOXL3/FCER1G/HLX/LEP/Z…
GOBP_TOLL_LIKE_RECEPTOR_SIGNALING_PATHWAY	GOBP_TOLL_LIKE_RECEPTOR_SIGNALING_PATHWAY	151	0.575942	1.67392	0.012987	0.127228	0.104897	3147	tags=29%, list=16%, signal=25%	COLEC12/TLR8/LILRA2/REG3G/LILRA4/SCIMP/TASL/FCRL3/BTK/ACOD1/TLR6/LBP/LTF/CD300LF/TLR1/ITGAM/TRIL/HAVCR2/PTPN22/IRF4/TNIP3/PIK3AP1/CD300A/NOD2/ITGB2/TICAM2/LY96/TLR10/TREML4/TLR7/CD14/CTSK/GFI1/RAB7B/NLRP6/SFTPA1/IRAK3/RSAD2/BIRC3/CAV1/TLR2/SFTPD/RFTN1/ESR1
GOBP_VASCULAR_PROCESS_IN_CIRCULATORY_SYSTEM	GOBP_VASCULAR_PROCESS_IN_CIRCULATORY_SYSTEM	241	0.486062	1.49523	0.012987	0.127228	0.104897	4167	tags=44%, list=22%, signal=35%	HTR2A/SLC22A2/NOS1/ADRB3/SLIT2/P2RX1/ATP1A2/COMP/ADRA1D/KCNMA1/AGTR1/ADORA1/SLC22A3/ADRA1A/HRH2/ABCC9/PRKG1/SLCO2B1/FOXC2/SLC1A2/SLC2A4/EDN3/ADRA2A/CD38/NPPB/SLC16A12/EDNRA/KCNJ8/ADRA1B/SLC6A17/HTR1D/SLC16A2/AZU1/GUCY1A1/SLC7A3/TACR2/PDE3A/TBXA2R/SLC24A3/FERMT2/SLC6A20/NPR1/GPER1/KCNA5/ANGPT1/GJA5/TEK/SLC8A1/ABCC2/SLC2A3/SLC38A5/UTS2B/ICAM1/SLC16A1/HTR2B/BMP6/PDE2A/LEP/UTS2R/ITGA1/RGS2/F2R/BDKRB2…
GOCC_CONTRACTILE_FIBER	GOCC_CONTRACTILE_FIBER	230	0.506545	1.54698	0.012987	0.127228	0.104897	3537	tags=39%, list=18%, signal=32%	MYH13/IGFN1/MYH8/MYL7/MYL3/ACTC1/ANKRD1/CASQ2/SYNC/MYOZ2/FLNC/PDLIM3/ACTN2/CACNA1S/MYOM3/ADRA1A/ANK2/ABCC9/JPH2/MYH1/MYOZ3/MYH4/MYPN/AHNAK2/DES/NEXN/PDE4B/KCNE1/LMOD1/CRYAB/CACNA1C/KCNJ8/SYNM/MYL2/PGM5/TMOD1/SYNPO2/MYH11/FERMT2/SCN3B/BIN1/KLHL41/PDLIM2/DMD/KCNA5/SLC8A1/PDLIM4/ANKRD2/PARVB/RYR2/FBXL22/IDO1/MYOM1/CFL2/CALD1/MYL4/PALLD/TRIM63/FHL5/MYH3/SYNE1/MYH15/BMP10/FBXO32/TPM2/MMP2/MYH2/SYNPO2L…
GOCC_FICOLIN_1_RICH_GRANULE	GOCC_FICOLIN_1_RICH_GRANULE	184	0.596517	1.76553	0.012987	0.127228	0.104897	2386	tags=18%, list=12%, signal=16%	CR1/FCAR/CLEC4D/CLEC4C/FPR2/FPR1/TNFAIP6/LILRB2/FCN1/HK3/PRG2/MGAM/NCKAP1L/MNDA/SLC11A1/SERPINA1/MMP9/BIN2/FGL2/ITGAX/CD300A/ITGB2/ADGRE3/CDA/CRISPLD2/SIGLEC5/TBC1D10C/SIRPA/SLC2A3/A1BG/TIMP2/FCER1G/SIGLEC14
GOCC_FILOPODIUM	GOCC_FILOPODIUM	102	0.591293	1.66052	0.012987	0.127228	0.104897	4736	tags=45%, list=25%, signal=34%	ACTC1/TENM2/GPM6A/ACTN2/UNC5C/SCIMP/ITGB3/MYO1G/ERMN/IQGAP2/VCAM1/PDPN/LY6G6D/ACTG2/ADGRA2/GAP43/DMD/TBC1D10C/RIPOR2/ANTXR1/PALM/ACTA1/ACTA2/CD302/TUBB3/MYO5A/IGF2BP1/ARL4C/KITLG/MSN/TIAM2/DNALI1/LCP1/MAP2/MYO10/NLGN1/ITGAV/SHTN1/MYO1B/HLA-G/UTRN/PODXL/FGF13/ENAH/RDX/BAIAP2
GOCC_INTERMEDIATE_FILAMENT_CYTOSKELETON	GOCC_INTERMEDIATE_FILAMENT_CYTOSKELETON	244	0.545596	1.6827	0.012987	0.127228	0.104897	2585	tags=34%, list=13%, signal=29%	KRTAP13-1/KRTAP19-3/KRTAP19-7/KRTAP13-4/KRTAP4-3/KRTAP6-1/KRTAP4-4/KRTAP2-4/KRTAP9-8/KRTAP9-4/KRTAP9-3/KRTAP13-3/KRTAP19-5/KRTAP23-1/KRTAP20-1/KRTAP26-1/KRTAP19-4/KRTAP27-1/KRTAP22-2/KRT28/KRTAP4-12/KRTAP19-6/KRTAP24-1/KRTAP4-6/KRTAP4-11/KRTAP5-2/KRTAP2-3/KRTAP3-3/KRTAP4-5/KRTAP9-9/KRTAP4-2/KRTAP8-1/KRT85/KRT38/NEFL/KRTAP13-2/KRTAP1-4/KRTAP20-2/KRT25/SYNC/KRT81/KRT34/KRTAP1-3/KRTAP11-1/KRTAP19-1/…
GOCC_PLASMA_MEMBRANE_SIGNALING_RECEPTOR_COMPLEX	GOCC_PLASMA_MEMBRANE_SIGNALING_RECEPTOR_COMPLEX	183	0.600752	1.7742	0.012987	0.127228	0.104897	4267	tags=52%, list=22%, signal=41%	CACNG7/CACNG8/ITGBL1/ITGA11/SHANK1/OLFM3/CACNG5/HTR3B/CACNG2/VWC2/ITGB3/IL6/PLP1/CHRNA1/IL2RA/GRID2/TLR6/TLR1/ITGAM/IL12RB1/RAMP1/TRAT1/ITGA4/TSPAN32/ITGAX/SHISA9/HTR3A/ITGB2/EMILIN1/CD79A/CD3G/CD6/CHRNA9/GRIA3/IL18RAP/CSF2RB/CD79B/ZAP70/ITGAL/OSMR/ITGAD/AMHR2/CD247/IL2RB/GRIN3A/CD3E/CD8A/CHRNA2/CHRNB3/CHRNA6/ITGA7/GRIA4/GRIN2A/ITGA5/CD8B/ITGA1/CD4/CD3D/IL27RA/GPR156/GRM1/SHISA6/CHRNE/ITGA9/TLR2/…
GOCC_SPECIFIC_GRANULE_MEMBRANE	GOCC_SPECIFIC_GRANULE_MEMBRANE	90	0.642449	1.75528	0.012987	0.127228	0.104897	4119	tags=44%, list=21%, signal=35%	TARM1/FCAR/CLEC4D/FPR2/CD33/P2RX1/MCEMP1/CLEC5A/GPR84/CEACAM3/ADGRG3/ATP8B4/LAIR1/C3AR1/SLC2A5/ITGAM/MS4A3/CYBB/ITGB2/OLR1/ITGAL/SNAP25/CD53/RAB37/CD177/SLC2A3/MMP25/KCNAB2/PLAUR/PTPRJ/HVCN1/CD93/TNFRSF1B/PLAU/BST1/DEGS1/ATP11A/STOM/ITGAV/CD36
GOMF_CALMODULIN_BINDING	GOMF_CALMODULIN_BINDING	198	0.491543	1.47075	0.012987	0.127228	0.104897	3570	tags=28%, list=19%, signal=23%	IQCF5/MYH13/CAMK2A/NOS1/MYH8/RGS4/CACNA1S/RIT2/MYH1/PCP4/MYH4/MYO1G/NGFR/PDE1A/CNN1/SPHK1/MYLK/RRAD/CAMK1G/CACNA1C/REM1/KCNQ2/RASGRF2/IQGAP2/GEM/MYO1F/SLC8A3/MYH11/IQCF1/AEBP1/GAP43/ENKUR/SLC8A1/RGS1/PDE1C/RYR2/CALD1/KCNQ5/MYH3/KCNN3/MYH15/RGS2/FAS/MYH2/NOS3/AKAP12/CAMK4/KCNH1/KCNQ3/MYO5A/CAMK1/KCNQ4/ITPKA/ADD2/ATP2B3/MYO7A
GOMF_CYTOKINE_ACTIVITY	GOMF_CYTOKINE_ACTIVITY	232	0.551854	1.68935	0.012987	0.127228	0.104897	3791	tags=53%, list=20%, signal=43%	ADIPOQ/IFNA10/VSTM1/LEFTY2/GDF5/THPO/GDF10/CCL7/GREM1/CCL23/CD70/CCL1/IL10/WNT9B/TNFSF4/IFNA16/CCL24/CCL26/TNFSF8/WNT2/CCL21/SCG2/IL6/TAFA5/TGFB2/CXCL5/IL21/CXCL12/FGF2/INHBA/PPBP/CSF3/CCL11/IL16/CCL8/CCL25/LTA/TGFB3/IL13/CCL13/PF4V1/OSM/TNFSF14/IFNA13/IL11/BMP15/CCL19/TNFSF13B/CCL18/IL27/CMTM5/IFNG/IFNK/CXCL9/CD40LG/PF4/NRG1/CSF2/IL12B/CCL4/IFNL3/FASLG/CCL3/EBI3/CXCL2/CCL14/CCL3L1/CXCL13/WNT5B/C…
GOMF_CYTOKINE_BINDING	GOMF_CYTOKINE_BINDING	136	0.629287	1.81855	0.012987	0.127228	0.104897	4467	tags=68%, list=23%, signal=52%	GDF5/IL31RA/GREM1/NOG/CCR6/COMP/IL22RA2/CXCR5/CHRD/CRLF2/ITGB3/TNFRSF9/CXCR1/SOST/CCR8/FGF2/IL2RA/CCR2/ELANE/WFIKKN2/IL12RB1/CCR4/NRP2/TGFB3/CSF1R/IL10RA/ITGA4/CCR5/CD109/CXCR3/CSF2RA/PXDN/PDPN/IL12B/IL12RB2/EBI3/IL1R2/CCR1/OSMR/IL13RA2/IL5RA/LRRC32/IL2RB/NRROS/GHR/CRLF1/IL36RN/VASN/IL1RL1/IL2RG/NLRP7/CXCR6/CD4/ACKR1/CX3CR1/THBS1/IL27RA/GREM2/CSF3R/TMC8/NRP1/CCR3/ACVRL1/ACKR2/TNFRSF1B/CXCR4/TGFBR…
GOMF_IMMUNE_RECEPTOR_ACTIVITY	GOMF_IMMUNE_RECEPTOR_ACTIVITY	132	0.661802	1.90315	0.012987	0.127228	0.104897	3881	tags=66%, list=20%, signal=53%	CR1/IL31RA/FCGR1B/FPR2/CR2/CCR6/FPR1/GFRA2/IL22RA2/CXCR5/C5AR2/CMKLR1/LILRB2/CRLF2/CXCR1/IL21R/CCR8/IL7R/IL2RA/FLT3/CCR2/FCGR2B/KIR3DL1/C3AR1/LILRB1/IL12RB1/CCR4/FPR3/KLRD1/IL10RA/KLRC2/CCR5/C5AR1/CXCR3/CSF2RA/GPR17/IL18RAP/HLA-DOB/IL12B/CSF2RB/IL12RB2/EBI3/IL1R2/CCR1/OSMR/IL13RA2/HLA-DQA1/IL5RA/IL2RB/GHR/CRLF1/HLA-DOA/CD200R1/HLA-DQB2/FCER1G/HLA-DQA2/KIR2DL4/IL1RL1/IL2RG/CXCR6/CD4/CX3CR1/F3/KLRC…
GOBP_ADENYLATE_CYCLASE_MODULATING_G_PROTEIN_COUPLED_RECEPTOR_SIGNALING_PATHWAY	GOBP_ADENYLATE_CYCLASE_MODULATING_G_PROTEIN_COUPLED_RECEPTOR_SIGNALING_PATHWAY	227	0.475431	1.44871	0.0131579	0.127228	0.104897	3552	tags=44%, list=18%, signal=36%	GLP2R/ADRB3/NPY2R/ADCYAP1R1/CHRM2/PTGFR/ADGRD1/GNAT2/PTGER3/FPR2/ADCYAP1/PLN/FPR1/ADRA1D/FFAR3/ADGRE1/P2RY12/MC2R/MCHR1/RIT2/TSHR/ADORA1/MARCO/ADRA1A/ADGRG3/PTH1R/GPR65/PTGER2/CNR2/GNAO1/PTGIR/CHRM1/GPR26/ADRA2A/SSTR4/NPR3/GPR176/PDE4B/RAMP1/RXFP1/DRD2/EDNRA/ADRA1B/SSTR2/ADCY7/HTR1D/ADCY2/CXCL9/GNG2/ADGRE3/PF4/TBXA2R/ADGRG5/ADGRD2/CXCL11/ADGRE2/GPER1/GCG/PTHLH/RGS1/GPHA2/MRAP/VIPR2/S1PR3/CHRM4/PD…
GOBP_ANTIGEN_PROCESSING_AND_PRESENTATION	GOBP_ANTIGEN_PROCESSING_AND_PRESENTATION	231	0.537051	1.64235	0.0131579	0.127228	0.104897	4561	tags=31%, list=24%, signal=24%	FCGR1B/CD209/FCGR1A/WDFY4/LILRB2/CCL21/NCF1/FCGR2B/SLC11A1/CD1B/CYBB/CCL19/FGL2/NCF2/CLEC4A/NOD2/RAB3C/KIF26A/CD1D/HLA-DOB/CD1E/IFI30/LAG3/TREM2/HLA-DQA1/WAS/PSMA8/CD1C/CD8A/HLA-DMB/ICAM1/HLA-DOA/CD1A/HLA-DQB2/FCER1G/HLA-DQA2/RAB33A/THBS1/HLA-DPA1/HLA-DQB1/MARCHF1/CLEC4M/RFTN1/CD68/HLA-DPB1/AP1S2/HLA-DRB5/PSMB9/NCF4/RAB27A/CTSV/CAPZA3/ACE/HLA-DRB1/HLA-F/HLA-DRA/ITGB5/RAB32/CTSL/ITGAV/CD36/HLA-G/T…
GOBP_ANTIGEN_PROCESSING_AND_PRESENTATION_OF_EXOGENOUS_PEPTIDE_ANTIGEN_VIA_MHC_CLASS_I	GOBP_ANTIGEN_PROCESSING_AND_PRESENTATION_OF_EXOGENOUS_PEPTIDE_ANTIGEN_VIA_MHC_CLASS_I	79	0.564205	1.53873	0.0131579	0.127228	0.104897	4236	tags=23%, list=22%, signal=18%	FCGR1B/FCGR1A/NCF1/CYBB/NCF2/CLEC4A/IFI30/PSMA8/FCER1G/PSMB9/NCF4/HLA-F/ITGB5/ITGAV/CD36/HLA-G/TAP2/CD207
GOBP_APPENDAGE_DEVELOPMENT	GOBP_APPENDAGE_DEVELOPMENT	167	0.511582	1.4952	0.0131579	0.127228	0.104897	3317	tags=26%, list=17%, signal=22%	RSPO2/GDF5/ALX4/HAND2/FGF10/GREM1/MEOX2/PRRX1/NOG/AFF3/COMP/ROR2/SFRP2/GLI2/TGFB2/PKDCC/TWIST1/TBX4/FMN1/SHOX2/SP9/RECK/CACNA1C/CHST11/SALL1/SMOC1/KRT84/PCSK5/TBX5/FERMT2/SOX11/LEF1/CYP26B1/ZBTB16/WNT7A/MYH3/MAP3K20/RARB/KREMEN2/FGF8/GLI3/SOX9/OSR2/MSX1
GOBP_APPENDAGE_MORPHOGENESIS	GOBP_APPENDAGE_MORPHOGENESIS	134	0.518258	1.48801	0.0131579	0.127228	0.104897	3317	tags=28%, list=17%, signal=24%	RSPO2/GDF5/ALX4/HAND2/FGF10/GREM1/PRRX1/NOG/AFF3/ROR2/SFRP2/GLI2/TGFB2/PKDCC/TWIST1/TBX4/FMN1/SHOX2/SP9/RECK/CACNA1C/CHST11/SALL1/PCSK5/TBX5/SOX11/LEF1/CYP26B1/ZBTB16/WNT7A/MYH3/MAP3K20/RARB/FGF8/GLI3/SOX9/OSR2/MSX1
GOBP_B_CELL_ACTIVATION_INVOLVED_IN_IMMUNE_RESPONSE	GOBP_B_CELL_ACTIVATION_INVOLVED_IN_IMMUNE_RESPONSE	79	0.652653	1.77995	0.0131579	0.127228	0.104897	3846	tags=38%, list=20%, signal=30%	CR1/CCR6/IL10/CD180/TNFSF4/IL6/IL21/FCGR2B/CD28/GAPT/DOCK10/CD19/PTPRC/TBX21/DOCK11/CD40LG/GPR183/MFNG/FOXP3/POU2AF1/PLCL2/IL27RA/IFNB1/ITM2A/CLCF1/DLL1/ADA/C17orf99/LGALS1/TLR4
GOBP_B_CELL_PROLIFERATION	GOBP_B_CELL_PROLIFERATION	96	0.562437	1.56044	0.0131579	0.127228	0.104897	2751	tags=42%, list=14%, signal=36%	IFNA10/CR2/CD70/IL10/CD180/IFNA16/BLK/RAG2/FCRL3/TNFRSF13B/IL7R/BTK/IL21/CD22/FCGR2B/GAPT/NCKAP1L/MS4A1/MNDA/CD38/IL13/CD19/IFNA13/TNFSF13B/PTPRC/CD300A/MZB1/CD79A/IFNK/SASH3/CTLA4/CD40LG/GPR183/LEF1/TNFRSF4/MEF2C/RASGRP1/PLCL2/TYROBP/IFNB1
GOBP_BIOLOGICAL_PROCESS_INVOLVED_IN_INTERACTION_WITH_HOST	GOBP_BIOLOGICAL_PROCESS_INVOLVED_IN_INTERACTION_WITH_HOST	219	0.490087	1.48051	0.0131579	0.127228	0.104897	4117	tags=26%, list=21%, signal=21%	HTR2A/CLEC4G/CR1/CD209/CR2/NCAM1/PTX3/FCN1/ITGB3/SIGLEC1/MRC1/CLEC5A/CD80/DPP4/ANPEP/SLAMF1/CCR5/CD86/TRIM10/AXL/TRIML2/SELPLG/TRIM15/TNFRSF4/ICAM1/ITGA5/GAS6/SERPINB9/CD4/CIITA/IFIT1/KRT6A/NRP1/GPR15/CAV1/IRGM/CLEC4M/FCN3/KPNA7/IFITM2/CAV2/MOG/TRIM22/CXCR4/CLDN9/HYAL1/TRIML1/LGALS1/HLA-DRB1/ITGA2/IFITM1/ITGB5/ITGB7/PGLYRP3/CTSL/ITGAV/IFITM3/GSN
GOBP_CALCIUM_ION_TRANSPORT_INTO_CYTOSOL	GOBP_CALCIUM_ION_TRANSPORT_INTO_CYTOSOL	150	0.61218	1.76897	0.0131579	0.127228	0.104897	3493	tags=44%, list=18%, signal=36%	LACRT/HTR2A/DHRS7C/NOS1/CASQ2/ATP1A2/PLN/NTSR1/CCL21/ADRA1A/ANK2/JPH2/FGF2/P2RX7/MS4A1/AKAP6/IL13/DRD2/CD19/CACNA2D1/P2RY6/CACNA1C/CCR5/CCL19/FAM155A/PTPRC/SLC8A3/CXCL9/TRPM1/FASLG/CCL3/RASA3/TRPV2/TRPC3/DMD/CXCL11/GPER1/TRDN/MCOLN2/SLC8A1/MCOLN3/BDKRB1/APLNR/JSRP1/NPSR1/RYR2/SNCA/CEMIP/HTR2B/F2RL3/THY1/GRIN2A/CXCL10/CD4/F2R/LCK/SLC24A2/CAV1/FYN/P2RX5/ITPR2/CLIC2/CX3CL1/CORO1A/CALCR/TRPC1
GOBP_CARDIAC_CHAMBER_DEVELOPMENT	GOBP_CARDIAC_CHAMBER_DEVELOPMENT	149	0.531343	1.53618	0.0131579	0.127228	0.104897	4319	tags=41%, list=22%, signal=32%	NPY2R/COL11A1/HAND2/HAND1/MYL3/NOG/SLIT2/SFRP2/WNT2/ZFPM2/ANK2/TGFB2/NKX2-5/ADAMTS6/FOXC2/NRP2/SHOX2/MYOCD/SALL1/GATA6/MYL2/TBX5/NRG1/STRA6/SOX11/KCNK2/GJA5/TEK/HEG1/WNT11/RYR2/MEF2C/PDE2A/HEYL/FOXF1/BMP10/TBX20/NRP1/TPM1/NPY5R/MYBPC3/RARB/CCN1/PLXND1/FGF8/ISL1/BMP4/CPE/GATA4/FZD2/LRP2/TNNT2/ADAMTS1/PARVA/TGFBR1/NOTCH2/SMO/SLIT3/TGFB1/ACVR1/SMAD7
GOBP_CARDIAC_CONDUCTION	GOBP_CARDIAC_CONDUCTION	145	0.579863	1.6788	0.0131579	0.127228	0.104897	3534	tags=39%, list=18%, signal=32%	CACNG7/SCN2B/CACNG8/CACNG6/KCNIP1/NOS1/KCNJ12/CASQ2/ATP1A2/PLN/CACNG5/SCN1B/CACNA1S/SCN10A/KCNE4/CACNG2/ANK2/ABCC9/FXYD6/NKX2-5/KCNJ5/FXYD7/FXYD2/KCNIP3/CORIN/KCNE1/CACNA2D1/CACNA2D4/CACNA1C/FXYD1/CACNA1G/SLC8A3/KCNK3/SCN3B/BIN1/NPR1/KCNA5/TRDN/GJA5/SLC8A1/TBX18/RYR2/SCN4B/KCNE1B/KCNE5/KCNH2/SPTBN4/CAV1/KCNJ3/KCNJ4/AGT/ITPR2/ATP1B2/GJC1/FLNA/TRPC1/ATP2B3
GOBP_CARDIAC_MUSCLE_CELL_DIFFERENTIATION	GOBP_CARDIAC_MUSCLE_CELL_DIFFERENTIATION	100	0.544474	1.52207	0.0131579	0.127228	0.104897	3845	tags=37%, list=20%, signal=30%	NKX2-6/IGF1/WT1/ALPK2/PI16/RGS4/ACTC1/GREM1/ACTN2/ADRA1A/NKX2-5/SHOX2/AKAP6/PDGFRA/MYOCD/GATA6/MYL2/MYH11/TBX5/NRG1/PDGFRB/SLC8A1/TBX18/MEF2C/HAMP/RGS2/BMP10/BVES/RARB/FHOD3/EDN1/DLL1/SORBS2/ISL1/SGCB/BMP4/GATA4
GOBP_CD4_POSITIVE_ALPHA_BETA_T_CELL_ACTIVATION	GOBP_CD4_POSITIVE_ALPHA_BETA_T_CELL_ACTIVATION	98	0.610249	1.69061	0.0131579	0.127228	0.104897	2801	tags=37%, list=15%, signal=32%	TARM1/NLRP3/TNFSF4/IL6/CD80/FUT7/IL21/LY9/PLA2G2D/NCKAP1L/IL12RB1/SLAMF6/LGALS9B/CCL19/CD86/IRF4/IL27/SPN/IFNG/SASH3/LGALS7B/TBX21/GPR183/IL12B/RUNX3/LEF1/TNFSF18/CD274/FOXP3/LOXL3/HLX/TOX/JAK3/LGALS9C/RSAD2/PRKCQ
GOBP_CELL_MATRIX_ADHESION	GOBP_CELL_MATRIX_ADHESION	225	0.548601	1.67193	0.0131579	0.127228	0.104897	4392	tags=44%, list=23%, signal=34%	MYOC/ADAMTS12/ITGBL1/L1CAM/GREM1/ITGA11/SFRP1/LYVE1/ACTN2/CCL21/SNED1/ITGB3/SIGLEC1/ECM2/POSTN/NID2/FMN1/MYF5/CCL25/PARVG/COL5A3/PPFIA2/ITGA4/EPHA3/TNN/COL16A1/COL13A1/VCAM1/ITGB2/EMILIN1/SORBS1/FERMT2/MSLN/FBLN5/EPDR1/FN1/ITGAL/CORO2B/OTOA/TEK/CD3E/CSF1/ITGA7/THY1/JAM3/FERMT3/ADAMTS9/MMP12/FAM107A/THSD1/VTN/ITGA1/CCN2/COL3A1/THBS1/ACTN3/HPSE/EFEMP2/PTPRJ/CDK6/NRP1/SGCE/AJAP1/ITGA10/ACVRL1/GPM6B/…
GOBP_CYTOSOLIC_CALCIUM_ION_TRANSPORT	GOBP_CYTOSOLIC_CALCIUM_ION_TRANSPORT	171	0.609023	1.78557	0.0131579	0.127228	0.104897	3534	tags=42%, list=18%, signal=34%	LACRT/HTR2A/DHRS7C/NOS1/CASQ2/ATP1A2/PLN/NTSR1/CCL21/ADRA1A/ANK2/JPH2/FGF2/P2RX7/MS4A1/RGS9/AKAP6/IL13/DRD2/CD19/CACNA2D1/P2RY6/CACNA1C/CCR5/CCL19/FAM155A/PTPRC/SLC8A3/CXCL9/TRPM1/MICU3/FASLG/CCL3/RASA3/TRPV2/TRPC3/DMD/CXCL11/GPER1/TRDN/MCOLN2/SLC8A1/MCOLN3/BDKRB1/APLNR/JSRP1/NPSR1/RYR2/SNCA/CEMIP/HTR2B/F2RL3/THY1/GRIN2A/CXCL10/CCN2/CD4/F2R/LCK/SLC24A2/CAV1/FYN/P2RX5/ITPR2/CLIC2/CX3CL1/CORO1A/CAL…
GOBP_DEVELOPMENT_OF_PRIMARY_SEXUAL_CHARACTERISTICS	GOBP_DEVELOPMENT_OF_PRIMARY_SEXUAL_CHARACTERISTICS	217	0.464054	1.40302	0.0131579	0.127228	0.104897	2420	tags=19%, list=13%, signal=17%	TSPY8/TSPY2/PTPRN/WT1/UTF1/TSPY4/SLIT2/SFRP1/ADCYAP1/SFRP2/TSPY3/PTX3/ZFPM2/TGFB2/RETN/INHBA/NTRK1/DHH/PGR/TSPY10/ADAM29/PDGFRA/MAMLD1/BMP15/SALL1/GATA6/SOX8/EREG/SEMA3A/MAS1/TCF21/TSPY1/PDGFRB/AMHR2/NR5A1/LHX9/ICAM1/TEX11/FSTL3/LHX8/LEP
GOBP_ENDODERM_DEVELOPMENT	GOBP_ENDODERM_DEVELOPMENT	76	0.567052	1.52847	0.0131579	0.127228	0.104897	4694	tags=51%, list=24%, signal=39%	COL11A1/MMP8/NOG/HMGA2/APELA/COL8A1/INHBA/LHX1/ITGA4/MMP9/GATA6/COL5A1/EOMES/ITGB2/COL5A2/FN1/COL12A1/MIXL1/ITGA7/ITGA5/COL6A1/VTN/LAMA3/MMP2/SOX17/TBX20/FGF8/BMP4/GATA4/COL7A1/SOX7/ITGB5/COL4A2/ITGAV/DUSP1/MMP14/EXT1/PELO/ARC
GOBP_ENDOTHELIAL_CELL_PROLIFERATION	GOBP_ENDOTHELIAL_CELL_PROLIFERATION	145	0.575484	1.66612	0.0131579	0.127228	0.104897	3789	tags=40%, list=20%, signal=32%	IL10/APELA/TNMD/CCL24/CCL26/WNT2/SCG2/AGTR1/ITGB3/SULF1/CXCL12/FGF2/CCL11/NGFR/NRP2/THBS4/FGFR1/ITGA4/EGR3/PROK2/IL12B/BMPER/JCAD/TEK/PIK3CD/AKT3/PPP1R16B/APLNR/LOXL2/MEF2C/CCL2/HTR2B/PRL/BMP6/ECM1/LEP/TNF/F3/TIE1/THBS1/VEGFC/NRP1/CCR3/CAV1/VASH1/ACVRL1/APOE/EGF/CDH13/NOX5/CAV2/PDGFB/SPARC/TNFSF12/APLN/FLT4/CD34/BMP4
GOBP_EPITHELIAL_TO_MESENCHYMAL_TRANSITION	GOBP_EPITHELIAL_TO_MESENCHYMAL_TRANSITION	145	0.541864	1.56878	0.0131579	0.127228	0.104897	4891	tags=46%, list=25%, signal=35%	GREM1/HGF/NOG/SFRP1/HMGA2/SFRP2/WNT2/DACT3/IL6/TGFB2/TWIST1/TMEM100/TGFB3/OLFM1/FGFR1/EPHA3/EOMES/SNAI1/PDPN/TBX5/FERMT2/GLIPR2/LEF1/TGFB1I1/LOXL2/WNT11/LOXL3/SPRED3/VASN/HEYL/COL1A1/RFLNB/CRB2/HAS2/DAB2/PHLDB1/FGF8/IL17RD/SOX9/MSX1/WWTR1/FLNA/GSC/AXIN2/PHLDB2/LDLRAD4/TGFBR3L/SNAI2/ISL1/WNT16/BMP4/TGFBR1/SPRED1/TGFB1/ACVR1/GCNT2/SMAD7/TGFBR2/IL1B/WNT4/ENG/RGCC/SPRY1/SERPINB3/BCL9L/HEY2/NOTCH4
GOBP_EXTRINSIC_APOPTOTIC_SIGNALING_PATHWAY	GOBP_EXTRINSIC_APOPTOTIC_SIGNALING_PATHWAY	214	0.501288	1.50937	0.0131579	0.127228	0.104897	4271	tags=29%, list=22%, signal=23%	IGF1/SCRT2/FGF10/HGF/FAIM2/SFRP1/CD70/SFRP2/SCG2/TGFB2/GDNF/INHBA/P2RX7/SRPX/FGFR1/NGF/EYA1/TIMP3/BCL2A1/PTPRC/IFNG/ZSWIM2/PF4/CSF2/FASLG/CD27/GPER1/ICAM1/EYA4/TNF/G0S2/THBS1/FAS/TMC8/GATA1/RET/NOS3/CAV1/FYN/AGT/ITPRIP/IL33/KITLG/TNFRSF10C/SERPINE1/TNFRSF1B/TNFSF12/SNAI2/TRAF1/BMPR1B/BMP4/IL6R/TNFAIP3/DBH/TNFRSF12A/ITGAV/TGFBR1/CYLD/HMOX1/JAK2/TGFB1/ACVR1/SGPP1
GOBP_FC_RECEPTOR_MEDIATED_STIMULATORY_SIGNALING_PATHWAY	GOBP_FC_RECEPTOR_MEDIATED_STIMULATORY_SIGNALING_PATHWAY	84	0.612923	1.65609	0.0131579	0.127228	0.104897	2993	tags=26%, list=16%, signal=22%	PLPP4/FCGR1A/BLK/FCGR2B/MYO1G/NCKAP1L/FCGR2A/CD226/FCGR3A/HCK/PTPRC/CD3G/WIPF1/WAS/CD247/VAV1/FCER1G/NR4A3/ELMO1/MYH2/PTPRJ/FYN
GOBP_FC_RECEPTOR_SIGNALING_PATHWAY	GOBP_FC_RECEPTOR_SIGNALING_PATHWAY	177	0.559563	1.64922	0.0131579	0.127228	0.104897	2993	tags=19%, list=16%, signal=16%	PLPP4/FCGR1B/FCGR1A/LILRA4/BTK/FCGR2B/MYO1G/NCKAP1L/ITK/FCGR2A/GRAP2/FCGR3A/HCK/MS4A2/PTPRC/LAT2/CD3G/LCP2/WIPF1/NFATC1/WAS/PSMA8/CD247/VAV1/FCER1A/CD200R1/FCER1G/NR4A3/ELMO1/MYH2/PRKCQ/PTPRJ/FYN
GOBP_INTERLEUKIN_1_PRODUCTION	GOBP_INTERLEUKIN_1_PRODUCTION	105	0.646397	1.80148	0.0131579	0.127228	0.104897	4228	tags=53%, list=22%, signal=42%	IGF1/TLR8/MEFV/CD33/LILRA2/NLRP3/IL10/LILRA5/NLRP12/LILRB4/IL6/P2RX7/TLR6/IL16/MNDA/NLRP10/SPHK1/HAVCR2/GBP5/CCL19/PYHIN1/SAA1/NOD2/IFNG/AZU1/LPL/TMEM106A/CCL3/TREM2/IL1R2/NLRC4/SIRPA/CARD18/CLEC7A/S1PR3/GAS6/TNF/NLRP7/TYROBP/CX3CR1/ORM2/F2R/FFAR1/CX3CL1/ORM1/AIM2/ISL1/TNFAIP3/FFAR4/TLR4/CASP1/EGR1/ANXA1/CD36/IFI16/JAK2
GOBP_INTERLEUKIN_2_PRODUCTION	GOBP_INTERLEUKIN_2_PRODUCTION	60	0.63137	1.62355	0.0131579	0.127228	0.104897	4425	tags=53%, list=23%, signal=41%	CR1/NAV3/LILRB4/CD80/VSIG4/CCR2/CD28/PDE4B/HAVCR2/CD86/IRF4/PTPRC/NOD2/SASH3/TBX21/LAG3/FOXP3/CD3E/CLEC7A/CD4/PRKCQ/SFTPD/LAPTM5/GBP1/IL20RB/CD34/TNFAIP3/ANXA1/CARD9/HOMER2/PRNP/IL1B
GOBP_INTERLEUKIN_6_PRODUCTION	GOBP_INTERLEUKIN_6_PRODUCTION	135	0.655965	1.88715	0.0131579	0.127228	0.104897	4425	tags=55%, list=23%, signal=42%	BPI/TLR8/MMP8/HGF/ADCYAP1/LILRA2/IL10/TNFSF4/LILRA5/C5AR2/NLRP12/LILRB2/LILRB4/SCIMP/IL6/TWIST1/TLR6/LBP/IL16/NCKAP1L/TLR1/NLRP10/SLAMF1/HAVCR2/PTPN22/NOD2/IFNG/EREG/LPL/POU2F2/SYT11/TMEM106A/TREM2/AIF1/SIRPA/TLR7/FOXP3/POU2AF1/NLRC3/CD200R1/IL36RN/RAB7B/CLEC7A/CD200/LEP/GAS6/TNF/TYROBP/IRAK3/IL27RA/F2R/TLR2/IL1RAP/AFAP1L2/CX3CL1/IL33/KLF2/PTAFR/ORM1/ISL1/C1QTNF3/C1QTNF4/IL6R/TNFAIP3/IFIH1/TLR4/C…
GOBP_INTERLEUKIN_8_PRODUCTION	GOBP_INTERLEUKIN_8_PRODUCTION	83	0.632465	1.69989	0.0131579	0.127228	0.104897	3565	tags=39%, list=19%, signal=32%	ADIPOQ/BPI/TLR8/SSC5D/CD33/LILRA2/IL10/C5AR2/FCN1/IL6/TLR6/ELANE/LBP/CHI3L1/TLR1/NLRP10/PTPN22/PTPRC/NOD2/TLR7/CD14/CD2/CLEC7A/LEP/TNF/F3/F2R/TLR2/CD244/AFAP1L2/SERPINE1/CRP
GOBP_LEUKOCYTE_APOPTOTIC_PROCESS	GOBP_LEUKOCYTE_APOPTOTIC_PROCESS	101	0.572577	1.60274	0.0131579	0.127228	0.104897	4060	tags=40%, list=21%, signal=31%	CLC/IL10/CCL21/BLK/PTCRA/IL6/BIRC7/IL7R/BTK/CXCL12/IL2RA/LILRB1/CCL19/PDCD1/AXL/NOD2/CD3G/FASLG/CD27/PIK3CD/CD274/MEF2C/IDO1/GAS6/GIMAP8/FAS/JAK3/CCL5/PRKCQ/LGALS14/GLI3/KITLG/PLEKHO2/ADA/HCLS1/LYN/BMP4/CDKN2A/ANXA1/CTSL
GOBP_MAST_CELL_ACTIVATION	GOBP_MAST_CELL_ACTIVATION	60	0.627168	1.61275	0.0131579	0.127228	0.104897	2922	tags=40%, list=15%, signal=34%	PTGDR/BLK/CRLF2/CD84/BTK/CNR2/CD300LF/RHOH/IL13/CD226/ENPP3/CD300A/LAT2/PIK3CG/PTGDS/MILR1/LCP2/ADGRE2/IL13RA2/PIK3CD/NR4A3/FOXF1/CLNK/STXBP1
GOBP_MESENCHYMAL_CELL_DIFFERENTIATION	GOBP_MESENCHYMAL_CELL_DIFFERENTIATION	222	0.52844	1.60549	0.0131579	0.127228	0.104897	4906	tags=48%, list=26%, signal=36%	GATA5/HAND2/FGF10/GREM1/HGF/NOG/SFRP1/HMGA2/SFRP2/CDH2/WNT2/DACT3/RANBP3L/IL6/TGFB2/GDNF/TWIST1/FOXC2/GBX2/TMEM100/EDN3/NRP2/TGFB3/OLFM1/FGFR1/EDNRA/EPHA3/SEMA5B/EOMES/SOX8/SNAI1/PDPN/SEMA3A/TBX5/NRG1/TCF21/FERMT2/SOX11/RADIL/GLIPR2/FN1/LEF1/TGFB1I1/ANXA6/LOXL2/WNT11/MEF2C/HTR2B/LOXL3/SPRED3/VASN/HEYL/COL1A1/RFLNB/CRB2/HAS2/DAB2/NRP1/PHLDB1/SEMA3D/RET/SEMA6B/FGF8/IL17RD/SOX9/MSX1/KITLG/WWTR1/FLNA…
GOBP_MUSCLE_CELL_PROLIFERATION	GOBP_MUSCLE_CELL_PROLIFERATION	177	0.591147	1.74231	0.0131579	0.127228	0.104897	4228	tags=45%, list=22%, signal=36%	ADIPOQ/IGF1/OGN/CCN4/NOG/IL10/WNT2/ZFPM2/IL6/GLI1/TGFB2/PRKG1/FGF2/FOXC2/ELANE/PTGIR/NPR3/PDE1A/TGFB3/IL13/CNN1/MYOCD/P2RY6/MMP9/GATA6/IFNG/EREG/ELN/MEGF10/TBX5/IL12B/KCNK2/NPR1/PDGFRB/RBPMS2/AIF1/GPER1/ANGPT1/TGM2/MEF2C/NR4A3/IGFBP5/TNF/THBS1/IL15/BMP10/MMP2/TENM4/CCL5/TBX20/EFEMP2/TPM1/NPY5R/S1PR1/HTR1B/CDH13/CX3CL1/SERPINF2/CALCRL/PTAFR/EDN1/SOD2/PDGFB/FGF20/APLN/ITGA2/BMP4/IL6R/TNFAIP3/MAPK11…
GOBP_NEGATIVE_REGULATION_OF_APOPTOTIC_SIGNALING_PATHWAY	GOBP_NEGATIVE_REGULATION_OF_APOPTOTIC_SIGNALING_PATHWAY	218	0.460078	1.39217	0.0131579	0.127228	0.104897	4601	tags=23%, list=24%, signal=18%	IGF1/SCRT2/FGF10/HGF/FAIM2/NOG/SFRP2/SCG2/GDNF/CXCL12/LRRK2/VNN1/EYA1/MMP9/SNAI1/PF4/CSF2/FASLG/CREB3L1/ICAM1/BDNF/EYA4/TNF/CX3CR1/THBS1/FAS/BDKRB2/PLAUR/GATA1/NOS3/FYN/ITPRIP/CX3CL1/SERPINE1/SOD2/CD44/SNAI2/BMP4/TNFAIP3/GATA4/ITGAV/TGFBR1/HMOX1/ACVR1/ARRB2/CD74/IL1B/MAPK8IP1/CLU/ACAA2/WNT4
GOBP_NEGATIVE_REGULATION_OF_CELL_CELL_ADHESION	GOBP_NEGATIVE_REGULATION_OF_CELL_CELL_ADHESION	177	0.570653	1.6819	0.0131579	0.127228	0.104897	3789	tags=39%, list=20%, signal=32%	ADIPOQ/TARM1/CLEC4G/CR1/PDCD1LG2/IL10/TNFSF4/LILRB2/LILRB4/CCL21/CD80/VSIG4/PRKG1/CXCL12/IL2RA/LAX1/CDSN/FCGR2B/PLA2G2D/LILRB1/CRTAM/CCL25/HAVCR2/C1QTNF1/DTX1/SERPINE2/LGALS9B/PTPN22/CD86/FGL2/CD300A/SPN/TNFAIP8L2/LGALS7B/TBX21/CTLA4/TIGIT/LAG3/RUNX3/LRRC32/TNFSF18/CD274/FOXP3/IDO1/TNR/LOXL3/BMP6/RIPOR2/HLX/ADAMTS18/MYADM/TMEM131L/IFNB1/JAK3/ADTRP/LGALS9C/SH2B3/SFTPD/IFNL1/LAPTM5/GPNMB/GLI3/SOCS1…
GOBP_NEGATIVE_REGULATION_OF_CELL_GROWTH	GOBP_NEGATIVE_REGULATION_OF_CELL_GROWTH	182	0.507954	1.49666	0.0131579	0.127228	0.104897	4245	tags=30%, list=22%, signal=24%	OSTN/WT1/PI16/RGS4/DCSTAMP/GREM1/SLIT2/SFRP1/SFRP2/NTN1/DACT3/TGFB2/INHBA/ENPP1/NPPB/MAG/SERPINE2/FHL1/CRYAB/SEMA5B/MYL2/SEMA3A/CDA/NPR1/BDKRB1/WNT11/TNR/GNG4/APBB1/RERG/RGS2/BMP10/SOX17/PTPRJ/SPP1/DCBLD2/NRP1/DRAXIN/SEMA3D/SEMA6B/ACVRL1/ARHGAP4/APBB2/MSX1/HYAL1/SEMA3G/OSGIN1/CDKN2A/MAP2/SEMA6D/CCN3/WFDC1/FRZB/SLIT3/TGFB1
GOBP_NEGATIVE_REGULATION_OF_HEMOPOIESIS	GOBP_NEGATIVE_REGULATION_OF_HEMOPOIESIS	100	0.537864	1.50359	0.0131579	0.127228	0.104897	4012	tags=43%, list=21%, signal=34%	ADIPOQ/CR1/SFRP1/TNFSF4/LRRC17/LILRB4/FBN1/LILRB3/INHBA/LTF/FCGR2B/LILRB1/GPR55/GPR68/DTX1/FGL2/TBX21/CTLA4/CCL3/LAG3/RUNX3/TMEM176A/TNFSF18/FOXP3/LOXL3/FSTL3/HLX/TMEM176B/C1QC/TMEM131L/MAFB/IFNB1/JAK3/CDK6/IFNL1/GLI3/SOCS1/LYN/BMP4/ZBTB46/TLR4/PGLYRP3/ANXA1
GOBP_NEGATIVE_REGULATION_OF_LYMPHOCYTE_ACTIVATION	GOBP_NEGATIVE_REGULATION_OF_LYMPHOCYTE_ACTIVATION	149	0.611637	1.76832	0.0131579	0.127228	0.104897	4012	tags=50%, list=21%, signal=40%	TARM1/CLEC4G/CR1/PDCD1LG2/SFRP1/IL10/TNFSF4/LILRB2/LILRB4/BLK/CD80/VSIG4/TNFRSF13B/BTK/IL2RA/INHBA/LAX1/FCGR2B/PLA2G2D/LILRB1/MNDA/CRTAM/HAVCR2/DTX1/LGALS9B/PTPN22/CD86/SAMSN1/FGL2/CD300A/AXL/SPN/TNFAIP8L2/LGALS7B/TBX21/LST1/CTLA4/TIGIT/SOX11/LAG3/RUNX3/TBC1D10C/LRRC32/TNFSF18/CD274/FOXP3/IDO1/LOXL3/RIPOR2/HLX/TYROBP/TMEM131L/IFNB1/JAK3/CLNK/LGALS9C/SFTPD/IFNL1/LAPTM5/GPNMB/GLI3/SOCS1/IL20RB/HLA-…
GOBP_NEGATIVE_REGULATION_OF_RESPONSE_TO_BIOTIC_STIMULUS	GOBP_NEGATIVE_REGULATION_OF_RESPONSE_TO_BIOTIC_STIMULUS	96	0.555013	1.53984	0.0131579	0.127228	0.104897	4181	tags=31%, list=22%, signal=25%	LACRT/CR1/LILRA2/VSIG4/ACOD1/IL2RA/LTF/LILRB1/KLRD1/SLAMF8/DRD2/HAVCR2/FGL2/NLRC3/MMP12/KIR2DL4/SERPINB9/IRAK3/KLRC1/SERPING1/HTRA1/SERPINB4/NLRC5/MICB/TNFAIP3/HLA-F/SAMHD1/A2M/IFI16/HLA-G
GOBP_NEUTROPHIL_CHEMOTAXIS	GOBP_NEUTROPHIL_CHEMOTAXIS	99	0.73338	2.03925	0.0131579	0.127228	0.104897	3589	tags=63%, list=19%, signal=51%	CCL7/CCL23/SLIT2/DPEP1/CCL1/C5AR2/CCL24/CCL26/CCL21/CXCR1/DPP4/TGFB2/CXCL5/PPBP/LBP/CCL11/C3AR1/NCKAP1L/EDN3/CCL8/CCL25/PDE4B/THBS4/CCL13/PF4V1/CCL19/C5AR1/CCL18/SAA1/JAML/NOD2/ITGB2/PIK3CG/CXCL9/MPP1/PF4/CCL4/CCL3/CXCL2/CCL14/CCL3L1/CXCL13/CXCL11/PIK3CD/VAV1/CCL2/FCER1G/CXCL3/JAM3/RIPOR2/CXCL10/ITGA1/CXCL6/CSF3R/CCL5/CX3CL1/CCL22/S100A8/EDN1/CXCL1/XCL2/BST1
GOBP_NIK_NF_KAPPAB_SIGNALING	GOBP_NIK_NF_KAPPAB_SIGNALING	168	0.507799	1.48543	0.0131579	0.127228	0.104897	5031	tags=29%, list=26%, signal=22%	MMP8/GREM1/NLRP3/NLRP12/ADGRG3/TLR6/CHI3L1/SPHK1/TNFSF14/HAVCR2/PTPN22/CCL19/CD86/NOD2/ALK/MAS1/IL12B/TREM2/CD27/PSMA8/TLR7/NLRC3/CD14/TNF/BIRC3/TLR2/ILK/LAPTM5/PSMB9/EDN1/C1QTNF3/C1QTNF4/TLR4/IL18R1/UACA/CCN3/PTP4A3/CYLD/EDAR/IL1B/EGFR/RELB/PYDC2/IL18/CARD10/IFI35/MAP3K14/AKIP1/LITAF
GOBP_ORGANELLE_FUSION	GOBP_ORGANELLE_FUSION	145	0.498198	1.44236	0.0131579	0.127228	0.104897	4567	tags=22%, list=24%, signal=17%	CPLX3/PLA2G5/RUBCNL/PID1/STX1B/SOX30/SPHK1/SYT4/SYT11/SNAP25/STX2/SNCA/RAB7B/DYSF/STX11/RAB39A/STXBP1/STXBP6/PCDHGA3/STX19/CORO1A/CAV2/GRIK5/PIP4K2A/DOC2B/ANXA1/ENO4/TAP2/NKD2/SYT13/TAP1/SAMD9
GOBP_PHOSPHATIDYLINOSITOL_3_KINASE_SIGNALING	GOBP_PHOSPHATIDYLINOSITOL_3_KINASE_SIGNALING	149	0.557833	1.61276	0.0131579	0.127228	0.104897	3783	tags=36%, list=20%, signal=29%	HTR2A/IGF1/MYOC/HGF/ROR2/ROR1/TGFB2/NCF1/TWIST1/FGF2/NTRK3/FLT3/CSF3/NTRK1/CD28/PIK3R5/PDGFC/PDGFRA/FGFR1/PRR5L/OSM/SERPINE2/MYO16/DCN/PIK3AP1/PIK3CG/FN1/PDGFRB/GPER1/ANGPT1/TEK/PIK3CD/PPP1R16B/HCST/NLRC3/HTR2B/GH1/LEP/TNF/SELP/F2R/CCL5/NTRK2/FYN/AGT/EGF/SOX9/EDN1/PDGFB/PDGFA/PIP4K2A/HCLS1/LYN/WNT16
GOBP_POSITIVE_REGULATION_OF_ADAPTIVE_IMMUNE_RESPONSE	GOBP_POSITIVE_REGULATION_OF_ADAPTIVE_IMMUNE_RESPONSE	101	0.60539	1.69459	0.0131579	0.127228	0.104897	3881	tags=40%, list=20%, signal=32%	FCER2/NLRP3/TNFSF4/IL6/BTK/CCR2/CD28/IL12RB1/NLRP10/LTA/SLC11A1/CD1B/CD226/TNFSF13B/PTPRC/NOD2/SASH3/TBX21/CD1D/IL12B/CD1E/CD1C/CD274/FOXP3/CD1A/C3/TNF/CD4/IL27RA/RSAD2/PRKCQ/CLCF1/ADA/C17orf99/HLA-DRB1/IL6ST/IL18R1/IL1R1/HLA-F/HLA-DRA
GOBP_POSITIVE_REGULATION_OF_BINDING	GOBP_POSITIVE_REGULATION_OF_BINDING	170	0.461587	1.35294	0.0131579	0.127228	0.104897	3789	tags=25%, list=20%, signal=20%	SPTA1/IGF1/HAND2/MMP8/EBF2/DACT1/TWIST1/CSF3/LRRK2/SPON1/RAMP1/NGF/MYOCD/CTHRC1/MMP9/IRF4/PYHIN1/IFNG/PLCL1/GCG/MFNG/BDNF/RIPOR2/VTN/PLCL2/PLAUR/PAX6/CLDN5/NRP1/CAV1/APOE/EGF/PLXND1/CLIC2/LRP1/GPSM1/ADD2/ISL1/STING1/ACE/PLK2/ITGA2/BMP4
GOBP_POSITIVE_REGULATION_OF_CYTOSKELETON_ORGANIZATION	GOBP_POSITIVE_REGULATION_OF_CYTOSKELETON_ORGANIZATION	217	0.47434	1.43411	0.0131579	0.127228	0.104897	4117	tags=27%, list=21%, signal=21%	MYOC/NAV3/NPHS1/SFRP1/ACTN2/CCL24/CCL26/NOX4/CCL21/NTRK3/P2RX7/GPR65/CSF3/CCL11/NCKAP1L/FMN1/TGFB3/STAP1/LMOD1/IQGAP2/HCK/PLEK/SYNPO2/FERMT2/BIN1/MAP1B/TEK/WAS/WNT11/ICAM1/CFL2/ANKRD53/CCN2/BMP10/SYNPO2L/NRP1/LMOD3/TPM1/NES/SYNPO/STMN2/CCDC88A/ARHGEF10/MAGEL2/CX3CL1/SERPINF2/CORO1A/FLNA/EDN1/HCLS1/CARMIL2/SPIRE1/LPAR1/CDC42EP3/SORBS3/ARHGEF15/TGFBR1/GSN
GOBP_POSITIVE_REGULATION_OF_ENDOTHELIAL_CELL_MIGRATION	GOBP_POSITIVE_REGULATION_OF_ENDOTHELIAL_CELL_MIGRATION	105	0.579364	1.61466	0.0131579	0.127228	0.104897	4285	tags=41%, list=22%, signal=32%	FGF16/FGF1/ITGB3/FGF2/FOXC2/NRP2/FGFR1/FGF18/PIK3CG/ADGRA2/SMOC2/HDAC9/TDGF1/JCAD/ANGPT1/TEK/PIK3CD/AKT3/CCBE1/RHOJ/WNT7A/THBS1/ANXA3/VEGFC/NRP1/NOS3/AGT/EGF/EDN1/PDGFB/SPARC/PLK2/FLT4/BMP4/MAP3K3/ANXA1/PTGS2/FGFBP1/RIN2/RRAS/HMOX1/TGFB1/PRKD1
GOBP_POSITIVE_REGULATION_OF_IMMUNE_EFFECTOR_PROCESS	GOBP_POSITIVE_REGULATION_OF_IMMUNE_EFFECTOR_PROCESS	214	0.6126	1.84453	0.0131579	0.127228	0.104897	4270	tags=45%, list=22%, signal=36%	KLK5/CR1/KLK7/PLA2G5/FCER2/NLRP3/IL10/FFAR3/TNFSF4/BLK/SCIMP/IL6/CD84/CD80/BTK/IL21/CCR2/LBP/CD28/ITGAM/NCR3/LILRB1/IL12RB1/CRTAM/LTA/KLRD1/SLAMF6/STAP1/IL13/CD1B/CD226/SH2D1A/KLRC2/PTPN22/ENPP3/CCL19/CD86/PTPRC/CD300A/MZB1/NOD2/ITGB2/IFNG/SASH3/TBX21/CD1D/IL18RAP/IL12B/CD1E/LAG3/ADGRE2/IL13RA2/CD177/CD1C/VAV1/KLRC4-KLRK1/FOXP3/HLA-DMB/TNFRSF4/CD1A/NR4A3/CLEC7A/HLX/C3/KIR2DL4/RASGRP1/TNF/FOXF1/TY…
GOBP_POSITIVE_REGULATION_OF_LEUKOCYTE_CHEMOTAXIS	GOBP_POSITIVE_REGULATION_OF_LEUKOCYTE_CHEMOTAXIS	91	0.650514	1.7799	0.0131579	0.127228	0.104897	2864	tags=38%, list=15%, signal=33%	CCL7/FPR2/CCR6/CCL1/CMKLR1/CCL21/IL6/CXCL12/CCR2/LBP/C3AR1/NCKAP1L/EDN3/THBS4/DEFB124/CSF1R/CCL19/C5AR1/CCL4/CCL3/CCR1/CXCL13/AIF1/TNFSF18/S100A7/RARRES2/IL34/CSF1/RIPOR2/PLA2G7/GAS6/CXCL10/THBS1/CCL5/VEGFC
GOBP_POSITIVE_REGULATION_OF_LEUKOCYTE_MIGRATION	GOBP_POSITIVE_REGULATION_OF_LEUKOCYTE_MIGRATION	133	0.647009	1.85664	0.0131579	0.127228	0.104897	3995	tags=47%, list=21%, signal=38%	CCL7/FPR2/CCR6/CCL1/P2RY12/CCL24/CMKLR1/CCL21/IL6/CXCL12/CCR2/LBP/C3AR1/NCKAP1L/EDN3/CCL8/THBS4/DEFB124/CSF1R/ITGA4/CCL19/C5AR1/SPN/CCL4/JAM2/CCL3/TREM2/CCR1/CXCL13/AIF1/TNFSF18/BDKRB1/S100A7/RARRES2/IL34/ICAM1/CSF1/THY1/JAM3/RIPOR2/PLA2G7/GAS6/TNF/CXCL10/XG/CX3CR1/SELP/THBS1/TNFRSF18/CCL5/VEGFC/CX3CL1/KITLG/PTAFR/SERPINE1/EDN1/CD99L2/XCL2/ITGA2/IL6R/IL1R1/CCL20/PTN
GOBP_POSITIVE_REGULATION_OF_LEUKOCYTE_PROLIFERATION	GOBP_POSITIVE_REGULATION_OF_LEUKOCYTE_PROLIFERATION	145	0.62972	1.82314	0.0131579	0.127228	0.104897	3846	tags=47%, list=20%, signal=38%	SPTA1/IGF1/FGF10/CD209/PDCD1LG2/CD70/TNFSF4/LILRB2/IL6/FCRL3/CD80/IL21/IL2RA/CCR2/OCSTAMP/CD28/NCKAP1L/IL12RB1/CD38/IL13/CSF1R/HAVCR2/PTPN22/CCL19/CD86/CLECL1/TNFSF13B/VCAM1/PTPRC/SASH3/CD1D/CD6/CD40LG/GPR183/IL12B/EBI3/ZAP70/AIF1/IL5RA/RASAL3/CD274/FOXP3/CD3E/HLA-DMB/TNFRSF4/IL34/MEF2C/TNFSF9/CSF1/LEP/CD4/IL27RA/IL15/HLA-DPA1/JAK3/CCL5/PRKCQ/HLA-DPB1/ZP4/KITLG/CORO1A/CLCF1/BST1/ADA/NFATC2/LYN/IL…
GOBP_POSITIVE_REGULATION_OF_LYMPHOCYTE_DIFFERENTIATION	GOBP_POSITIVE_REGULATION_OF_LYMPHOCYTE_DIFFERENTIATION	100	0.616133	1.72239	0.0131579	0.127228	0.104897	2688	tags=36%, list=14%, signal=31%	CR1/NLRP3/IL10/GLI2/TNFSF4/LILRB2/LILRB4/CD80/IL7R/BTK/IL2RA/PIK3R6/NCKAP1L/IL12RB1/RHOH/VNN1/CCL19/CD86/PTPRC/EGR3/AXL/IFNG/SASH3/IL12B/RUNX3/ZAP70/CD27/LEF1/TESPA1/FOXP3/ZBTB16/TNFSF9/HLX/GAS6/TOX/IL15
GOBP_POSITIVE_REGULATION_OF_MYELOID_CELL_DIFFERENTIATION	GOBP_POSITIVE_REGULATION_OF_MYELOID_CELL_DIFFERENTIATION	99	0.539215	1.49935	0.0131579	0.127228	0.104897	4674	tags=39%, list=24%, signal=30%	THPO/DCSTAMP/ROR2/INHBA/OCSTAMP/CSF3/NCKAP1L/GPR68/EVI2B/IFNG/PF4/IL12B/TREM2/CCR1/LEF1/IL34/CSF1/RAB7B/FAXDC2/TNF/TNFSF11/CD4/TYROBP/SLC9B2/LIF/GATA1/CD101/TAL1/KITLG/HCLS1/HLA-DRB1/IL20/NOTCH2/TGFB1/KLF10/CD74/POU4F2/STAT1/ETS1
GOBP_POSITIVE_REGULATION_OF_PRODUCTION_OF_MOLECULAR_MEDIATOR_OF_IMMUNE_RESPONSE	GOBP_POSITIVE_REGULATION_OF_PRODUCTION_OF_MOLECULAR_MEDIATOR_OF_IMMUNE_RESPONSE	99	0.590208	1.64114	0.0131579	0.127228	0.104897	4721	tags=44%, list=25%, signal=34%	KLK5/KLK7/NLRP3/IL10/FFAR3/TNFSF4/SCIMP/IL6/CD28/LILRB1/IL13/CD226/PTPN22/PTPRC/MZB1/NOD2/SASH3/TBX21/TNFRSF4/NR4A3/CLEC7A/KIR2DL4/CLNK/RSAD2/CD244/LAPTM5/IL33/GPRC5B/CLCF1/C17orf99/TLR4/IL18R1/IL1R1/HLA-F/CD36/HLA-G/TGFB1/DDX58/CD74/IL1B/TRIM6/CD40/IL18/RBP4
GOBP_POSITIVE_REGULATION_OF_PROTEIN_BINDING	GOBP_POSITIVE_REGULATION_OF_PROTEIN_BINDING	83	0.60282	1.62022	0.0131579	0.127228	0.104897	3789	tags=30%, list=20%, signal=24%	SPTA1/DACT1/CSF3/LRRK2/SPON1/RAMP1/CTHRC1/MMP9/PLCL1/GCG/MFNG/BDNF/VTN/PLCL2/CLDN5/NRP1/CAV1/APOE/PLXND1/LRP1/ADD2/STING1/ACE/PLK2/BMP4
GOBP_POSITIVE_REGULATION_OF_PROTEIN_TYROSINE_KINASE_ACTIVITY	GOBP_POSITIVE_REGULATION_OF_PROTEIN_TYROSINE_KINASE_ACTIVITY	60	0.630024	1.62009	0.0131579	0.127228	0.104897	4333	tags=57%, list=23%, signal=44%	GREM1/FCGR1A/LILRA5/NOX4/ADORA1/ADRA1A/NCF1/ADRA2A/GRM5/STAP1/CSF1R/CASS4/EREG/NRG1/IL34/BDNF/GAS6/EPGN/CCL5/NTRK2/FYN/AGT/AREG/EGF/AFAP1L2/TAL1/GPRC5B/PDGFB/ACE/RELN/HBEGF/DLG4/PRNP/NEURL1
GOBP_POSITIVE_REGULATION_OF_SMALL_GTPASE_MEDIATED_SIGNAL_TRANSDUCTION	GOBP_POSITIVE_REGULATION_OF_SMALL_GTPASE_MEDIATED_SIGNAL_TRANSDUCTION	76	0.625694	1.68653	0.0131579	0.127228	0.104897	4548	tags=51%, list=24%, signal=39%	IGF1/FGF10/RASGRP4/LPAR4/GPR65/NTRK1/F2RL2/P2RY10/GPR174/GPR55/RASGRF1/NGF/MMD2/PIK3CG/GPR17/PDGFRB/VAV1/P2RY8/CSF1/F2RL3/RASGRP1/COL3A1/F2R/CDON/SYNPO2L/GPR18/KITLG/MAPRE2/LYN/FRMD7/LPAR1/GPR20/GPR4/NOTCH2/RELN/JAK2/ARHGEF3/MAP4K4/PRAG1
GOBP_POSITIVE_REGULATION_OF_TRANSMEMBRANE_TRANSPORT	GOBP_POSITIVE_REGULATION_OF_TRANSMEMBRANE_TRANSPORT	203	0.554508	1.65957	0.0131579	0.127228	0.104897	4251	tags=40%, list=22%, signal=32%	ADIPOQ/LACRT/IGF1/NOS1/GIP/ACTN2/KCNMB1/NTSR1/CACNG2/FGF14/PLP1/ANK2/JPH2/P2RX7/CCR2/LRRC55/EDN3/RGS9/FXYD2/AKAP6/IL13/KCNE1/CD19/STAC/STAC2/CACNA2D1/P2RY6/FXYD1/HTR3A/PDZK1/IFNG/RGN/SORBS1/CXCL9/TREM2/AZIN2/CLIP3/DMD/CXCL11/GPER1/TRDN/BDKRB1/APLNR/NPSR1/RYR2/SNCA/CCL2/CEMIP/NR4A3/F2RL3/GH1/THY1/ERFE/C3/KCNE5/CXCL10/KCNC2/KCNH2/F2R/GJC2/EPHB2/SLC6A9/CX3CL1/TRPC6/ATP1B2/PTAFR/FLNA/CALCR/TRPC1/GLRX…
GOBP_POSITIVE_REGULATION_OF_VASCULATURE_DEVELOPMENT	GOBP_POSITIVE_REGULATION_OF_VASCULATURE_DEVELOPMENT	150	0.607508	1.75547	0.0131579	0.127228	0.104897	3869	tags=40%, list=20%, signal=32%	CMA1/GREM1/HGF/HMGA2/SFRP2/IL10/APELA/ADAM12/FGF1/CCL24/PTGIS/CELA1/TWIST1/FGF2/FOXC2/CCL11/C3AR1/CHI3L1/PIK3R6/HSPB6/CYP1B1/SPHK1/SLC39A12/CYBB/C5AR1/GATA6/ITGAX/ITGB2/FGF18/TBXA2R/SMOC2/BMPER/JCAD/TEK/PIK3CD/PRKCB/AKT3/APLNR/CCBE1/ECM1/C3/ITGA5/CX3CR1/F3/TIE1/THBS1/ANXA3/VEGFC/CCR3/NOS3/SERPINE1/DLL1/CXCR4/TNFSF12/HYAL1/ISL1/CD34/ADM2/GATA4/CDH5
GOBP_POTASSIUM_ION_TRANSPORT	GOBP_POTASSIUM_ION_TRANSPORT	226	0.453662	1.38325	0.0131579	0.127228	0.104897	3420	tags=35%, list=18%, signal=29%	HTR2A/KCNIP1/NOS1/RGS4/KCNJ12/KCNU1/CASQ2/KCNB1/ADCYAP1/ATP1A2/P2RY12/ACTN2/KCNA2/KCNMB1/KCNE4/KCNMA1/ADORA1/KCNG4/ANK2/KCNG2/ABCC9/NETO1/KCNA3/KCNJ5/LRRC55/EDN3/ADRA2A/FXYD2/KCNIP3/AKAP6/NALCN/KCNE1/DRD2/FHL1/SLC24A4/KCNJ8/FXYD1/KCNQ2/KCNS2/KCNT2/KCNK13/KCNK12/SLC24A3/KCNK2/KCNK3/TREM2/BIN1/SNAP25/KCNA5/GJA5/KCNE1B/KCNK17/KCNQ5/KCNE5/SLC9C2/KCNC2/KCNN3/KCNJ18/KCNH2/KCNAB2/KCNC4/SLC9A9/KCNJ10/SLC…
GOBP_PROTEIN_AUTOPHOSPHORYLATION	GOBP_PROTEIN_AUTOPHOSPHORYLATION	226	0.449673	1.37109	0.0131579	0.127228	0.104897	4285	tags=23%, list=22%, signal=18%	ADIPOQ/CAMK2A/ROS1/PRKCG/GREM1/GFRA2/NLRP12/DDR2/BTK/FLT3/ENPP1/NTRK1/LRRK2/ITK/PDGFC/PDGFRA/FGFR1/CSF1R/HCK/PTPRC/ALK/PDGFRB/TEK/MAP4K1/NEK6/IRAK3/HIPK4/GRK5/VEGFC/NTRK2/CAV1/CAMK4/MUSK/GPNMB/INSRR/AATK/PEAK1/PDGFB/PDGFA/BMX/ACE/FLT4/STK17B/LYN/PIM2/FGR/MAP3K3/EPHB1/JAK2/STK10/PRKD1
GOBP_RECEPTOR_METABOLIC_PROCESS	GOBP_RECEPTOR_METABOLIC_PROCESS	167	0.53605	1.56672	0.0131579	0.127228	0.104897	4396	tags=31%, list=23%, signal=24%	CACNG7/CACNG8/GSG1L/RSPO1/SFRP4/GREM1/APELA/CACNG5/LILRB4/CACNG2/ITGB3/CXCR1/LILRB1/RAMP1/TRAT1/NECAB2/DRD2/ITGB2/SNAP25/ANGPT1/SNCA/HTR2B/FCER1G/RAB31/PCSK9/REP15/BVES/DNM1/CAV1/HTR1B/APOE/EGF/LAPTM5/LRP1/DNM3/SELE/CALCRL/RIN3/CALY/APLN/GPRASP1/RAMP3/LRRTM2/SAG/CD36/DRD4/TGFB1/PHETA2/DLG4/OPTN/ARRB2
GOBP_REGULATION_OF_ADAPTIVE_IMMUNE_RESPONSE	GOBP_REGULATION_OF_ADAPTIVE_IMMUNE_RESPONSE	167	0.60876	1.77922	0.0131579	0.127228	0.104897	3881	tags=43%, list=20%, signal=35%	CLEC4G/CR1/CLC/FCER2/NLRP3/IL10/TNFSF4/LILRB4/IL6/CD80/FUT7/IL7R/BTK/CCR2/FCGR2B/CD28/LILRB1/IL12RB1/NLRP10/LTA/KLRD1/SLC11A1/CD1B/CD226/HAVCR2/CCL19/SAMSN1/TNFSF13B/IL27/ADCY7/PTPRC/NOD2/SASH3/TBX21/CD1D/CD48/IL12B/CD1E/TNFSF18/WAS/CD1C/CD274/FOXP3/MEF2C/CD1A/LOXL3/HLX/C3/IL1RL1/TNF/CD4/KLRC1/IL27RA/IFNB1/JAK3/RSAD2/PRKCQ/C4BPB/IL33/CLCF1/TNFRSF1B/C4BPA/ADA/C17orf99/IL20RB/HLA-DRB1/TNFAIP3/IL6ST…
GOBP_REGULATION_OF_ALPHA_BETA_T_CELL_ACTIVATION	GOBP_REGULATION_OF_ALPHA_BETA_T_CELL_ACTIVATION	99	0.61282	1.70402	0.0131579	0.127228	0.104897	3303	tags=42%, list=17%, signal=35%	TARM1/NLRP3/TNFSF4/LILRB4/CD80/CCR2/CD28/NCKAP1L/LILRB1/IL12RB1/CRTAM/LGALS9B/PTPN22/CCL19/CD86/IRF4/IL27/PTPRC/CD300A/IFNG/SASH3/LGALS7B/TBX21/IL12B/RUNX3/EBI3/ZAP70/TNFSF18/RASAL3/CD274/FOXP3/CD3E/ZBTB16/LOXL3/HLX/ZNF683/JAK3/LGALS9C/PRKCQ/PRDM1/GLI3/SOCS1
GOBP_REGULATION_OF_BLOOD_PRESSURE	GOBP_REGULATION_OF_BLOOD_PRESSURE	174	0.487733	1.42972	0.0131579	0.127228	0.104897	3827	tags=43%, list=20%, signal=34%	ADIPOQ/CMA1/ADAMTS16/NOS1/ADRB3/CTSG/P2RX1/ATP1A2/ADRA1D/FFAR3/NTSR1/AGTR1/ADORA1/LVRN/ADRA1A/POSTN/PTGS1/CPA3/SLC2A5/EDN3/NPR3/ANPEP/CORIN/NPPB/DRD2/NPY/EDNRA/ADRA1B/OR51E2/CES1/GUCY1A1/PCSK5/RASL10B/TBXA2R/NPR1/SUCNR1/CORO2B/GJA5/OXT/BDKRB1/UTS2B/RARRES2/SPX/POMC/LEP/GAS6/COL1A2/RENBP/UTS2R/F2R/ENPEP/AVPR2/VEGFC/TPM1/NOS3/ACTA2/ACVRL1/AGT/KLK1/PTPRO/AVPR1A/SERPINF2/DRD5/PTAFR/EDN1/SOD2/DLL1/PDG…
GOBP_REGULATION_OF_CELL_SHAPE	GOBP_REGULATION_OF_CELL_SHAPE	150	0.538001	1.55462	0.0131579	0.127228	0.104897	4956	tags=45%, list=26%, signal=34%	SPTA1/PLXNA4/CCL7/PALM2AKAP2/ATP10A/CCL24/PEAK3/CCL11/RHOH/PLXNC1/CCL13/CSF1R/ERMN/HCK/ITGB2/PDPN/LST1/SYNE3/FERMT2/CCL3/FN1/ARHGAP15/RHOF/PARVB/ICAM1/CCL2/FGD2/ITGA7/RHOJ/FMNL1/EPB41L3/PALM/BVES/FMNL3/TPM1/FYN/FAM171A1/PLEKHO1/PLXND1/SH3KBP1/CORO1A/MSN/DLC1/LPAR1/FGR/CDC42EP3/FMNL2/PARVA/PTN/ANXA1/MYO10/FGD6/RAC2/MYH10/RHOD/CDC42EP1/FGD5/ARHGAP18/PRAG1/FGD1/RDX/RHOBTB1/BAIAP2/PALMD/SHROOM3/RND3/…
GOBP_REGULATION_OF_CHEMOTAXIS	GOBP_REGULATION_OF_CHEMOTAXIS	217	0.600297	1.81493	0.0131579	0.127228	0.104897	4415	tags=48%, list=23%, signal=37%	FGF16/PLXNA4/FGF10/CCL7/GREM1/FPR2/SLIT2/CCR6/CCL1/FGF1/P2RY12/C5AR2/CCL26/CMKLR1/CCL21/SCG2/IL6/DPP4/CXCL12/FGF2/NTRK3/CCR2/ELANE/LBP/C3AR1/IL16/NCKAP1L/CCR4/EDN3/THBS4/SLAMF8/PDGFRA/STAP1/DEFB124/FGFR1/CSF1R/CCL19/C5AR1/SEMA5B/NOD2/AZU1/SEMA3A/FGF18/MPP1/GPR183/ADGRA2/CCL4/CCL3/SMOC2/TREM2/CCR1/SUCNR1/CXCL13/DSCAM/PDGFRB/AIF1/TNFSF18/S100A7/KLRC4-KLRK1/PADI2/RARRES2/IL34/CCL2/CSF1/JAM3/RIPOR2/P…
GOBP_REGULATION_OF_ENDOTHELIAL_CELL_MIGRATION	GOBP_REGULATION_OF_ENDOTHELIAL_CELL_MIGRATION	167	0.501594	1.46601	0.0131579	0.127228	0.104897	4285	tags=37%, list=22%, signal=29%	FGF16/MEOX2/SLIT2/FGF1/ITGB3/FGF2/FOXC2/NRP2/FGFR1/DCN/FGF18/PIK3CG/TBXA2R/ADGRA2/SMOC2/BMPER/HDAC9/TDGF1/JCAD/CXCL13/STARD13/ANGPT1/TEK/PIK3CD/AKT3/CCBE1/MEF2C/RHOJ/ADAMTS9/SERPINF1/WNT7A/TNF/THBS1/BMP10/ANXA3/VEGFC/NRP1/NOS3/VASH1/ACVRL1/APOE/AGT/ADGRB1/EGF/STC1/EDN1/PDGFB/SPARC/PLK2/FLT4/BMP4/PTN/MAP3K3/ANXA1/SPRED1/PTGS2/FGFBP1/RIN2/RRAS/HMOX1/TGFB1/PRKD1
GOBP_REGULATION_OF_MUSCLE_CELL_DIFFERENTIATION	GOBP_REGULATION_OF_MUSCLE_CELL_DIFFERENTIATION	133	0.577585	1.65743	0.0131579	0.127228	0.104897	4396	tags=40%, list=23%, signal=31%	TCF23/IGF1/PI16/RGS4/GREM1/PLPP7/BOC/CDH2/CDH15/NKX2-5/RBM24/MYF5/SHOX2/AKAP6/MYOCD/TMEM119/EREG/MEGF10/NRG1/HDAC9/PRDM6/CYP26B1/RBPMS2/GPER1/NFATC1/MEF2C/HAMP/BDNF/BHLHA15/RGS2/BMP10/CDON/EFEMP2/LMOD3/MAPK12/CAMK1/OLFM2/MSX1/EDN1/SOD2/DLL1/PDGFB/NFATC2/BMP4/MAPK11/MYF6/CCN3/HDAC4/FGF9/FZD7/TGFB1/MMP14/ARRB2
GOBP_REGULATION_OF_MUSCLE_SYSTEM_PROCESS	GOBP_REGULATION_OF_MUSCLE_SYSTEM_PROCESS	222	0.552999	1.6801	0.0131579	0.127228	0.104897	3480	tags=37%, list=18%, signal=31%	MYBPH/IGF1/NOS1/NPY2R/PI16/GATA5/CHRM2/RGS4/HAND2/MYL3/CASQ2/P2RX1/ATP1A2/PLN/KBTBD13/SGCA/SCN10A/DCANP1/KCNMA1/ADORA1/ADRA1A/TIFAB/ANK2/PRKG1/NKX2-5/HSPB6/ADRA2A/PDE4B/MLIP/AKAP6/CNN1/SPHK1/MYOCD/CACNA1C/ADRA1B/MYL2/SSTR2/LMCD1/PROK2/GUCY1A1/SLC8A3/PIK3CG/TACR2/TBXA2R/BIN1/TACR1/TRPC3/DMD/GPER1/GJA5/SLC8A1/OXT/ANXA6/RYR2/HAMP/SPX/NR4A3/TRIM63/IGFBP5/CCN2/SLN/RGS2/F2R/BMP10/FBXO32/ACTN3/TPM1/SCN4…
GOBP_REGULATION_OF_NEUROTRANSMITTER_TRANSPORT	GOBP_REGULATION_OF_NEUROTRANSMITTER_TRANSPORT	98	0.600941	1.66483	0.0131579	0.127228	0.104897	3109	tags=33%, list=16%, signal=28%	CAMK2A/HTR2A/NOS1/CPLX3/PRKCG/P2RX1/ATP1A2/ITGB3/ADRA1A/GDNF/LRRK2/ADRA2A/STX1B/DRD2/SYT12/PPFIA2/SYT4/TACR2/SYT11/GPER1/PRKCB/GRIN3A/MEF2C/SNCA/SYN1/KMO/WNT7A/STXBP1/HTR1B/BACE1/GPM6B/ASIC1
GOBP_REGULATION_OF_PATTERN_RECOGNITION_RECEPTOR_SIGNALING_PATHWAY	GOBP_REGULATION_OF_PATTERN_RECOGNITION_RECEPTOR_SIGNALING_PATHWAY	99	0.578835	1.60952	0.0131579	0.127228	0.104897	3147	tags=29%, list=16%, signal=25%	LILRA2/LILRA4/TASL/FCRL3/ACOD1/TLR6/LBP/LTF/CD300LF/TLR1/PTPN22/IRF4/CD300A/NOD2/TICAM2/LY96/TRIM15/TREML4/CD14/GFI1/RAB7B/SLC15A3/NLRP6/IRAK3/RSAD2/BIRC3/CAV1/TLR2/ESR1
GOBP_REGULATION_OF_PRODUCTION_OF_MOLECULAR_MEDIATOR_OF_IMMUNE_RESPONSE	GOBP_REGULATION_OF_PRODUCTION_OF_MOLECULAR_MEDIATOR_OF_IMMUNE_RESPONSE	146	0.584055	1.69256	0.0131579	0.127228	0.104897	4425	tags=44%, list=23%, signal=34%	KLK5/CR1/CLC/KLK7/NLRP3/IL10/FFAR3/TNFSF4/LILRB4/SCIMP/IL6/FCRL3/TGFB2/BTK/CD22/CCR2/FCGR2B/CD28/LILRB1/TRIL/TGFB3/IL13/CD226/PTPN22/PTPRC/MZB1/NOD2/SASH3/TBX21/CD40LG/IL13RA2/ANGPT1/FOXP3/TNFRSF4/NR4A3/CLEC7A/KIR2DL4/TNF/IRAK3/IL27RA/IFNB1/JAK3/CLNK/RSAD2/CD244/LAPTM5/IL33/GPRC5B/CLCF1/TNFRSF1B/C17orf99/CGAS/TLR4/IL18R1/IL1R1/HLA-F/CD36/HLA-G/HMOX1/TGFB1/DDX58/SMAD7/CD74/IL1B
GOBP_REGULATION_OF_REGULATED_SECRETORY_PATHWAY	GOBP_REGULATION_OF_REGULATED_SECRETORY_PATHWAY	135	0.540343	1.55451	0.0131579	0.127228	0.104897	4270	tags=38%, list=22%, signal=30%	HTR2A/PRKCG/KCNB1/P2RX1/BLK/CD84/ADRA1A/SYT6/CCR2/FCGR2B/LRRK2/SYT3/ITGAM/ADRA2A/IL13/DRD2/SYT12/PPFIA2/KLRC2/SYT4/CD300A/PRAM1/ITGB2/CACNA1G/SYT11/ADGRE2/IL13RA2/PRKCB/CD177/GRIN3A/SYN1/CACNA1H/WNT7A/FOXF1/STXBP1/HTR1B/BACE1/PTAFR/RIMS1/RAB27A/DOC2B/LYN/SYT15/HLA-F/FGR/ADORA2A/NCS1/NLGN1/CACNB2/HMOX1/RAC2
GOBP_REGULATION_OF_RESPONSE_TO_CYTOKINE_STIMULUS	GOBP_REGULATION_OF_RESPONSE_TO_CYTOKINE_STIMULUS	171	0.519379	1.52275	0.0131579	0.127228	0.104897	5587	tags=42%, list=29%, signal=30%	ADIPOQ/SLIT2/IL6/CD300LF/STAP1/SPHK1/ZBP1/PTPRC/AXL/PXDN/IFNG/TICAM2/TREM2/IL1R2/CLIP3/ANGPT1/PADI2/GFI1/IL36RN/CSF1/ECM1/MMP12/GAS6/TNF/IRAK3/CCL5/BIRC3/CAV1/SH2B3/TLR2/IRGM/LAPTM5/SOCS1/NLRC5/CCDC3/EDN1/CXCR4/TRAF1/C1QTNF4/TNFAIP3/IFIH1/TLR4/IL1R1/CASP1/SOCS3/LIFR/SAMHD1/CYLD/JAK2/SLIT3/TSLP/DDX58/CD74/TRIM6/PYDC2/STAT1/LRRC70/IKBKG/H2BC11/PARP9/CASP4/ROBO1/USP18/IL3/HIF1A/IL7/IRF7/NLRP2B/JAK1/…
GOBP_REGULATION_OF_STRESS_ACTIVATED_PROTEIN_KINASE_SIGNALING_CASCADE	GOBP_REGULATION_OF_STRESS_ACTIVATED_PROTEIN_KINASE_SIGNALING_CASCADE	178	0.524233	1.54518	0.0131579	0.127228	0.104897	5564	tags=43%, list=29%, signal=31%	HAND2/MMP8/HGF/SFRP1/SFRP2/CCL21/DACT1/SCIMP/TGFB2/NCF1/FCGR2B/TNFRSF19/SH3RF3/SLAMF1/SPHK1/PTPN22/CCL19/NOD2/SEMA3A/SPI1/CD27/SIRPA/GDF6/CLEC7A/LEP/RASGRP1/WNT7A/TNF/TNFSF11/CCN2/FAS/PAGE4/SH3RF2/SERPINF2/PER1/GRIK2/TRAF1/FLT4/LYN/WNT16/GADD45B/TLR4/TPD52L1/FGF19/MAP3K3/EPHB1/CARD9/EDA2R/CYLD/RELL1/FZD7/DUSP1/EDAR/IL1B/MAPK8IP1/EGFR/MAP4K4/IL26/MYC/AIDA/SERPINB3/RAPGEF1/DUSP3/MFHAS1/PINK1/STK3/G…
GOBP_REGULATION_OF_T_CELL_MEDIATED_IMMUNITY	GOBP_REGULATION_OF_T_CELL_MEDIATED_IMMUNITY	76	0.597272	1.60993	0.0131579	0.127228	0.104897	3881	tags=46%, list=20%, signal=37%	CLEC4G/CLC/NLRP3/TNFSF4/LILRB4/IL6/FUT7/IL7R/CCR2/FCGR2B/LILRB1/IL12RB1/KLRD1/CD1B/PTPRC/NOD2/SASH3/TBX21/CD1D/IL12B/CD1E/WAS/CD1C/FOXP3/CD1A/KLRC1/IFNB1/RSAD2/TNFRSF1B/IL20RB/HLA-DRB1/IL18R1/IL1R1/HLA-F/HLA-DRA
GOBP_RHO_PROTEIN_SIGNAL_TRANSDUCTION	GOBP_RHO_PROTEIN_SIGNAL_TRANSDUCTION	133	0.520376	1.49326	0.0131579	0.127228	0.104897	5274	tags=48%, list=27%, signal=35%	MYOC/LPAR4/NTN1/AGTR1/RIT2/ADRA1A/GPR65/F2RL2/NGFR/ADRA2A/P2RY10/GPR174/GPR55/RASGRF1/RASGRF2/PDPN/GPR17/STARD8/PDGFRB/STARD13/WAS/HEG1/P2RY8/F2RL3/RHOJ/RIPOR2/COL1A2/COL3A1/F2R/SYNPO2L/ARHGEF25/NRP1/APOE/GPR18/CDH13/ARHGEF10/ARHGAP4/KANK2/DLC1/ARHGAP29/LPAR1/GPR20/CDC42EP3/GPR4/SHTN1/ABL2/GNA12/RHOD/CDC42EP1/ARHGEF3/PRAG1/RASIP1/CTNNAL1/AKAP13/LIMK1/RIPOR1/CDC42EP2/ARHGDIG/ABL1/ROBO1/CELSR1/RTKN…
GOBP_SMOOTH_MUSCLE_CONTRACTION	GOBP_SMOOTH_MUSCLE_CONTRACTION	96	0.596346	1.65451	0.0131579	0.127228	0.104897	3480	tags=51%, list=18%, signal=42%	HTR2A/NPY2R/CHRM2/PTGER3/P2RX1/ATP1A2/COMP/DCANP1/KCNMA1/ADORA1/ADRA1A/TIFAB/SULF1/PRKG1/GDNF/NMUR1/EDN3/ADRA2A/CD38/CNN1/SPHK1/DRD2/MYLK/EDNRA/MYOCD/SSTR2/HTR1D/PROK2/GUCY1A1/SULF2/MYH11/TACR2/TBXA2R/TACR1/GPER1/SLC8A1/OXT/SPX/HTR2B/RGS2/F2R/BDKRB2/CAV1/ACTA2/DOCK4/CHRM3/CALCRL/PTAFR/EDN1
GOBP_SYNAPSE_ASSEMBLY	GOBP_SYNAPSE_ASSEMBLY	171	0.498011	1.4601	0.0131579	0.127228	0.104897	4479	tags=41%, list=23%, signal=32%	IGFN1/SYNDIG1/CBLN4/GPC6/NPAS4/NRXN2/SHANK1/GPM6A/NTNG2/CDH2/LGI2/FLRT2/NTN1/PTPRD/CLSTN2/GRID2/NTRK1/LRFN5/SLITRK3/DRD2/IL1RAPL1/GAP43/GABRA2/MAP1B/DSCAM/OXT/MDGA1/LINGO2/MEF2C/SNCA/BDNF/WNT7A/NRXN1/SPOCK2/CUX2/NRCAM/NTRK2/EPHB2/ADGRB3/TLR2/MUSK/IL1RAP/ADGRB1/SLITRK4/PLXND1/GPC4/DNM3/LRRN3/DNER/ADD2/PCDH17/KIRREL3/SDK2/PCDHB3/LRRC4/LHFPL4/LRRC4B/LRRTM2/FZD1/LRRTM1/OXTR/EPHB1/NLGN1/SLITRK2/SHANK3…
GOBP_T_CELL_MEDIATED_IMMUNITY	GOBP_T_CELL_MEDIATED_IMMUNITY	100	0.573729	1.60385	0.0131579	0.127228	0.104897	4425	tags=49%, list=23%, signal=38%	CLEC4G/CLC/CD70/NLRP3/TNFSF4/LILRB4/IL6/FUT7/IL7R/CCR2/FCGR2B/MYO1G/LILRB1/IL12RB1/KLRD1/CD1B/PTPRC/NOD2/SASH3/TBX21/CD1D/PRF1/GZMM/IL12B/CD1E/WAS/CD1C/FOXP3/CD8A/ICAM1/CD1A/KLRC1/IFNB1/RSAD2/RFTN1/TNFRSF1B/RAB27A/IL20RB/HLA-DRB1/IL18R1/IL1R1/HLA-F/HLA-DRA/BTN3A3/CTSC/HLA-G/SMAD7/BTN3A2/IL1B
GOBP_TEMPERATURE_HOMEOSTASIS	GOBP_TEMPERATURE_HOMEOSTASIS	171	0.500294	1.46679	0.0131579	0.127228	0.104897	5027	tags=40%, list=26%, signal=30%	ADIPOQ/NOX3/HTR2A/ADRB3/PTGER3/ADCYAP1/CMKLR1/EBF2/NTSR1/TSHR/ADORA1/CCR2/FOXC2/DIO2/NPR3/PDGFC/IL13/DRD2/IRF4/ADAMTS5/TRPV2/PLCL1/ELOVL3/OXT/LAMA4/LEP/TNF/TNFSF11/PLCL2/SLN/G0S2/IL15/ACTN3/TRPM8/NOVA2/CAV1/MFAP2/ALDH1A1/NOVA1/CXCR4/APLN/LEPR/FFAR4/TLR4/IL18R1/ARNTL/EGR1/DBH/OXTR/CD36/THRA/PTGS2/ADRB2/JAK2/GPR3/CIDEA/IL1B/PLAC8/IL18/PPARGC1A/HOXC10/NR1D1/CEBPB/GHRL/SLC27A1/WNT10B/ZNF516/LPIN1/EDN…
GOBP_TUMOR_NECROSIS_FACTOR_MEDIATED_SIGNALING_PATHWAY	GOBP_TUMOR_NECROSIS_FACTOR_MEDIATED_SIGNALING_PATHWAY	169	0.512419	1.50176	0.0131579	0.127228	0.104897	4624	tags=28%, list=24%, signal=22%	ADIPOQ/CD70/TNFSF4/TNFRSF8/TNFSF8/TNFRSF9/TNFRSF13B/TNFRSF19/LTA/SPHK1/TNFSF14/TNFRSF17/TNFSF13B/CD40LG/CLIP3/CD27/TNFSF18/PSMA8/TNFRSF4/TNFSF9/TNFRSF11B/GAS6/TNF/TNFSF11/LTB/FAS/TNFRSF18/BIRC3/ILK/LAPTM5/CCDC3/TNFRSF1B/PSMB9/AIM2/TNFSF12/TRAF1/TNFAIP3/CASP1/TNFRSF12A/CDIP1/EDA2R/CYLD/JAK2/TNFRSF13C/EDAR/PYDC2/STAT1/CD40
GOBP_VASCULAR_ENDOTHELIAL_GROWTH_FACTOR_RECEPTOR_SIGNALING_PATHWAY	GOBP_VASCULAR_ENDOTHELIAL_GROWTH_FACTOR_RECEPTOR_SIGNALING_PATHWAY	91	0.583034	1.59526	0.0131579	0.127228	0.104897	5534	tags=46%, list=29%, signal=33%	FGF10/TNMD/ITGB3/SULF1/NCF1/FOXC2/NCKAP1L/NRP2/CYBB/NCF2/AXL/EMILIN1/FGF18/PRKCB/VAV1/ITGA5/ELMO1/VTN/VEGFC/NRP1/FYN/NCF4/FLT4/MAPK11/HHEX/TMEM204/SHC2/ITGAV/PRKD1/CLEC14A/IL1B/MT3/BAIAP2/PGF/SHB/SH2D2A/KDR/BCAR1/VEGFB/HIF1A/NEDD4/VAV2
GOCC_ANCHORED_COMPONENT_OF_MEMBRANE	GOCC_ANCHORED_COMPONENT_OF_MEMBRANE	168	0.470414	1.37607	0.0131579	0.127228	0.104897	2934	tags=36%, list=15%, signal=31%	CPLX3/XPNPEP2/PRND/GPC6/CFC1/NEGR1/GAS1/IGSF21/DPEP1/NTNG2/GFRA2/NCAM1/FOLR3/NTM/LY6H/MDGA2/NTNG1/GML/ART4/CNTN1/VNN1/ART3/RECK/OPCML/DPEP3/CD109/VNN2/FOLR2/NOD2/MMP17/RAB3C/RGMA/CD48/NT5E/LY6G6D/LSAMP/MELTF/MSLN/GPIHBP1/TDGF1/RAET1L/OTOA/FCGR3B/CD177/MDGA1/CD14/MMP25/RTN4RL2/SYN1/CD2/THY1/ENPP6/CNTN2/PRSS21/LYPD1/PLAUR/GFRA1/CNTN4/ALPP/CD52/LYPD2
GOCC_CATION_CHANNEL_COMPLEX	GOCC_CATION_CHANNEL_COMPLEX	222	0.458172	1.392	0.0131579	0.127228	0.104897	4079	tags=41%, list=21%, signal=32%	CACNG7/SCN2B/CACNG8/CACNG6/KCNIP1/NOS1/SCN7A/SHANK1/CASQ2/KCNB1/OLFM3/CACNG5/HTR3B/SCN1B/CACNA1S/KCNA2/SCN10A/KCNMB1/KCNE4/CACNG2/KCNMA1/VWC2/KCNG4/KCNG2/ABCC9/KCNA3/KCNJ5/LRRC55/PDE4B/KCNIP3/AKAP6/KCNE1/CACNA2D1/CACNA2D4/CACNA1C/KCNJ8/KCNQ2/KCNS2/SHISA9/HTR3A/CACNA1G/GRIA3/MICU3/KCNK2/SCN3B/TRPC3/SNAP25/TRPC4/KCNA5/GRIN3A/RYR2/SCN4B/CACNA1H/KCNE1B/GRIA4/GRIN2A/KCNQ5/KCNE5/KCNC2/KCNH2/CNGB1/KCNAB…
GOCC_FICOLIN_1_RICH_GRANULE_MEMBRANE	GOCC_FICOLIN_1_RICH_GRANULE_MEMBRANE	60	0.711945	1.83075	0.0131579	0.127228	0.104897	2631	tags=35%, list=14%, signal=30%	CR1/FCAR/CLEC4D/CLEC4C/FPR2/FPR1/LILRB2/MGAM/NCKAP1L/SLC11A1/ITGAX/CD300A/ITGB2/ADGRE3/SIGLEC5/TBC1D10C/SIRPA/SLC2A3/FCER1G/SIGLEC14/DOK3
GOCC_I_BAND	GOCC_I_BAND	134	0.541284	1.55412	0.0131579	0.127228	0.104897	3537	tags=42%, list=18%, signal=34%	IGFN1/MYL3/ACTC1/ANKRD1/CASQ2/SYNC/MYOZ2/FLNC/PDLIM3/ACTN2/CACNA1S/ADRA1A/ANK2/JPH2/MYOZ3/MYPN/AHNAK2/DES/NEXN/PDE4B/KCNE1/CRYAB/CACNA1C/PGM5/SYNPO2/FERMT2/SCN3B/BIN1/PDLIM2/DMD/KCNA5/SLC8A1/PDLIM4/ANKRD2/PARVB/RYR2/FBXL22/CFL2/PALLD/TRIM63/FHL5/BMP10/FBXO32/SYNPO2L/MYL9/FHOD3/SYNPO/ANK1/LDB3/PDLIM7/PPP1R12B/KY/FLNA/ACTN1/SLC4A1/SORBS2
GOCC_INTERMEDIATE_FILAMENT	GOCC_INTERMEDIATE_FILAMENT	203	0.560066	1.6762	0.0131579	0.127228	0.104897	2585	tags=39%, list=13%, signal=34%	KRTAP13-1/KRTAP19-3/KRTAP19-7/KRTAP13-4/KRTAP4-3/KRTAP6-1/KRTAP4-4/KRTAP2-4/KRTAP9-8/KRTAP9-4/KRTAP9-3/KRTAP13-3/KRTAP19-5/KRTAP23-1/KRTAP20-1/KRTAP26-1/KRTAP19-4/KRTAP27-1/KRTAP22-2/KRT28/KRTAP4-12/KRTAP19-6/KRTAP24-1/KRTAP4-6/KRTAP4-11/KRTAP5-2/KRTAP2-3/KRTAP3-3/KRTAP4-5/KRTAP9-9/KRTAP4-2/KRTAP8-1/KRT85/KRT38/NEFL/KRTAP13-2/KRTAP1-4/KRTAP20-2/KRT25/SYNC/KRT81/KRT34/KRTAP1-3/KRTAP11-1/KRTAP19-1/…
GOCC_NEURON_SPINE	GOCC_NEURON_SPINE	178	0.48853	1.43995	0.0131579	0.127228	0.104897	4848	tags=40%, list=25%, signal=31%	CAMK2A/SYNDIG1/NOS1/TENM2/SHANK1/SORCS2/GPM6A/ATP1A2/ACTN2/NTSR1/DGKI/ADORA1/GRID2/FCGR2B/NGFR/PDE4B/SLA/DOCK10/DRD2/PPFIA2/CRYAB/LAMA2/SHISA9/PSD/SLC8A3/SYT11/GRIA3/LZTS1/MAP1B/GPER1/SLC8A1/PDLIM4/CD3E/GRIA4/GRIN2A/PALM/ZNF804A/NTRK2/DNM1/SHISA6/SYNPO/ADGRB1/IGF2BP1/PTPRO/DNM3/ITPKA/FBXO2/APBA2/LRRC4/ANKS1B/LPAR1/KCND3/DDN/NLGN1/ASAP1/KCNJ2/SHANK3/GRIA2/DLG4/NEURL1/RGS10/ARRB2/CNN3/KCND2/GRIA1/C…
GOCC_PHAGOCYTIC_VESICLE	GOCC_PHAGOCYTIC_VESICLE	135	0.602549	1.73347	0.0131579	0.127228	0.104897	5333	tags=42%, list=28%, signal=31%	PLA2G5/SCIMP/NCF1/TLR6/ELANE/ATP6V0D2/LTF/TLR1/MPO/SLC11A1/CYBB/MPEG1/PLD4/NCF2/NOD2/SYT11/WAS/TLR7/GNLY/RAB7B/RAB23/ATP6V0A4/FMNL1/RAB31/ANXA3/RAB39A/STXBP1/HVCN1/TLR2/IRGM/VIM/CORO1A/NCF4/PIP4P2/RAB9B/HLA-F/ITGB5/RAB32/ITGAV/GSN/CD36/HLA-G/TAP2/RAC2/TAP1/RAB11FIP5/LAMP2/RAPGEF1/CDC42EP2/RAB34/SRGAP2/ZYX/INPP5B/ABCA1/ATP6V0D1/HLA-B/NOD1
GOCC_PHAGOCYTIC_VESICLE_MEMBRANE	GOCC_PHAGOCYTIC_VESICLE_MEMBRANE	76	0.564056	1.52039	0.0131579	0.127228	0.104897	5421	tags=39%, list=28%, signal=28%	TLR6/ATP6V0D2/TLR1/SLC11A1/CYBB/RAB7B/RAB23/ATP6V0A4/RAB31/ANXA3/RAB39A/HVCN1/TLR2/IRGM/CORO1A/PIP4P2/RAB9B/HLA-F/RAB32/HLA-G/TAP2/RAC2/TAP1/LAMP2/RAPGEF1/RAB34/INPP5B/ATP6V0D1/HLA-B/HLA-A
GOCC_PLATELET_ALPHA_GRANULE	GOCC_PLATELET_ALPHA_GRANULE	91	0.571169	1.5628	0.0131579	0.127228	0.104897	3608	tags=47%, list=19%, signal=39%	LEFTY2/IGF1/SERPINA3/HGF/SERPINA5/ACTN2/ITGB3/TGFB2/PPBP/F13A1/ISLR/TGFB3/SERPINA1/SERPINE2/CD109/THBS2/PF4/PCDH7/TREML1/FN1/MMRN1/A1BG/SNCA/PROS1/FERMT3/GAS6/ORM2/SELP/THBS1/VEGFC/STXBP1/SRGN/SERPING1/F8/EGF/SERPINF2/SERPINE1/ACTN1/ORM1/PDGFB/PDGFA/SPARC/PECAM1
GOCC_SARCOLEMMA	GOCC_SARCOLEMMA	134	0.6002	1.72328	0.0131579	0.127228	0.104897	3131	tags=40%, list=16%, signal=34%	CACNG7/CACNG8/CACNG6/NOS1/SGCD/SYNC/KCNB1/ATP1A2/CDH2/FLNC/SCN1B/SGCA/CACNA1S/FGF6/ADRA1A/ANK2/SGCG/SLC2A4/KCNJ5/SNTG2/SLC2A5/AHNAK2/DES/MLIP/TGFB3/AKAP6/STAC/STAC2/CACNA2D1/CACNA1C/KCNJ8/FXYD1/LAMA2/SYNM/VCAM1/PGM5/COL6A3/SLC8A3/BIN1/POPDC2/DMD/SGCZ/SLC8A1/RYR2/COL6A2/DYSF/COL6A1/BVES/SLC27A6/SGCE/CAV1/KCNJ3/ANK1/BGN
GOCC_SARCOPLASM	GOCC_SARCOPLASM	79	0.56597	1.54354	0.0131579	0.127228	0.104897	3466	tags=32%, list=18%, signal=26%	DHRS7C/NOS1/CASQ2/PLN/FLNC/JPH2/SLC2A4/SRL/THBS4/AKAP6/CACNA2D1/IRAG1/SPOCK1/SLC8A3/KLHL41/TRDN/JSRP1/RYR2/MEF2C/SLN/THBS1/ANK1/ITPR2/HABP4/RASD1
GOMF_AMYLOID_BETA_BINDING	GOMF_AMYLOID_BETA_BINDING	83	0.57108	1.53491	0.0131579	0.127228	0.104897	4476	tags=49%, list=23%, signal=38%	FPR2/LILRB2/MARCO/TGFB2/BCHE/MSR1/TLR6/FCGR2B/NGFR/ITGAM/CRYAB/ITGB2/GRIA3/TREM2/GRIA4/APBB1/GRIN2A/C1QA/ITM2A/EPHB2/TLR2/BACE1/APOE/LRP1/APBB2/CALCR/HSPG2/FBXO2/LDLRAD3/APBA2/ITGA2/TLR4/RAMP3/NLGN1/CD36/ADRB2/GRIA2/PRNP/GPRASP2/CD74/CLU
GOMF_EXTRACELLULAR_MATRIX_STRUCTURAL_CONSTITUENT	GOMF_EXTRACELLULAR_MATRIX_STRUCTURAL_CONSTITUENT	170	0.597655	1.75177	0.0131579	0.127228	0.104897	3419	tags=58%, list=18%, signal=48%	ADIPOQ/CILP/OGN/DPT/MFAP5/COL10A1/AMBN/COL11A1/COMP/COL6A6/TNXB/FBN1/ZPLD1/MUC6/HMCN1/PRG2/COL23A1/COL8A2/ASPN/EFEMP1/COL8A1/ANOS1/POSTN/CHI3L1/TNC/PRELP/NID2/SPON1/ABI3BP/LAMA1/VCAN/PODN/SRPX/COL5A3/COL16A1/CTHRC1/LAMA2/COL13A1/DCN/FGL2/HMCN2/PXDN/COL5A1/EMILIN1/FMOD/COL6A3/THBS2/COL14A1/ELN/FBLN2/FBN3/AEBP1/TGFBI/FBLN5/COL5A2/OIT3/FN1/MATN3/MXRA5/EDIL3/MMRN1/PRG4/COL12A1/COL15A1/LAMA4/MFAP4/LTB…
GOMF_GLYCOSAMINOGLYCAN_BINDING	GOMF_GLYCOSAMINOGLYCAN_BINDING	227	0.559665	1.70538	0.0131579	0.127228	0.104897	3137	tags=49%, list=16%, signal=41%	EPYC/REG1B/RSPO2/RSPO3/COL11A1/RSPO1/CTSG/FGF7/FGF10/CCL7/CCL23/CCN4/SERPINA5/VIT/SLIT2/SFRP1/COMP/CCDC80/CCN5/NLRP3/REG3G/TNFAIP6/FGF1/LYVE1/TNXB/FBN1/PRG2/ECM2/SULF1/SOST/FGF2/ANOS1/ELANE/LTF/ELSPBP1/POSTN/PLA2G2D/STAB2/ADAMTS15/ADAMTS3/SUSD5/PRELP/CCL8/NRP2/MPO/PRSS57/VCAN/THBS4/FGFR1/PF4V1/COL5A3/SERPINE2/ADAMTS8/PCOLCE2/COL13A1/DCN/SMOC1/PTPRC/COL5A1/SAA1/NOD2/AZU1/ADAMTS5/THBS2/LPL/SULF2/PF…
GOMF_METALLOENDOPEPTIDASE_ACTIVITY	GOMF_METALLOENDOPEPTIDASE_ACTIVITY	105	0.585521	1.63182	0.0131579	0.127228	0.104897	3501	tags=48%, list=18%, signal=39%	ADAMTS16/TLL1/MMP27/MMP20/ADAMTS12/MMP8/ADAM7/ADAM12/ADAMTSL1/ADAMTS14/MMP23B/ADAMTS2/ADAM33/PAPPA/ADAMTS10/MMP16/ADAMTS6/ADAM19/ADAMTS15/ADAMTS3/ADAMDEC1/ADAM29/TLL2/ADAMTSL3/ADAMTS4/ADAMTS8/MMP9/MMP3/MMP11/ADAMTS5/MMP17/TRABD2B/MMP25/ADAMTSL4/MMP7/ADAMTS9/MMP12/ADAMTS18/PAPLN/MMP2/BMP1/TRABD2A/MMP13/MMP19/THSD4/ECEL1/PHEX/ADAM23/MMP21/MMP1
GOMF_PROTEIN_TYROSINE_KINASE_ACTIVITY	GOMF_PROTEIN_TYROSINE_KINASE_ACTIVITY	135	0.529121	1.52223	0.0131579	0.127228	0.104897	3779	tags=33%, list=20%, signal=26%	ROS1/ROR2/DDR2/EPHA5/BLK/EFEMP1/BTK/PKDCC/NTRK3/FLT3/NTRK1/NRP2/ITK/PDGFRA/SLA/FGFR1/CSF1R/EPHA3/HCK/AXL/PDGFRL/EPHA6/ALK/MATK/ZAP70/PDGFRB/TEK/TIE1/HIPK4/LCK/JAK3/DYRK3/NRP1/NTRK2/EPHB2/RET/FYN/MUSK/INSRR/AATK/PEAK1/BMX/FLT4/LYN
GOMF_SERINE_HYDROLASE_ACTIVITY	GOMF_SERINE_HYDROLASE_ACTIVITY	179	0.470794	1.38897	0.0131579	0.127228	0.104897	3526	tags=36%, list=18%, signal=30%	CMA1/KLK5/FAP/CTSG/MMP8/KLK7/PCSK1/HGF/KLK6/TPSD1/KLK4/CTRB2/MASP1/CTRB1/DPP4/CELA1/GZMK/ELANE/LTF/KLK8/KLK9/HTRA3/PRSS57/CORIN/TPSG1/TPSAB1/KLK10/MMP9/TPSB2/F10/MMP3/AZU1/PCSK5/GZMM/CPVL/GZMB/ENDOU/GZMH/KLK13/CFI/C1S/GZMA/HP/MMP7/CFB/C2/HTRA4/PRSS21/F3/C1R/PCSK9/MMP2/KLK12/CELA3A/KLK11/KLK14/HTRA1/KLK1/PRSS23/TMPRSS3/TMPRSS11D/PRSS36/PLAU/MMP1/PRSS3
GOBP_ACTIN_FILAMENT_BASED_MOVEMENT	GOBP_ACTIN_FILAMENT_BASED_MOVEMENT	147	0.501655	1.45019	0.0133333	0.127228	0.104897	4246	tags=46%, list=22%, signal=36%	SCN2B/MYH8/MYL3/ACTC1/ATP1A2/PLN/SCN1B/ACTN2/KCNE4/ADORA1/ANK2/KCNJ5/MYH4/MYO1G/DES/PDE4B/KCNE1/CACNA2D1/CACNA1C/KCNJ8/MYL2/TMOD1/CACNA1G/PDPN/MYO1F/SCN3B/BIN1/EPDR1/DMD/KCNA5/WIPF1/GJA5/WAS/RYR2/MYO7B/SCN4B/KCNE1B/MYL4/KCNE5/MYH3/KCNH2/ACTN3/TPM2/MYH2/TPM1/ACTA1/CAV1/MYBPC3/KCNJ3/MYO5A/MYBPC2/VIM/GJC1/FLNA/STC1/MYO7A/WIPF3/GATA4/DSC2/KCND3/TNNT2/PARVA/SHTN1/GSN/MYO1B/CACNB2/KCNJ2/TNNT1
GOBP_ALPHA_BETA_T_CELL_ACTIVATION	GOBP_ALPHA_BETA_T_CELL_ACTIVATION	147	0.61314	1.77248	0.0133333	0.127228	0.104897	2801	tags=39%, list=15%, signal=33%	TARM1/NLRP3/TNFSF4/WDFY4/TNFSF8/LILRB4/IL6/DOCK2/CD80/FUT7/IL21/CCR2/LY9/PLA2G2D/CD28/NCKAP1L/LILRB1/IL12RB1/CRTAM/ITK/SLAMF6/LGALS9B/PTPN22/CCL19/CD86/IRF4/IL27/PTPRC/CLEC4A/CD300A/SPN/EOMES/IFNG/SASH3/LGALS7B/TBX21/GPR183/IL12B/RUNX3/EBI3/ZAP70/LEF1/TNFSF18/RASAL3/CD274/FOXP3/CD3E/ZBTB16/LOXL3/HLX/ZNF683/TOX/IL15/JAK3/LGALS9C/RSAD2/PRKCQ
GOBP_AMINOGLYCAN_METABOLIC_PROCESS	GOBP_AMINOGLYCAN_METABOLIC_PROCESS	172	0.472168	1.38014	0.0133333	0.127228	0.104897	3631	tags=34%, list=19%, signal=28%	KERA/OMD/HAS1/OGN/HS3ST3A1/HPSE2/GPC6/HGF/LYVE1/HS3ST3B1/FGF2/CHST13/STAB2/CHSY3/CHI3L1/PRELP/VCAN/CHST15/ST3GAL6/CHI3L2/CHST11/DCN/HS3ST2/FMOD/DSE/NDST3/CHST1/CHST6/PDGFRB/ANGPT1/CHIT1/CHST7/DSEL/GALNT5/CEMIP/CHST3/ITIH3/XYLT1/LUM/ACAN/IL15/HPSE/SPOCK2/GAL3ST3/HAS2/CSGALNACT1/SDC2/CSPG4/EGFLAM/ITIH5/BGN/EGF/ARSB/GPC4/CD44/HSPG2/PDGFB/ST3GAL2/HYAL1
GOBP_CD4_POSITIVE_ALPHA_BETA_T_CELL_DIFFERENTIATION	GOBP_CD4_POSITIVE_ALPHA_BETA_T_CELL_DIFFERENTIATION	80	0.62646	1.6892	0.0133333	0.127228	0.104897	4060	tags=48%, list=21%, signal=38%	NLRP3/TNFSF4/IL6/CD80/FUT7/IL21/LY9/PLA2G2D/NCKAP1L/IL12RB1/SLAMF6/CCL19/CD86/IRF4/IL27/SPN/IFNG/SASH3/TBX21/GPR183/IL12B/RUNX3/LEF1/TNFSF18/FOXP3/LOXL3/HLX/TOX/JAK3/RSAD2/SOCS1/RORA/HLA-DRB1/IL6R/IL18R1/HLA-DRA/ANXA1/CTSL
GOBP_CELLULAR_RESPONSE_TO_MECHANICAL_STIMULUS	GOBP_CELLULAR_RESPONSE_TO_MECHANICAL_STIMULUS	74	0.629108	1.68012	0.0133333	0.127228	0.104897	4957	tags=45%, list=26%, signal=33%	TLR8/ANKRD1/ATP1A2/CASP5/TNFRSF8/IL13/TNFSF14/MAG/TLR7/WNT11/BMP6/MMP7/RIPOR2/PDE2A/PIEZO2/COL1A1/FAS/SOX9/HABP4/ITGA2/TMEM150C/TLR4/CASP1/HDAC4/KCNJ2/IL1B/EGFR/CD40/ENG/AQP1/KCNK4/IRF1/MAP3K14
GOBP_CYTOKINE_PRODUCTION_INVOLVED_IN_IMMUNE_RESPONSE	GOBP_CYTOKINE_PRODUCTION_INVOLVED_IN_IMMUNE_RESPONSE	93	0.571807	1.56862	0.0133333	0.127228	0.104897	4527	tags=48%, list=24%, signal=37%	CLC/NLRP3/IL10/FFAR3/TNFSF4/LILRB4/SCIMP/IL6/TGFB2/BTK/CCR2/LILRB1/TRIL/TGFB3/CD226/NOD2/SASH3/TBX21/ANGPT1/FOXP3/NR4A3/CLEC7A/KIR2DL4/TNF/IRAK3/IFNB1/JAK3/CLNK/RSAD2/LAPTM5/GPRC5B/TNFRSF1B/TLR4/IL18R1/IL1R1/HLA-F/CD36/HLA-G/HMOX1/TGFB1/DDX58/SMAD7/CD74/IL1B/TRIM6
GOBP_DEVELOPMENTAL_CELL_GROWTH	GOBP_DEVELOPMENTAL_CELL_GROWTH	213	0.462972	1.38714	0.0133333	0.127228	0.104897	4103	tags=28%, list=21%, signal=22%	CACNG7/OSTN/IGF1/PI16/PLXNA4/RGS4/L1CAM/SLIT2/ISLR2/NTN1/ADRA1A/CXCL12/POSTN/SYT3/DCLK1/NRP2/AKAP6/OLFM1/MAG/ITGA4/NGF/TNN/SEMA5B/SYT4/SEMA3A/MAP1B/TRPV2/FN1/DSCAM/HAMP/TNR/BDNF/CPNE5/RGS2/NRCAM/SPP1/NRP1/DPYSL2/DRAXIN/SEMA3D/SEMA6B/APOE/NDN/LRP1/ARHGAP4/SOX9/RIMS1/EDN1/SORBS2/CXCR4/DISC1/SEMA3G/GATA4/TMEM108/MACF1/MAP2/LAMB2/SEMA6D/SHTN1
GOBP_DEVELOPMENTAL_GROWTH_INVOLVED_IN_MORPHOGENESIS	GOBP_DEVELOPMENTAL_GROWTH_INVOLVED_IN_MORPHOGENESIS	223	0.48737	1.478	0.0133333	0.127228	0.104897	4103	tags=29%, list=21%, signal=23%	CACNG7/OSTN/PLXNA4/FGF10/L1CAM/SLIT2/SFRP1/SFRP2/FGF1/ISLR2/NTN1/CXCL12/POSTN/CCL11/SYT3/DCLK1/TNC/FMN1/NRP2/LHX1/OLFM1/MAG/ITGA4/NGF/TNN/SALL1/SEMA5B/SYT4/SEMA3A/NKD1/KIF26B/MAP1B/TRPV2/FN1/DSCAM/WNT11/TNR/CSF1/BDNF/CPNE5/NRCAM/SPP1/NRP1/DPYSL2/DRAXIN/SEMA3D/S1PR1/SEMA6B/APOE/ESR1/NDN/LRP1/ARHGAP4/SOX9/RIMS1/CXCR4/DISC1/SEMA3G/BMP4/TMEM108/MACF1/MAP2/LAMB2/SEMA6D/SHTN1
GOBP_ENDOTHELIAL_CELL_MIGRATION	GOBP_ENDOTHELIAL_CELL_MIGRATION	213	0.531244	1.59169	0.0133333	0.127228	0.104897	4285	tags=39%, list=22%, signal=31%	FGF16/LGALS12/FAP/GREM1/MEOX2/SLIT2/FGF1/SCG2/ITGB3/DPP4/FGF2/FOXC2/NRP2/CYP1B1/FGFR1/DCN/EGR3/ITGB2/FGF18/PIK3CG/TBXA2R/ADGRA2/SMOC2/BMPER/HDAC9/TDGF1/JCAD/CXCL13/STARD13/ANGPT1/TEK/PIK3CD/AKT3/LOXL2/CCBE1/MEF2C/RHOJ/ADAMTS9/SERPINF1/WNT7A/TNF/THBS1/BMP10/ADTRP/ANXA3/VEGFC/NRP1/NOS3/VASH1/ACVRL1/APOE/AGT/ADGRB1/FSTL1/EGF/PLXND1/CDH13/STC1/EDN1/PRSS3/PDGFB/SPARC/TNFSF12/PLK2/FLT4/BMP4/SOX18/CDH5/…
GOBP_EXTRACELLULAR_MATRIX_DISASSEMBLY	GOBP_EXTRACELLULAR_MATRIX_DISASSEMBLY	80	0.653731	1.76274	0.0133333	0.127228	0.104897	3675	tags=52%, list=19%, signal=43%	CMA1/KLK5/TLL1/FAP/MMP20/CTSG/MMP8/KLK7/KLK4/DDR2/CTRB2/IL6/CTRB1/DPP4/MMP16/ELANE/TLL2/TPSAB1/ADAMTS4/MMP9/MMP3/MMP11/ADAMTS5/PDPN/MELTF/SCUBE3/TIMP2/CTSK/MMP7/MMP12/MMP2/BMP1/HTRA1/MMP13/MMP19/LRP1/SCUBE1/SH3PXD2B/MMP1/CD44/CTSV/CARMIL2
GOBP_EXTRINSIC_APOPTOTIC_SIGNALING_PATHWAY_VIA_DEATH_DOMAIN_RECEPTORS	GOBP_EXTRINSIC_APOPTOTIC_SIGNALING_PATHWAY_VIA_DEATH_DOMAIN_RECEPTORS	82	0.570458	1.53029	0.0133333	0.127228	0.104897	3803	tags=24%, list=20%, signal=20%	SCRT2/HGF/FAIM2/SFRP1/SFRP2/NGF/TIMP3/ZSWIM2/FASLG/ICAM1/TNF/THBS1/FAS/TMC8/NOS3/ITPRIP/TNFRSF10C/SERPINE1/BMPR1B/TNFAIP3
GOBP_FIBROBLAST_PROLIFERATION	GOBP_FIBROBLAST_PROLIFERATION	78	0.595773	1.61824	0.0133333	0.127228	0.104897	3590	tags=32%, list=19%, signal=26%	IGF1/FGF10/SFRP1/DDR2/WNT2/NGFR/LTA/PDGFC/PDGFRA/IL13/SPHK1/CD300A/EREG/IFI30/FN1/PDGFRB/NLRC3/GAS6/C1QL4/CDK6/NUPR1/AGT/ESR1/PDGFB/PDGFA
GOBP_GASTRULATION	GOBP_GASTRULATION	172	0.472594	1.38139	0.0133333	0.127228	0.104897	4072	tags=35%, list=21%, signal=28%	ADIPOQ/COL11A1/HAND1/CFC1/MMP8/NOG/SFRP1/HMGA2/SFRP2/IL10/APELA/ITGB3/COL8A1/INHBA/FOXC2/LHX1/ITGA4/MMP9/GATA6/COL5A1/EOMES/ITGB2/SNAI1/TRIM15/COL5A2/FN1/LEF1/WNT5B/COL12A1/APLNR/WNT11/MIXL1/ITGA7/NR4A3/ITGA5/COL6A1/VTN/FOXF1/LAMA3/MYADM/MMP2/TENM4/SOX17/TBX20/CRB2/PHLDB1/MESP2/FGF8/TAL1/TBXT/GSC/PHLDB2/APLN/ITGA2/BMP4/COL7A1/SOX7/ITGB5/COL4A2/ITGAV
GOBP_IMMUNOGLOBULIN_PRODUCTION	GOBP_IMMUNOGLOBULIN_PRODUCTION	103	0.643418	1.79112	0.0133333	0.127228	0.104897	2745	tags=27%, list=14%, signal=23%	AICDA/CR1/CCR6/IL10/TNFSF4/IL6/FCRL3/BTK/IL21/CD22/FCGR2B/CD28/GAPT/IL13/CD86/PTPRC/MZB1/SASH3/TBX21/CD40LG/VPREB1/IL13RA2/FOXP3/TNFRSF4/VPREB3/TNF/IL27RA/HLA-DQB1
GOBP_IMPORT_INTO_CELL	GOBP_IMPORT_INTO_CELL	229	0.510503	1.54736	0.0133333	0.127228	0.104897	3989	tags=36%, list=21%, signal=29%	CACNG7/CACNG8/SLC22A2/NOS1/GSG1L/RGS4/KCNJ12/ATP1A2/CACNG5/NTSR1/CACNG2/ITGB3/SLC22A3/ABCC9/GDNF/SLC1A2/LTF/KCNJ5/SLC2A5/FXYD2/SLC18A1/SLC39A12/DRD2/IL10RA/CACNA2D1/ITGA4/KCNJ8/FOLR2/FAM155A/SLC16A2/IFNG/SLC7A3/SLC8A3/SLC6A2/SLC18A2/TREM2/TRPV2/SLC6A20/SNAP25/SLC8A1/SLC2A3/SNCA/SPX/SLC15A3/SLC47A1/SLC9C2/KCNJ18/KCNH2/RGS2/THBS1/SLC39A14/SLC9A9/KCNJ10/GRM1/SLC24A2/DNM1/SLC12A8/FYN/GPM6B/KCNJ3/SLC6…
GOBP_INFLAMMATORY_RESPONSE_TO_ANTIGENIC_STIMULUS	GOBP_INFLAMMATORY_RESPONSE_TO_ANTIGENIC_STIMULUS	58	0.604894	1.5396	0.0133333	0.127228	0.104897	2486	tags=41%, list=13%, signal=36%	IL31RA/ADCYAP1/IL10/FUT7/BTK/IL2RA/ELANE/FCGR2B/PLA2G2D/CD28/LTA/NOD2/CD6/GPR17/IL12B/IL5RA/CYSLTR1/ICAM1/IL1F10/IL36RN/NLRP6/C3/IL36G/TNF
GOBP_KERATINIZATION	GOBP_KERATINIZATION	224	0.530197	1.60743	0.0133333	0.127228	0.104897	2849	tags=39%, list=15%, signal=33%	KRTAP13-1/KRTAP19-3/KRTAP19-7/KRTAP13-4/KRTAP4-3/KRTAP6-1/KRTAP4-4/KRTAP2-4/KRTAP9-8/KRTAP9-4/KRTAP9-3/KRTAP13-3/KRTAP19-5/KRTAP23-1/KRTAP20-1/KRTAP26-1/KRTAP19-4/KRTAP27-1/KRT28/KRTAP19-6/KLK5/KRTAP24-1/KRTAP4-6/KRTAP4-11/KRTAP5-2/KRTAP2-3/KRTAP3-3/KRTAP4-5/KRTAP9-9/KRTAP4-2/KRTAP8-1/KRT85/KRT38/KRTAP13-2/KRTAP1-4/KRTAP20-2/KRT25/KRT81/KRT34/KRTAP1-3/KRTAP11-1/KRTAP19-1/KRTAP9-7/CDSN/KRT75/KRTAP…
GOBP_LEUKOCYTE_HOMEOSTASIS	GOBP_LEUKOCYTE_HOMEOSTASIS	78	0.64994	1.76537	0.0133333	0.127228	0.104897	3803	tags=40%, list=20%, signal=32%	SPTA1/IL6/TNFRSF13B/IL2RA/FLT3/GAPT/NCKAP1L/LMO1/PDE4B/GPR174/DOCK10/TNFSF14/TNFRSF17/TNFSF13B/AXL/SIT1/DOCK11/GPR183/PIK3CD/FOXP3/MEF2C/JAM3/FAS/CXCL6/JAK3/SH2B3/KITLG/CORO1A/ADA/LYN/TNFAIP3
GOBP_LOCALIZATION_WITHIN_MEMBRANE	GOBP_LOCALIZATION_WITHIN_MEMBRANE	75	0.629052	1.67582	0.0133333	0.127228	0.104897	4327	tags=41%, list=23%, signal=32%	CACNG7/CACNG8/NRXN2/CDH2/CACNG5/CACNG2/DOCK2/ITGA4/PTPRC/REEP2/ITGB2/ITGAL/CD2/THY1/NRXN1/SHISA6/MUSK/APOE/RFTN1/CDH13/FLNA/GRIK5/GRIK2/LHFPL4/ITGB7/GLRB/PTN/NLGN1/GSN/SHANK3/DLG4
GOBP_MACROPHAGE_ACTIVATION	GOBP_MACROPHAGE_ACTIVATION	97	0.686034	1.89943	0.0133333	0.127228	0.104897	3314	tags=51%, list=17%, signal=42%	IL31RA/BPI/TLR8/MMP8/FPR2/IL10/IL6/VSIG4/TLR6/LBP/FCGR2B/LRRK2/LRFN5/TLR1/ITGAM/SLC11A1/STAP1/IL13/SPHK1/HAVCR2/C5AR1/PTPRC/ITGB2/IFNG/AZU1/SYT11/TMEM106A/CSF2/CST7/CCL3/TREM2/TAFA3/SUCNR1/AIF1/TLR7/HAMP/SNCA/CD200/IL1RL1/DYSF/TNF/TYROBP/C1QA/THBS1/SPACA3/TLR2/CD93/CX3CL1/IL33
GOBP_MAINTENANCE_OF_LOCATION_IN_CELL	GOBP_MAINTENANCE_OF_LOCATION_IN_CELL	205	0.553467	1.65654	0.0133333	0.127228	0.104897	3545	tags=30%, list=18%, signal=25%	LACRT/HTR2A/DHRS7C/NOS1/CASQ2/ATP1A2/PLN/NTSR1/CCL21/RIT2/ANK2/JPH2/FGF2/AKAP6/IL13/DRD2/CD19/P2RY6/CACNA1C/CCR5/CCL19/PTPRC/CXCL9/FASLG/CCL3/SLC30A4/RASA3/DMD/CXCL11/GPER1/TRDN/MCOLN2/SLC8A1/NR5A1/MCOLN3/BDKRB1/ANXA6/APLNR/JSRP1/NPSR1/RYR2/SNCA/CEMIP/HTR2B/F2RL3/THY1/CXCL10/SYNE1/CD4/F2R/LCK/SRGN/CAV1/APOE/CCDC88A/ITPR2/CLIC2/CX3CL1/CORO1A/S100A8/TRPC1/GRIK5
GOBP_MUSCLE_CELL_MIGRATION	GOBP_MUSCLE_CELL_MIGRATION	78	0.649751	1.76486	0.0133333	0.127228	0.104897	4225	tags=50%, list=22%, signal=39%	ADIPOQ/IGF1/CCN4/SLIT2/NOX4/ITGB3/PRKG1/POSTN/THBS4/MYOCD/MEGF10/PDGFRB/AIF1/MEF2C/NR4A3/IGFBP5/VTN/CCL5/HAS2/NRP1/TPM1/PLEKHO1/LRP1/DOCK4/SERPINE1/PLAU/PDGFB/PDGFA/ACE/ITGA2/LPAR1/ADAMTS1/PARVA/ANXA1/SEMA6D/CCN3/SMO/HDAC4/FGF9
GOBP_NEGATIVE_REGULATION_OF_CATION_TRANSMEMBRANE_TRANSPORT	GOBP_NEGATIVE_REGULATION_OF_CATION_TRANSMEMBRANE_TRANSPORT	81	0.59773	1.60557	0.0133333	0.127228	0.104897	3389	tags=37%, list=18%, signal=31%	RGS4/CASQ2/ATP1A2/PLN/ACTN2/KCNE4/NTSR1/TWIST1/ADRA2A/KCNE1/DRD2/RRAD/REM1/MMP9/GEM/BIN1/TRDN/HAMP/KCNE1B/KCNE5/HECW1/SLN/KCNH2/RGS2/PCSK9/EPHB2/CAV1/SLC6A9/CLIC2/SLC43A1
GOBP_NEGATIVE_REGULATION_OF_LEUKOCYTE_PROLIFERATION	GOBP_NEGATIVE_REGULATION_OF_LEUKOCYTE_PROLIFERATION	87	0.645923	1.74798	0.0133333	0.127228	0.104897	3849	tags=55%, list=20%, signal=44%	CLEC4G/CR1/GREM1/PDCD1LG2/IL10/LILRB2/LILRB4/BLK/CD80/VSIG4/TNFRSF13B/BTK/IL2RA/FCGR2B/PLA2G2D/LILRB1/MNDA/CRTAM/CCL8/HAVCR2/LGALS9B/ENPP3/CD86/CD300A/SPN/LGALS7B/LST1/CTLA4/SOX11/LRRC32/CD274/FOXP3/IDO1/TYROBP/TMEM131L/LGALS9C/SFTPD/GPNMB/IL33/CRP/IL20RB/HLA-DRB1/SCGB1A1/BTN2A2/LYN/BMP4/TNFAIP3/GAL
GOBP_NEGATIVE_REGULATION_OF_TUMOR_NECROSIS_FACTOR_SUPERFAMILY_CYTOKINE_PRODUCTION	GOBP_NEGATIVE_REGULATION_OF_TUMOR_NECROSIS_FACTOR_SUPERFAMILY_CYTOKINE_PRODUCTION	58	0.680189	1.73124	0.0133333	0.127228	0.104897	2666	tags=47%, list=14%, signal=40%	ADIPOQ/IGF1/BPI/CD33/IL10/C5AR2/LILRA4/TWIST1/LBP/LTF/LILRB1/SLAMF1/HAVCR2/PTPN22/CLEC4A/AXL/NOD2/SYT11/TREM2/SIRPA/CD274/FOXP3/NLRC3/POMC/GAS6/IRAK3/IL27RA
GOBP_NEURON_APOPTOTIC_PROCESS	GOBP_NEURON_APOPTOTIC_PROCESS	223	0.468905	1.422	0.0133333	0.127228	0.104897	4792	tags=34%, list=25%, signal=26%	GDF5/PRKCG/NEFL/KCNB1/FAIM2/IL10/PITX3/TGFB2/GDNF/SNCB/GRID2/NTRK1/NGFR/ITGAM/NAIP/TGFB3/DIO3/MAG/NGF/C5AR1/AXL/FASLG/CCL3/ANGPT1/CRLF1/MEF2C/CCL2/BDNF/VSTM2L/TNF/ITGA1/TYROBP/CX3CR1/FAS/DLX1/F2R/PCSK9/ADARB1/NTRK2/STXBP1/DRAXIN/NES/FYN/NUPR1/BACE1/APOE/FGF8/LRP1/CX3CL1/CORO1A/PTPRZ1/CLCF1/SOD2/GRIK5/GRIK2/FGF20/ISL1/NDNF/NFATC4/ADORA2A/RETREG1/HDAC4/CNTFR/HMOX1/JAK2/PRNP/ARRB2/EN2/SCN2A/TFAP2D/P…
GOBP_POSITIVE_REGULATION_OF_B_CELL_ACTIVATION	GOBP_POSITIVE_REGULATION_OF_B_CELL_ACTIVATION	78	0.626462	1.7016	0.0133333	0.127228	0.104897	2185	tags=27%, list=11%, signal=24%	IL10/TNFSF4/IGLL1/IL6/FCRL3/BTK/IL21/CD28/NCKAP1L/CD38/IL13/TNFSF13B/PTPRC/NOD2/IGLL5/SASH3/TBX21/GPR183/CD27/TNFRSF4/MEF2C
GOBP_POSITIVE_REGULATION_OF_ENDOCYTOSIS	GOBP_POSITIVE_REGULATION_OF_ENDOCYTOSIS	97	0.560625	1.55221	0.0133333	0.127228	0.104897	4476	tags=37%, list=23%, signal=29%	SFRP4/GREM1/APELA/SGIP1/CCL21/LRRK2/NCKAP1L/STAP1/DRD2/CCL19/AXL/TREM2/CLIP3/ANGPT1/CD14/SNCA/C3/VTN/RAB31/PCSK9/DAB2/APOE/EGF/LRP1/SELE/SERPINE1/DLL1/CALY/APLN/BICD1/ITGA2/NLGN1/CD36/SMPD1/ARRB2/CLU
GOBP_POSITIVE_REGULATION_OF_EPITHELIAL_CELL_MIGRATION	GOBP_POSITIVE_REGULATION_OF_EPITHELIAL_CELL_MIGRATION	147	0.564681	1.63239	0.0133333	0.127228	0.104897	4285	tags=39%, list=22%, signal=30%	FGF16/FGF7/FGF10/CCR6/FGF1/ITGB3/TGFB2/FGF2/FOXC2/NRP2/FGFR1/MMP9/IFNG/FGF18/PIK3CG/ADGRA2/SMOC2/HDAC9/TDGF1/GLIPR2/JCAD/ANGPT1/TEK/PIK3CD/AKT3/CCBE1/RHOJ/WNT7A/THBS1/ANXA3/HAS2/VEGFC/NRP1/NOS3/AGT/EGF/ENPP2/SOX9/EDN1/PDGFB/MAPRE2/SPARC/HYAL1/PLK2/FLT4/ITGA2/BMP4/MAP3K3/ANXA1/PTGS2/FGFBP1/RIN2/HBEGF/RRAS/HMOX1/TGFB1/PRKD1
GOBP_POSITIVE_REGULATION_OF_INTERLEUKIN_6_PRODUCTION	GOBP_POSITIVE_REGULATION_OF_INTERLEUKIN_6_PRODUCTION	82	0.679694	1.82332	0.0133333	0.127228	0.104897	4425	tags=52%, list=23%, signal=41%	TLR8/MMP8/ADCYAP1/LILRA2/TNFSF4/LILRA5/LILRB2/SCIMP/IL6/TWIST1/TLR6/LBP/IL16/TLR1/NLRP10/NOD2/IFNG/EREG/LPL/POU2F2/AIF1/TLR7/POU2AF1/RAB7B/CLEC7A/TNF/TYROBP/F2R/TLR2/IL1RAP/IL33/PTAFR/ISL1/C1QTNF4/IL6R/IFIH1/TLR4/CARD9/CD36/TSLP/DDX58/CD74/IL1B
GOBP_POSITIVE_REGULATION_OF_MAP_KINASE_ACTIVITY	GOBP_POSITIVE_REGULATION_OF_MAP_KINASE_ACTIVITY	229	0.543621	1.64775	0.0133333	0.127228	0.104897	3854	tags=29%, list=20%, signal=24%	HTR2A/IGF1/SBK2/FGF10/HGF/ROR2/FPR1/FGF1/BIRC7/FGF2/NTRK3/FLT3/TLR6/ELANE/LRRK2/PIK3R6/PIK3R5/EDN3/ADRA2A/PDGFC/TGFB3/FGFR1/CCL19/C5AR1/PTPRC/SAA1/NOD2/PROK2/FGF18/ALK/PIK3CG/CD40LG/NRG1/PDE6G/TDGF1/PDGFRB/GHR/IL34/FGD2/HTR2B/GH1/MAP4K1/RASGRP1/TNF/TNFSF11/ITGA1/EPGN/THBS1/GRM1/IGFBP6/MAP3K20/RET/CSPG4/AGT/EGF/KITLG/EDN1/CXCR4/PDGFB/PDGFA/S100A12/S1PR2/GADD45B/MAPK11/LPAR1/TLR4/TPD52L1
GOBP_POSITIVE_REGULATION_OF_PHOSPHATIDYLINOSITOL_3_KINASE_SIGNALING	GOBP_POSITIVE_REGULATION_OF_PHOSPHATIDYLINOSITOL_3_KINASE_SIGNALING	88	0.650286	1.76297	0.0133333	0.127228	0.104897	3901	tags=52%, list=20%, signal=42%	IGF1/MYOC/HGF/ROR2/ROR1/TGFB2/NCF1/FGF2/NTRK3/FLT3/CSF3/NTRK1/CD28/PIK3R5/PDGFC/PDGFRA/FGFR1/PRR5L/OSM/DCN/PIK3AP1/PIK3CG/FN1/PDGFRB/GPER1/ANGPT1/TEK/PIK3CD/HCST/GH1/LEP/TNF/SELP/F2R/CCL5/NTRK2/FYN/AGT/EGF/SOX9/PDGFB/PDGFA/HCLS1/LYN/WNT16/FGR
GOBP_POSITIVE_REGULATION_OF_SMOOTH_MUSCLE_CELL_PROLIFERATION	GOBP_POSITIVE_REGULATION_OF_SMOOTH_MUSCLE_CELL_PROLIFERATION	81	0.621749	1.67009	0.0133333	0.127228	0.104897	4644	tags=56%, list=24%, signal=42%	IGF1/CCN4/IL10/IL6/FGF2/ELANE/IL13/P2RY6/MMP9/EREG/PDGFRB/RBPMS2/AIF1/TGM2/NR4A3/IGFBP5/TNF/THBS1/MMP2/CCL5/NPY5R/S1PR1/HTR1B/CDH13/CX3CL1/SERPINF2/CALCRL/PTAFR/EDN1/PDGFB/ITGA2/BMP4/IL6R/ADAMTS1/HDAC4/HBEGF/HMOX1/FGF9/JAK2/TGFBR2/EGFR/PDGFD/STAT1/IL18/PPARGC1A
GOBP_POSITIVE_REGULATION_OF_T_CELL_PROLIFERATION	GOBP_POSITIVE_REGULATION_OF_T_CELL_PROLIFERATION	97	0.688021	1.90493	0.0133333	0.127228	0.104897	2801	tags=46%, list=15%, signal=40%	SPTA1/IGF1/CD209/PDCD1LG2/CD70/TNFSF4/LILRB2/IL6/CD80/IL21/IL2RA/CCR2/CD28/NCKAP1L/IL12RB1/HAVCR2/PTPN22/CCL19/CD86/CLECL1/TNFSF13B/VCAM1/PTPRC/SASH3/CD1D/CD6/CD40LG/IL12B/EBI3/ZAP70/AIF1/RASAL3/CD274/FOXP3/CD3E/HLA-DMB/TNFSF9/LEP/CD4/IL27RA/IL15/HLA-DPA1/JAK3/CCL5/PRKCQ
GOBP_POSITIVE_REGULATION_OF_TUMOR_NECROSIS_FACTOR_SUPERFAMILY_CYTOKINE_PRODUCTION	GOBP_POSITIVE_REGULATION_OF_TUMOR_NECROSIS_FACTOR_SUPERFAMILY_CYTOKINE_PRODUCTION	86	0.693417	1.87523	0.0133333	0.127228	0.104897	4268	tags=52%, list=22%, signal=41%	MMP8/LILRA2/TNFRSF8/LILRA5/IL6/TWIST1/CCR2/LBP/TLR1/HAVCR2/CCL19/CD86/PTPRC/SPN/NOD2/IFNG/AZU1/LPL/SASH3/PF4/LY96/IL12B/CCL3/CD14/CD2/CLEC7A/LEP/RASGRP1/TYROBP/ORM2/THBS1/PTPRJ/TLR2/IL33/PTAFR/ORM1/ISL1/C1QTNF4/IFIH1/TLR4/NFATC4/CARD9/CD36/JAK2/DDX58
GOBP_PROTEIN_LOCALIZATION_TO_SYNAPSE	GOBP_PROTEIN_LOCALIZATION_TO_SYNAPSE	80	0.581446	1.56783	0.0133333	0.127228	0.104897	3252	tags=29%, list=17%, signal=24%	CACNG7/CACNG8/NPHS1/GPC6/NRXN2/SHANK1/CACNG5/CACNG2/MAP1A/NETO1/GRIP2/STX1B/KIF17/SNAP25/CEP112/GRIN2A/WNT7A/TYROBP/NRXN1/MPP4/SHISA6/TAMALIN/GPC4
GOBP_REGULATION_OF_ANION_TRANSMEMBRANE_TRANSPORT	GOBP_REGULATION_OF_ANION_TRANSMEMBRANE_TRANSPORT	107	0.536005	1.49203	0.0133333	0.127228	0.104897	2664	tags=21%, list=14%, signal=18%	ADIPOQ/OSTN/IGF1/GIP/RGS4/ATP1A2/ENPP1/PID1/GRM5/EDNRA/SORBS1/AZIN2/CLIP3/PRKCB/NR4A3/GH1/ERFE/C3/LEP/TNF/RGS2/THBS1
GOBP_REGULATION_OF_CALCIUM_ION_TRANSMEMBRANE_TRANSPORTER_ACTIVITY	GOBP_REGULATION_OF_CALCIUM_ION_TRANSMEMBRANE_TRANSPORTER_ACTIVITY	82	0.597921	1.60396	0.0133333	0.127228	0.104897	2173	tags=28%, list=11%, signal=25%	NOS1/CASQ2/ATP1A2/PLN/FGF14/ANK2/JPH2/ADRA2A/PDE4B/AKAP6/DRD2/STAC/RRAD/STAC2/CACNA2D1/P2RY6/REM1/GEM/RGN/DMD/TRDN/JSRP1/RYR2
GOBP_REGULATION_OF_CALCIUM_ION_TRANSPORT_INTO_CYTOSOL	GOBP_REGULATION_OF_CALCIUM_ION_TRANSPORT_INTO_CYTOSOL	93	0.618392	1.69642	0.0133333	0.127228	0.104897	3493	tags=45%, list=18%, signal=37%	LACRT/DHRS7C/NOS1/CASQ2/ATP1A2/PLN/NTSR1/ANK2/JPH2/P2RX7/AKAP6/IL13/CD19/P2RY6/CACNA1C/CXCL9/TRPC3/DMD/CXCL11/GPER1/TRDN/SLC8A1/BDKRB1/APLNR/JSRP1/NPSR1/RYR2/SNCA/CEMIP/F2RL3/THY1/CXCL10/CD4/F2R/CAV1/FYN/P2RX5/CLIC2/CX3CL1/CORO1A/CALCR/TRPC1
GOBP_REGULATION_OF_CATION_CHANNEL_ACTIVITY	GOBP_REGULATION_OF_CATION_CHANNEL_ACTIVITY	172	0.564036	1.64867	0.0133333	0.127228	0.104897	2543	tags=30%, list=13%, signal=26%	CACNG7/CACNG8/NOS1/GSG1L/CRHBP/NEFL/SHANK1/CASQ2/PLN/CACNG5/SCN1B/ACTN2/KCNE4/NTSR1/CACNG2/FGF14/ANK2/JPH2/NETO1/CCR2/LRRC55/RGS9/PDE4B/AKAP6/KCNE1/DRD2/STAC/RRAD/STAC2/CACNA2D1/RASGRF1/P2RY6/REM1/MMP9/KCNS2/RASGRF2/SHISA9/GEM/IFNG/GRIA3/TREM2/DMD/TRDN/JSRP1/MEF2C/CCL2/KCNE1B/GRIA4/GRIN2A/KCNE5/KCNC2
GOBP_REGULATION_OF_CELL_KILLING	GOBP_REGULATION_OF_CELL_KILLING	97	0.658377	1.82286	0.0133333	0.127228	0.104897	2849	tags=45%, list=15%, signal=39%	FCER2/IL7R/IL21/P2RX7/FCGR2B/DNASE1L3/PIK3R6/ITGAM/NCR3/LILRB1/IL12RB1/CRTAM/KLRD1/SLAMF6/STAP1/IL13/CD1B/CD226/HAVCR2/SH2D1A/KLRC2/PTPRC/IFNG/CD1D/PRF1/IL18RAP/IL12B/CD1E/LAG3/CD1C/VAV1/KLRC4-KLRK1/NCR1/ICAM1/CD1A/CLEC7A/KIR2DL4/LEP/RASGRP1/SERPINB9/TYROBP/KLRC1/CXCL6/KRT6A
GOBP_REGULATION_OF_EPITHELIAL_CELL_MIGRATION	GOBP_REGULATION_OF_EPITHELIAL_CELL_MIGRATION	228	0.493241	1.49567	0.0133333	0.127228	0.104897	4285	tags=36%, list=22%, signal=28%	FGF16/FGF7/FGF10/MEOX2/SLIT2/CCR6/FGF1/ITGB3/TGFB2/FGF2/FOXC2/NRP2/FGFR1/MMP9/DCN/IFNG/SEMA3A/FGF18/PIK3CG/TBXA2R/ADGRA2/SMOC2/BMPER/HDAC9/TDGF1/GLIPR2/JCAD/CXCL13/STARD13/ANGPT1/TEK/PIK3CD/AKT3/CCBE1/MEF2C/RHOJ/ADAMTS9/SERPINF1/WNT7A/TNF/THBS1/BMP10/ANXA3/HAS2/VEGFC/NRP1/NOS3/VASH1/ACVRL1/APOE/AGT/ADGRB1/EGF/ARSB/ENPP2/SOX9/STC1/EDN1/PDGFB/MAPRE2/SPARC/HYAL1/PLK2/FLT4/ITGA2/BMP4/PTPRG/MACF1/PTN/…
GOBP_REGULATION_OF_HUMORAL_IMMUNE_RESPONSE	GOBP_REGULATION_OF_HUMORAL_IMMUNE_RESPONSE	75	0.567349	1.51144	0.0133333	0.127228	0.104897	3221	tags=53%, list=17%, signal=45%	KLK5/CR1/C4B/KLK7/C4A/FCER2/CR2/C5AR2/VSIG4/ACOD1/FCGR2B/CPN2/C3AR1/C7/LTA/CD19/C5AR1/GATA6/PTPRC/NOD2/C6/CFP/CXCL13/CFI/C1S/PROS1/C1QB/C3/CFB/C2/C1QC/TNF/VTN/C1QA/C1R/C4BPB/SERPING1/CR1L/CFHR1/ZP4
GOBP_REGULATION_OF_JNK_CASCADE	GOBP_REGULATION_OF_JNK_CASCADE	128	0.497815	1.42392	0.0133333	0.127228	0.104897	5613	tags=46%, list=29%, signal=33%	MMP8/SFRP1/SFRP2/CCL21/DACT1/NCF1/FCGR2B/TNFRSF19/SH3RF3/SLAMF1/PTPN22/CCL19/NOD2/SEMA3A/CD27/SIRPA/RASGRP1/WNT7A/TNF/TNFSF11/CCN2/SH3RF2/SERPINF2/PER1/GRIK2/TRAF1/FLT4/WNT16/GADD45B/TLR4/TPD52L1/FGF19/EPHB1/CARD9/EDA2R/CYLD/FZD7/EDAR/IL1B/MAPK8IP1/EGFR/MAP4K4/AIDA/SERPINB3/RAPGEF1/DUSP3/MFHAS1/PINK1/STK3/GADD45G/PJA2/MAPK8IP2/NOD1/DUSP22/DUSP10/RAP2A/HIPK2/HIPK3/TRAF3
GOBP_REGULATION_OF_LEUKOCYTE_MEDIATED_CYTOTOXICITY	GOBP_REGULATION_OF_LEUKOCYTE_MEDIATED_CYTOTOXICITY	78	0.666098	1.80926	0.0133333	0.127228	0.104897	2710	tags=47%, list=14%, signal=41%	IL7R/IL21/FCGR2B/DNASE1L3/PIK3R6/ITGAM/NCR3/LILRB1/IL12RB1/CRTAM/KLRD1/SLAMF6/STAP1/CD1B/CD226/HAVCR2/SH2D1A/KLRC2/PTPRC/CD1D/IL18RAP/IL12B/CD1E/LAG3/CD1C/VAV1/KLRC4-KLRK1/NCR1/ICAM1/CD1A/KIR2DL4/LEP/RASGRP1/SERPINB9/TYROBP/KLRC1/CXCL6
GOBP_REGULATION_OF_LYMPHOCYTE_DIFFERENTIATION	GOBP_REGULATION_OF_LYMPHOCYTE_DIFFERENTIATION	172	0.598985	1.75083	0.0133333	0.127228	0.104897	3303	tags=38%, list=17%, signal=32%	CR1/SFRP1/NLRP3/IL10/GLI2/TNFSF4/LILRB2/LILRB4/FCRL3/CD80/NFAM1/IL7R/BTK/IL2RA/INHBA/CCR2/CD28/PIK3R6/NCKAP1L/IL12RB1/CRTAM/RHOH/SLAMF8/VNN1/DTX1/CCL19/CD86/IRF4/FGL2/IL27/PTPRC/EGR3/AXL/IFNG/SASH3/TBX21/CTLA4/IL12B/LAG3/RUNX3/ZAP70/CD27/LEF1/TESPA1/CYP26B1/TNFSF18/FOXP3/ZBTB16/HLA-DOA/TNFSF9/CD2/LOXL3/HLX/ZNF683/GAS6/TOX/TMEM131L/IL15/TNFRSF18/IFNB1/JAK3/CAMK4/PRDM1/IFNL1/GLI3/SOCS1
GOBP_REGULATION_OF_ORGAN_GROWTH	GOBP_REGULATION_OF_ORGAN_GROWTH	87	0.581683	1.57413	0.0133333	0.127228	0.104897	4407	tags=39%, list=23%, signal=30%	IGF1/WT1/PI16/RGS4/NOG/WNT2/ZFPM2/RAG2/GLI1/FGF2/FOXC2/AKAP6/GATA6/SASH3/TBX5/KCNK2/MEF2C/HAMP/HLX/RGS2/BMP10/TBX20/LATS2/FGF8/WWC2/EDN1/FGF20/MAPK11/ACACB/TGFBR1/SMO/BASP1/WWC3/TGFBR2
GOBP_REGULATION_OF_RELEASE_OF_SEQUESTERED_CALCIUM_ION_INTO_CYTOSOL	GOBP_REGULATION_OF_RELEASE_OF_SEQUESTERED_CALCIUM_ION_INTO_CYTOSOL	74	0.661865	1.7676	0.0133333	0.127228	0.104897	2677	tags=42%, list=14%, signal=36%	LACRT/DHRS7C/NOS1/CASQ2/ATP1A2/PLN/NTSR1/ANK2/JPH2/AKAP6/IL13/CD19/P2RY6/CACNA1C/CXCL9/DMD/CXCL11/GPER1/TRDN/SLC8A1/BDKRB1/APLNR/JSRP1/NPSR1/RYR2/SNCA/CEMIP/F2RL3/THY1/CXCL10/F2R
GOBP_REGULATION_OF_STRIATED_MUSCLE_CONTRACTION	GOBP_REGULATION_OF_STRIATED_MUSCLE_CONTRACTION	88	0.580641	1.57416	0.0133333	0.127228	0.104897	2976	tags=34%, list=15%, signal=29%	MYBPH/NOS1/MYL3/CASQ2/ATP1A2/PLN/KBTBD13/SCN10A/ADORA1/ADRA1A/ANK2/NKX2-5/PDE4B/CACNA1C/ADRA1B/MYL2/SLC8A3/PIK3CG/BIN1/DMD/GJA5/SLC8A1/RYR2/CCN2/RGS2/BMP10/ACTN3/SCN4A/CAV1/MYBPC3
GOBP_RESPONSE_TO_REACTIVE_OXYGEN_SPECIES	GOBP_RESPONSE_TO_REACTIVE_OXYGEN_SPECIES	213	0.466597	1.398	0.0133333	0.127228	0.104897	5174	tags=33%, list=27%, signal=25%	PTPRN/HGF/DPEP1/IL10/IL6/NCF1/BTK/LRRK2/GNAO1/APOA4/MPO/PDGFRA/CYP1B1/SPHK1/NME8/CRYAB/CCL19/MMP9/AXL/MMP3/IL18RAP/FBLN5/PDGFRB/KCNA5/SLC8A1/SIRPA/RNF112/S100A7/HP/SOD3/NR4A3/GUCY1B1/KCNC2/COL1A1/GPR37/MMP2/TPM1/NOS3/FYN/APOE/TRPC6/KLF2/EDN1/SOD2/ADA/HYAL1/SCGB1A1/TNFAIP3/ANXA1/APOD/CD36/HMOX1/DUSP1/CAPN2/EGFR/PDGFD/GPR37L1/PPARGC1A/AQP1/MT3/ETS1/PLK3/FER/JUN/ADAM9/TRPA1/FOSL1/PINK1/ABL1/PKD2/BCL2
GOBP_STRIATED_MUSCLE_CONTRACTION	GOBP_STRIATED_MUSCLE_CONTRACTION	172	0.510388	1.49186	0.0133333	0.127228	0.104897	3546	tags=38%, list=18%, signal=31%	SCN2B/MYBPH/NOS1/MYH8/MYL3/ACTC1/CASQ2/ATP1A2/PLN/KBTBD13/SCN1B/SCN10A/KCNE4/ADORA1/ADRA1A/CHRNA1/ANK2/NKX2-5/KCNJ5/PDE4B/KCNE1/STAC/STAC2/CACNA2D1/CACNA1C/KCNJ8/ADRA1B/SYNM/MYL2/CACNA1G/SLC8A3/PIK3CG/RCSD1/SCN3B/BIN1/KLHL41/DMD/KCNA5/GJA5/SLC8A1/JSRP1/DTNA/RYR2/SCN4B/KCNE1B/MYL4/KCNE5/MYH3/CCN2/KCNH2/RGS2/BMP10/ACTN3/LMOD3/TPM1/SCN4A/CAV1/MYBPC3/KCNJ3/CLIC2/SMPX/GJC1/FLNA/STC1/CXCR4
GOBP_SYNAPTIC_VESICLE_EXOCYTOSIS	GOBP_SYNAPTIC_VESICLE_EXOCYTOSIS	103	0.537743	1.49695	0.0133333	0.127228	0.104897	4316	tags=33%, list=22%, signal=26%	HTR2A/CPLX3/PRKCG/P2RX1/ADRA1A/SYT6/LRRK2/ADRA2A/STX1B/DRD2/SYT12/PPFIA2/SNAP25/STX2/PRKCB/GRIN3A/SNCA/SYN1/CADPS/WNT7A/STX11/STXBP1/HTR1B/BACE1/STX19/RIMS1/GRIK5/DOC2B/ADORA2A/NCS1/NLGN1/CACNB2/SV2A/SNPH
GOBP_TUMOR_NECROSIS_FACTOR_SUPERFAMILY_CYTOKINE_PRODUCTION	GOBP_TUMOR_NECROSIS_FACTOR_SUPERFAMILY_CYTOKINE_PRODUCTION	147	0.656778	1.89863	0.0133333	0.127228	0.104897	4292	tags=51%, list=22%, signal=40%	ADIPOQ/IGF1/BPI/MMP8/CD33/LILRA2/IL10/TNFRSF8/LILRA5/C5AR2/LILRA4/IL6/TWIST1/CCR2/LBP/LTF/TLR1/LILRB1/SLAMF1/HAVCR2/PTPN22/CCL19/CD86/PTPRC/CLEC4A/AXL/SPN/NOD2/IFNG/AZU1/LPL/SASH3/SYT11/PF4/LY96/TMEM106A/IL12B/CCL3/TREM2/ANGPT1/SIRPA/CD274/FOXP3/NLRC3/CD14/CD2/CLEC7A/POMC/LEP/RASGRP1/GAS6/TYROBP/IRAK3/CX3CR1/ORM2/THBS1/IL27RA/PTPRJ/TLR2/CX3CL1/IL33/PTAFR/ORM1/ISL1/CD34/C1QTNF4/TNFAIP3/IFIH1/TLR4/…
GOCC_CAVEOLA	GOCC_CAVEOLA	81	0.586802	1.57622	0.0133333	0.127228	0.104897	4228	tags=43%, list=22%, signal=34%	HTR2A/ATP1A2/P2RY12/KCNMA1/PTGIS/CDH15/ADRA1A/LRRK2/AKAP6/FXYD1/ADRA1B/HCK/FASLG/TRPC4/KCNA5/CAVIN3/CAVIN2/F2R/ADTRP/BVES/CAVIN1/NOS3/CAV1/CDH13/SELE/CAV2/DLC1/EHD2/TFPI/SPRED1/CD36/SMO/CORO1C/HMOX1/JAK2
GOCC_COLLAGEN_TRIMER	GOCC_COLLAGEN_TRIMER	87	0.612992	1.65886	0.0133333	0.127228	0.104897	3269	tags=59%, list=17%, signal=49%	ADIPOQ/COL10A1/COL11A1/COLEC12/COL6A6/C1QTNF9/FCN1/MARCO/COL23A1/COL8A2/COL8A1/LOX/MSR1/C1QTNF2/COL5A3/C1QTNF1/COL16A1/CTHRC1/COL13A1/DCN/COL5A1/EMILIN1/COL6A3/COL14A1/COL5A2/COL12A1/COL15A1/C1QTNF7/CCBE1/COL6A2/C1QB/COL21A1/COL1A2/C1QC/FCN2/COL6A1/COL4A4/C1QL4/LUM/SFTPA1/C1QA/COL3A1/COL1A1/C1QL2/C1QTNF9B/EMILIN2/COL18A1/SFTPD/SCARA3/FCN3/COL24A1
GOMF_CARGO_RECEPTOR_ACTIVITY	GOMF_CARGO_RECEPTOR_ACTIVITY	75	0.625427	1.66616	0.0133333	0.127228	0.104897	3443	tags=49%, list=18%, signal=41%	COLEC12/SSC5D/FPR2/CD163/MRC1/MARCO/SCARA5/MSR1/ENPP1/SCARF2/STAB2/ITGAM/HHIPL1/ASGR2/FOLR2/CD163L1/ITGB2/CD6/MEGF10/CD5/OLR1/ENDOU/PRG4/CFI/STAB1/LOXL2/LOXL3/CUBN/VTN/LOXL4/DAB2/SCARA3/LRP1/ENPP2/ACKR2/TMPRSS3/SSC4D
GOMF_CYTOKINE_RECEPTOR_ACTIVITY	GOMF_CYTOKINE_RECEPTOR_ACTIVITY	97	0.645554	1.78736	0.0133333	0.127228	0.104897	4198	tags=64%, list=22%, signal=50%	IL31RA/CCR6/GFRA2/IL22RA2/CXCR5/CMKLR1/CRLF2/CXCR1/IL21R/CCR8/IL7R/IL2RA/FLT3/CCR2/IL12RB1/CCR4/IL10RA/CCR5/CXCR3/CSF2RA/GPR17/IL18RAP/IL12B/CSF2RB/IL12RB2/EBI3/IL1R2/CCR1/OSMR/IL13RA2/IL5RA/IL2RB/GHR/CRLF1/IL1RL1/IL2RG/CXCR6/CD4/CX3CR1/F3/IL27RA/IL15RA/CSF3R/GFRA1/CCR3/IL1RAP/IL17RD/ACKR2/IL17REL/CD44/CXCR4/IL20RB/LEPR/IL6R/IL6ST/IL18R1/IL1R1/IL3RA/LIFR/XCR1/CCR10/CNTFR
GOMF_METALLOPEPTIDASE_ACTIVITY	GOMF_METALLOPEPTIDASE_ACTIVITY	180	0.502014	1.47617	0.0133333	0.127228	0.104897	3501	tags=36%, list=18%, signal=29%	ADAMTS16/TLL1/MMP27/XPNPEP2/MMP20/ADAMTS12/MMP8/CPA1/DPEP1/ADAM7/ADAM12/ADAMTSL1/ADAMTS14/MMP23B/ADAMTS2/ADAM33/CPA4/PAPPA/LVRN/ADAMTS10/MMP16/CPXM2/ADAMTS6/ADAM19/CPXM1/CPA3/ADAMTS15/ADAMTS3/ADAMDEC1/AMZ1/ADAM29/TLL2/ANPEP/ADAMTSL3/DPEP3/ADAMTS4/ADAMTS8/MMP9/MMP3/MMP11/ADAMTS5/MMP17/TRABD2B/NAALADL1/MMP25/ADAMTSL4/MMP7/ADAMTS9/MMP12/ADAMTS18/ENPEP/PAPLN/MMP2/BMP1/TRABD2A/VASH1/MMP13/MMP19/THSD4/…
GOMF_PROTEASE_BINDING	GOMF_PROTEASE_BINDING	128	0.527918	1.51003	0.0133333	0.127228	0.104897	5085	tags=42%, list=26%, signal=31%	FAP/SERPINA5/CD70/COMP/ITGB3/DPP4/ELANE/CD28/SERPINA1/ADAMTS4/TIMP3/BIN1/FN1/NLRC4/CD177/TIMP2/CCBE1/CARD18/ADAMTSL4/ECM1/COL1A2/TNF/NLRP7/SERPINB9/F3/COL3A1/COL1A1/BDKRB2/DERL3/NTRK2/LRP1/SERPINB4/SERPINF2/SERPINE1/TNFAIP3/SERPINB13/IL1R1/TIMP4/ITGAV/SLC2A13/A2M/PRNP/TIMP1/ACR/VWF/PANX1/SH3PXD2A/CDK5R1/SLC6A3/SERPINB3/ANXA2/ITGB1/LDLR/PINK1
GOBP_ACTIN_POLYMERIZATION_OR_DEPOLYMERIZATION	GOBP_ACTIN_POLYMERIZATION_OR_DEPOLYMERIZATION	212	0.470884	1.40801	0.0135135	0.127228	0.104897	4964	tags=33%, list=26%, signal=24%	SPTA1/KANK4/NPHS1/SLIT2/ACTN2/CCL24/CCL26/CCL21/GAS7/CXCL12/CSF3/CCL11/NCKAP1L/FMN1/LMOD1/IQGAP2/HCK/PLEK/TMOD1/ELN/BIN1/AIF1/WIPF1/PSTPIP1/WAS/ICAM1/CFL2/FAM107A/CATIP/MYADM/CYRIA/MICAL2/SPTBN4/LMOD3/FHOD3/KANK3/MAGEL2/ARHGAP28/CORO1A/TMOD4/ADD2/CAPZA3/HCLS1/CARMIL2/SPIRE1/PREX1/CDC42EP3/DIAPH3/SVIL/GSN/JAK2/PLEKHG2/CDC42EP1/DBN1/COTL1/ENAH/ARHGAP18/TMOD2/EVL/GMFG/MICAL3/RDX/BAIAP2/GHRL/SSH1/FER…
GOBP_FAT_CELL_DIFFERENTIATION	GOBP_FAT_CELL_DIFFERENTIATION	212	0.469767	1.40467	0.0135135	0.127228	0.104897	2680	tags=19%, list=14%, signal=16%	ADIPOQ/HTR2A/LGALS12/FGF10/CCN4/SFRP1/HMGA2/SFRP2/RUNX1T1/CMKLR1/EBF2/MEDAG/ZFPM2/IL6/RETN/ENPP1/SLC2A4/DIO2/PDGFRA/EGR2/IL11/MMP11/SOX8/LPL/FERMT2/CLIP3/WNT5B/STEAP4/GPER1/TGFB1I1/GDF3/RARRES2/ZBTB16/GDF6/NR4A3/LEP/TNF/C1QL4/RGS2/MAFB
GOBP_LYMPHOCYTE_HOMEOSTASIS	GOBP_LYMPHOCYTE_HOMEOSTASIS	56	0.643087	1.63845	0.0135135	0.127228	0.104897	3803	tags=38%, list=20%, signal=30%	SPTA1/TNFRSF13B/IL2RA/GAPT/NCKAP1L/LMO1/GPR174/DOCK10/TNFSF14/TNFRSF17/TNFSF13B/SIT1/DOCK11/FOXP3/MEF2C/FAS/JAK3/CORO1A/ADA/LYN/TNFAIP3
GOBP_MYELOID_LEUKOCYTE_MIGRATION	GOBP_MYELOID_LEUKOCYTE_MIGRATION	212	0.611111	1.82731	0.0135135	0.127228	0.104897	3806	tags=53%, list=20%, signal=43%	CCL7/GREM1/CCL23/FPR2/SLIT2/DPEP1/ROR2/CCL1/P2RY12/C5AR2/CCL24/CCL26/CMKLR1/CCL21/SCG2/IL6/CXCR1/DPP4/TGFB2/CXCL5/FUT7/CXCL12/PPBP/CCR2/LBP/CCL11/C3AR1/NCKAP1L/EDN3/CCL8/CCL25/RHOH/PDE4B/THBS4/SLAMF8/STAP1/CCL13/DEFB124/PF4V1/CSF1R/CCL19/C5AR1/CCL18/CD300A/SAA1/JAML/NOD2/ITGB2/EMILIN1/AZU1/PIK3CG/CXCL9/MPP1/PF4/CCL4/CCL3/TREM2/CXCL2/CCL14/CCL3L1/CCR1/CXCL13/CXCL11/ADGRE2/AIF1/MCOLN2/TNFSF18/SIRPA…
GOBP_NEGATIVE_REGULATION_OF_CALCIUM_ION_TRANSPORT	GOBP_NEGATIVE_REGULATION_OF_CALCIUM_ION_TRANSPORT	55	0.598414	1.51762	0.0135135	0.127228	0.104897	2574	tags=33%, list=13%, signal=28%	NOS1/CASQ2/CD33/ATP1A2/PLN/LILRB2/NTSR1/GNAO1/LILRB1/ADRA2A/DRD2/RRAD/REM1/GEM/BIN1/TRDN/ICAM1/SLN
GOBP_NEGATIVE_REGULATION_OF_IMMUNE_EFFECTOR_PROCESS	GOBP_NEGATIVE_REGULATION_OF_IMMUNE_EFFECTOR_PROCESS	124	0.568001	1.6072	0.0135135	0.127228	0.104897	4396	tags=46%, list=23%, signal=36%	CLEC4G/CR1/IL10/TNFSF4/LILRB4/FCRL3/CD84/VSIG4/TGFB2/IL7R/CD22/IL2RA/CCR2/FCGR2B/LILRB1/KLRD1/TGFB3/SLAMF8/HAVCR2/ENPP3/FGL2/PTPRC/CD300A/NOD2/TBX21/IL13RA2/ANGPT1/TNFSF18/FOXP3/LOXL3/HLX/KIR2DL4/TNF/FOXF1/SERPINB9/IRAK3/KLRC1/IFNB1/JAK3/C4BPB/SERPING1/IFNL1/HTRA1/SERPINB4/IL33/C4BPA/IL20RB/MICB/HLA-F/PGLYRP3/ANXA1/A2M/HLA-G/HMOX1/TGFB1/SMAD7/ARRB2
GOBP_ODONTOGENESIS	GOBP_ODONTOGENESIS	123	0.552461	1.56564	0.0135135	0.127228	0.104897	3938	tags=43%, list=21%, signal=34%	KLK5/RSPO2/AMBN/MMP20/HAND2/HAND1/FGF10/FAM20A/GLI2/KLK4/ODAPH/TGFB2/ASPN/TWIST1/INHBA/GNAO1/TNC/NGFR/FAM20C/TGFB3/PDGFRA/SLC24A4/ADAMTS5/LEF1/DLX2/AMTN/CSF1/LHX8/TNFRSF11B/COL1A2/TNFSF11/AQP5/COL1A1/DLX1/CSF3R/HTRA1/FGF8/GLI3/OSR2/MSX1/SERPINE1/PHEX/AXIN2/EDN1/PAM/SNX10/SSUH2/SOSTDC1/CD34/BMP4/ENAM/FST/RELT
GOBP_PLATELET_DEGRANULATION	GOBP_PLATELET_DEGRANULATION	127	0.493456	1.403	0.0135135	0.127228	0.104897	3608	tags=38%, list=19%, signal=31%	LEFTY2/IGF1/SERPINA3/HGF/P2RX1/ACTN2/BLK/ITGB3/TGFB2/PPBP/F13A1/ISLR/TGFB3/SERPINA1/CD109/TIMP3/PLEK/PF4/PCDH7/FN1/MMRN1/A1BG/RARRES2/PROS1/ECM1/FERMT3/ITIH3/GAS6/ORM2/SELP/THBS1/VEGFC/CLEC3B/STXBP1/SRGN/SERPING1/F8/EGF/HABP4/SERPINF2/SERPINE1/FLNA/ACTN1/ORM1/PDGFB/PDGFA/SPARC/PECAM1
GOBP_POSITIVE_REGULATION_OF_CELL_JUNCTION_ASSEMBLY	GOBP_POSITIVE_REGULATION_OF_CELL_JUNCTION_ASSEMBLY	95	0.547466	1.50309	0.0135135	0.127228	0.104897	5122	tags=55%, list=27%, signal=40%	SYNDIG1/MYOC/SFRP1/FLRT2/PTPRD/CLSTN2/GRID2/NTRK1/FMN1/SLITRK3/COL16A1/IL1RAPL1/FERMT2/TEK/OXT/LINGO2/BDNF/THY1/WNT7A/NRXN1/CLDN5/CUX2/PTPRJ/NRP1/NTRK2/EPHB2/CAV1/ADGRB3/AGT/IL1RAP/ADGRB1/LRRN3/CLDN19/LRRC4B/LRRTM2/OXTR/EPHB1/NLGN1/SLITRK2/S100A10/TPBG/NLGN2/CBLN1/MAP4K4/WNT4/ADGRL2/EPHB3/GHRL/LRRC24/ABL1/PPM1F/KDR
GOBP_POSITIVE_REGULATION_OF_INFLAMMATORY_RESPONSE	GOBP_POSITIVE_REGULATION_OF_INFLAMMATORY_RESPONSE	123	0.653976	1.85333	0.0135135	0.127228	0.104897	4475	tags=56%, list=23%, signal=43%	MMP8/PTGER3/CCN4/CCL1/FFAR3/TNFSF4/LILRA5/NLRP12/CCL24/AGTR1/IL6/BTK/IL21/CCR2/LBP/CD28/LRRK2/IL16/NLRP10/LTA/STAP1/OSM/ZBP1/IFNG/LPL/PIK3CG/IL12B/TLR10/CCL3/TREM2/TAFA3/SUCNR1/OSMR/TNFSF18/TLR7/TGM2/SNCA/IDO1/PDE2A/C3/IL1RL1/PLA2G7/TNF/TNFSF11/IL15/NPY5R/TLR2/NUPR1/AGT/CX3CL1/IL33/GPRC5B/S100A8/SERPINE1/C2CD4B/S100A12/ITGA2/IL6ST/TLR4/GPR4/CTSC/PTGS2/PLA2G2A/JAK2/TSLP/GPSM3/C2CD4A/IL1B/EGFR
GOBP_POSITIVE_REGULATION_OF_INTERLEUKIN_2_PRODUCTION	GOBP_POSITIVE_REGULATION_OF_INTERLEUKIN_2_PRODUCTION	30	0.690621	1.59872	0.0135135	0.127228	0.104897	2801	tags=40%, list=15%, signal=34%	CD80/CCR2/CD28/PDE4B/CD86/IRF4/PTPRC/SASH3/CD3E/CLEC7A/CD4/PRKCQ
GOBP_POSITIVE_REGULATION_OF_LEUKOCYTE_MEDIATED_IMMUNITY	GOBP_POSITIVE_REGULATION_OF_LEUKOCYTE_MEDIATED_IMMUNITY	123	0.624428	1.76959	0.0135135	0.127228	0.104897	3881	tags=43%, list=20%, signal=35%	FCER2/NLRP3/TNFSF4/SCIMP/IL6/BTK/IL21/CD28/ITGAM/NCR3/IL12RB1/CRTAM/LTA/KLRD1/SLAMF6/STAP1/CD1B/CD226/SH2D1A/KLRC2/PTPRC/NOD2/ITGB2/SASH3/TBX21/CD1D/IL18RAP/IL12B/CD1E/LAG3/CD177/CD1C/VAV1/KLRC4-KLRK1/FOXP3/CD1A/CLEC7A/C3/KIR2DL4/RASGRP1/TNF/TYROBP/CLNK/RSAD2/SH2D1B/PTAFR/CLCF1/C17orf99/HLA-DRB1/IL18R1/IL1R1/HLA-F/HLA-DRA
GOBP_POSITIVE_REGULATION_OF_NEUROGENESIS	GOBP_POSITIVE_REGULATION_OF_NEUROGENESIS	212	0.506769	1.51531	0.0135135	0.127228	0.104897	4427	tags=35%, list=23%, signal=27%	PLXNA4/L1CAM/NEFL/SLIT2/ISLR2/WNT2/NTN1/PTPRD/IL6/CXCL12/NGFR/LTA/SHOX2/PLXNC1/EGR2/DRD2/MAG/NGF/SERPINE2/IFNG/SOX8/IL1RAPL1/SOX11/BIN1/MAP1B/TRPV2/DCT/FN1/DSCAM/GPER1/RNF112/IL34/BDNF/SERPINF1/TNF/CHODL/ZNF365/CX3CR1/LIF/TENM4/CUX2/VEGFC/GJC2/NRP1/NTRK2/EPHB2/TLR2/PLXND1/LRP1/GLI3/CX3CL1/ETV5/PTPRZ1/ITPKA/CLCF1/TNFRSF1B/CXCR4/DISC1/MME/TIAM2/LYN/IL6ST/LRP2/MACF1/PTN/SHTN1/SMO/RELN/SHANK3/TGFB1/N…
GOBP_POSITIVE_REGULATION_OF_RESPONSE_TO_CYTOKINE_STIMULUS	GOBP_POSITIVE_REGULATION_OF_RESPONSE_TO_CYTOKINE_STIMULUS	56	0.607987	1.54902	0.0135135	0.127228	0.104897	5587	tags=57%, list=29%, signal=41%	CD300LF/ZBP1/AXL/TICAM2/TREM2/GFI1/CSF1/MMP12/GAS6/TLR2/IRGM/LAPTM5/NLRC5/EDN1/CXCR4/C1QTNF4/IFIH1/TLR4/IL1R1/CASP1/TSLP/DDX58/CD74/TRIM6/LRRC70/PARP9/CASP4/HIF1A/IL7/IRF7/TRIM44/PARP14
GOBP_POSITIVE_REGULATION_OF_SYNAPTIC_TRANSMISSION_GLUTAMATERGIC	GOBP_POSITIVE_REGULATION_OF_SYNAPTIC_TRANSMISSION_GLUTAMATERGIC	30	0.688755	1.5944	0.0135135	0.127228	0.104897	4580	tags=77%, list=24%, signal=58%	CACNG7/CACNG8/SHANK1/ADCYAP1/ROR2/CACNG5/CACNG2/CCR2/NTRK1/TSHZ3/CCL2/TNR/KMO/NRXN1/STXBP1/ADORA2A/OXTR/NLGN1/RELN/SHANK3/NLGN2/EGFR/CACNG4
GOBP_REGULATION_OF_CELL_SUBSTRATE_ADHESION	GOBP_REGULATION_OF_CELL_SUBSTRATE_ADHESION	212	0.511628	1.52984	0.0135135	0.127228	0.104897	4392	tags=41%, list=23%, signal=32%	NPY2R/MYOC/GREM1/VIT/SFRP1/CCDC80/CCL21/VWC2/ECM2/COL8A1/POSTN/FMN1/MYF5/CCL25/EPHA3/COL16A1/CASS4/EMILIN1/PDPN/FBLN2/SPOCK1/LIMS2/FERMT2/MELTF/FN1/EDIL3/CORO2B/TEK/CD3E/CSF1/THY1/MMP12/ITGA5/FAM107A/FOXF1/MYADM/COL1A1/THBS1/SPOCK2/HAS2/EFEMP2/PTPRJ/CDK6/NRP1/AJAP1/EGFLAM/ACVRL1/GPM6B/ILK/CCN1/CDH13/NID1/LRP1/CX3CL1/PTPRO/SERPINE1/FLNA/DLC1/PLAU/PHLDB2/PEAK1/PDGFB/BST1/GBP1/DISC1/LGALS1/PREX1/NDN…
GOBP_REGULATION_OF_MACROPHAGE_ACTIVATION	GOBP_REGULATION_OF_MACROPHAGE_ACTIVATION	55	0.688501	1.74609	0.0135135	0.127228	0.104897	2786	tags=47%, list=15%, signal=41%	IL31RA/BPI/MMP8/IL10/IL6/VSIG4/TLR6/LBP/FCGR2B/LRRK2/LRFN5/STAP1/IL13/SPHK1/HAVCR2/PTPRC/SYT11/CST7/CCL3/TREM2/TAFA3/HAMP/CD200/IL1RL1/THBS1/SPACA3
GOBP_REGULATION_OF_MUSCLE_HYPERTROPHY	GOBP_REGULATION_OF_MUSCLE_HYPERTROPHY	56	0.632787	1.61221	0.0135135	0.127228	0.104897	3480	tags=34%, list=18%, signal=28%	IGF1/PI16/GATA5/RGS4/HAND2/ADRA1A/MLIP/AKAP6/LMCD1/TRPC3/HAMP/NR4A3/TRIM63/IGFBP5/RGS2/BMP10/AGT/TNFRSF1B/EDN1
GOBP_REGULATION_OF_PHOSPHATIDYLINOSITOL_3_KINASE_ACTIVITY	GOBP_REGULATION_OF_PHOSPHATIDYLINOSITOL_3_KINASE_ACTIVITY	56	0.607103	1.54677	0.0135135	0.127228	0.104897	2000	tags=29%, list=10%, signal=26%	FPR2/P2RY12/CCL21/FGF2/FLT3/P3R3URF/TNFAIP8L3/PIK3R6/PIK3R5/PDGFRA/CD19/CCL19/NOD2/SLA2/PDGFRB/TEK
GOBP_REGULATION_OF_POTASSIUM_ION_TRANSPORT	GOBP_REGULATION_OF_POTASSIUM_ION_TRANSPORT	94	0.554333	1.51956	0.0135135	0.127228	0.104897	2702	tags=32%, list=14%, signal=28%	HTR2A/KCNIP1/NOS1/RGS4/CASQ2/ADCYAP1/ACTN2/KCNMB1/KCNE4/ADORA1/ANK2/NETO1/LRRC55/EDN3/ADRA2A/FXYD2/KCNIP3/AKAP6/KCNE1/DRD2/FHL1/KCNS2/TREM2/BIN1/KCNA5/KCNE1B/KCNE5/KCNC2/KCNH2/KCNAB2
GOBP_REGULATION_OF_PROTEIN_TYROSINE_KINASE_ACTIVITY	GOBP_REGULATION_OF_PROTEIN_TYROSINE_KINASE_ACTIVITY	94	0.588532	1.61331	0.0135135	0.127228	0.104897	4333	tags=40%, list=23%, signal=31%	GREM1/FCGR1A/LILRA5/NOX4/LILRB4/ADORA1/ADRA1A/NCF1/ADRA2A/GRM5/STAP1/CSF1R/CASS4/PTPRC/EREG/NRG1/IL34/BDNF/THY1/GAS6/EPGN/CCL5/NTRK2/CAV1/FYN/AGT/AREG/EGF/AFAP1L2/TAL1/GPRC5B/PDGFB/ACE/RELN/HBEGF/DLG4/PRNP/NEURL1
GOBP_REGULATION_OF_SMOOTH_MUSCLE_CONTRACTION	GOBP_REGULATION_OF_SMOOTH_MUSCLE_CONTRACTION	55	0.600236	1.52224	0.0135135	0.127228	0.104897	3765	tags=55%, list=20%, signal=44%	NPY2R/CHRM2/P2RX1/ATP1A2/KCNMA1/ADORA1/ADRA1A/PRKG1/ADRA2A/CNN1/SPHK1/MYOCD/PROK2/GUCY1A1/TACR2/TBXA2R/TACR1/GPER1/OXT/SPX/RGS2/F2R/CAV1/DOCK4/CHRM3/CALCRL/PTAFR/EDN1/ADA/ITGA2
GOBP_REGULATION_OF_SYNAPSE_STRUCTURE_OR_ACTIVITY	GOBP_REGULATION_OF_SYNAPSE_STRUCTURE_OR_ACTIVITY	211	0.474632	1.41578	0.0135135	0.127228	0.104897	4439	tags=36%, list=23%, signal=28%	SYNDIG1/GPC6/GPM6A/NTNG2/CDH2/IL10/FLRT2/LILRB2/NTN1/PTPRD/CLSTN2/GRID2/FCGR2B/NTRK1/KLK8/LRRK2/LRFN5/DGKB/SLITRK3/NRP2/STX1B/DRD2/IL10RA/PPFIA2/ARHGAP22/IL1RAPL1/SLC17A7/OXT/MDGA1/LINGO2/MEF2C/SNCA/BDNF/WNT7A/TNF/NRXN1/ZNF804A/CUX2/NTRK2/DNM1/EPHB2/SRGN/FYN/ADGRB3/TLR2/MUSK/APOE/IL1RAP/ADGRB1/SLITRK4/GPC4/CAMK1/DNM3/LRRN3/ITPKA/TUBA1A/SPARC/LHFPL4/DISC1/LRRC4B/LRRTM2/NFATC4/PTN/ARHGEF15/LRRTM1/O…
GOBP_RESPONSE_TO_CHEMOKINE	GOBP_RESPONSE_TO_CHEMOKINE	95	0.721471	1.98083	0.0135135	0.127228	0.104897	3581	tags=62%, list=19%, signal=51%	THPO/CCL7/CCL23/SLIT2/CCR6/CCL1/CXCR5/CCL24/CCL26/CMKLR1/CCL21/CXCR1/CXCL5/CCR8/CXCL12/LOX/PPBP/CCR2/CCL11/CCR4/CCL8/CCL25/CCL13/PF4V1/CCR5/CCL19/CXCR3/CCL18/GPR17/CXCL9/PF4/CCL4/CCL3/TREM2/CXCL2/CCL14/CCL3L1/CCR1/CXCL13/CXCL11/PADI2/CCL2/CXCL3/RIPOR2/CXCL10/CXCR6/ACKR1/CX3CR1/CXCL6/CCL5/CCR3/SH2B3/ACKR2/CX3CL1/CCL22/EDN1/CXCR4/CXCL1/XCL2
GOBP_SMOOTH_MUSCLE_CELL_PROLIFERATION	GOBP_SMOOTH_MUSCLE_CELL_PROLIFERATION	127	0.638635	1.81578	0.0135135	0.127228	0.104897	4644	tags=54%, list=24%, signal=41%	ADIPOQ/IGF1/OGN/CCN4/IL10/IL6/PRKG1/FGF2/ELANE/PTGIR/NPR3/PDE1A/TGFB3/IL13/CNN1/MYOCD/P2RY6/MMP9/IFNG/EREG/ELN/IL12B/NPR1/PDGFRB/RBPMS2/AIF1/GPER1/TGM2/MEF2C/NR4A3/IGFBP5/TNF/THBS1/IL15/MMP2/CCL5/EFEMP2/TPM1/NPY5R/S1PR1/HTR1B/CDH13/CX3CL1/SERPINF2/CALCRL/PTAFR/EDN1/SOD2/PDGFB/APLN/ITGA2/BMP4/IL6R/TNFAIP3/ADAMTS1/APOD/CCN3/HDAC4/HBEGF/HMOX1/FGF9/JAK2/TGFBR2/EGFR/PDGFD/STAT1/IL18/PPARGC1A
GOBP_SUBSTRATE_ADHESION_DEPENDENT_CELL_SPREADING	GOBP_SUBSTRATE_ADHESION_DEPENDENT_CELL_SPREADING	108	0.520092	1.44533	0.0135135	0.127228	0.104897	4227	tags=36%, list=22%, signal=28%	MYOC/NTNG2/ITGB3/POSTN/NTNG1/PARVG/ITGA4/CASS4/AXL/PDPN/LIMS2/FERMT2/MELTF/RADIL/FN1/TEK/PARVB/FERMT3/ANTXR1/MYADM/BVES/HAS2/NRP1/ILK/FLNA/PEAK1/GBP1/LAMC3/PREX1/PARVA/ITGB7/LAMB2/ITGAV/LPXN/CORO1C/LAMB4/OLFM4/S100A10/FZD7
GOBP_TYPE_I_INTERFERON_PRODUCTION	GOBP_TYPE_I_INTERFERON_PRODUCTION	127	0.548567	1.55969	0.0135135	0.127228	0.104897	4616	tags=25%, list=24%, signal=19%	NLRP4/TLR8/IL10/LILRA4/ACOD1/LILRB1/IRF8/HAVCR2/ZBP1/PTPN22/TRIM15/SIRPA/TLR7/NLRC3/CD14/MMP12/HERC5/TLR2/NLRC5/STING1/CGAS/TNFAIP3/IFIH1/TLR4/POLR3G/IFI16/CYLD/DDX58/POLR2F/RNF125/RELB/STAT1
GOCC_FICOLIN_1_RICH_GRANULE_LUMEN	GOCC_FICOLIN_1_RICH_GRANULE_LUMEN	124	0.512563	1.45033	0.0135135	0.127228	0.104897	6478	tags=39%, list=34%, signal=26%	TNFAIP6/FCN1/HK3/PRG2/MNDA/SERPINA1/MMP9/BIN2/FGL2/CDA/CRISPLD2/A1BG/TIMP2/ARSB/PLEKHO2/CALML5/CFD/GSN/CTSB/COTL1/KRT1/PGM1/GMFG/HSPA6/VCL/CTSZ/AMPD3/ATG7/IMPDH1/QPCT/PRDX4/CTSS/PYGL/CANT1/MVP/PGAM1/PNP/HSPA1A/PSMD2/HSPA8/GSDMD/GLB1/MAPK14/COMMD9/CAB39/DERA/HBB/FTH1
GOCC_TERTIARY_GRANULE_LUMEN	GOCC_TERTIARY_GRANULE_LUMEN	55	0.596214	1.51204	0.0135135	0.127228	0.104897	3559	tags=33%, list=19%, signal=27%	MMP8/TNFAIP6/PTX3/FOLR3/PPBP/OSCAR/LTF/MMP9/CFP/CDA/CHIT1/HP/TIMP2/LYZ/CAMP/ORM1/PRSS3/CXCL1
GOCC_VACUOLAR_LUMEN	GOCC_VACUOLAR_LUMEN	173	0.514684	1.49837	0.0135135	0.127228	0.104897	4901	tags=38%, list=26%, signal=28%	KERA/OMD/OGN/BPI/SERPINA3/CTSG/GPC6/RNASE2/RETN/ELANE/PRELP/MNDA/MPO/PRSS57/VCAN/DCN/FMOD/AZU1/CD1E/FASLG/IFI30/EPDR1/RNASE3/PDGFRB/S100A7/PADI2/CTSK/CUBN/C3/LUM/ACAN/ORM2/LYZ/HPSE/SDC2/CSPG4/CPPED1/BGN/ARSB/GPC4/HSPG2/TXNDC5/CTSV/DEFA3/HYAL1/TCN2/SERPINB13/ARHGAP45/CTSL/CTSC/ADA2/SMPD1/SDC3/LIPA/CD74/CTSB/PLAC8/NAAA/NSG2/UNC13D/SERPINB3/PRTN3/LAMP2/TPP1/ANXA2
GOMF_EXTRACELLULAR_MATRIX_BINDING	GOMF_EXTRACELLULAR_MATRIX_BINDING	55	0.669348	1.69752	0.0135135	0.127228	0.104897	3765	tags=53%, list=20%, signal=43%	LACRT/LRRC15/COL11A1/SSC5D/SLIT2/ITGB3/ADAMTS15/DCN/SMOC1/ADAMTS5/ELN/FBLN2/SMOC2/TGFBI/CD248/ECM1/THSD1/OLFML2A/THBS1/SPOCK2/SPP1/ITGA9/CCN1/BGN/NID1/SPARC/SPARCL1/LGALS1/ITGA2
GOMF_WNT_PROTEIN_BINDING	GOMF_WNT_PROTEIN_BINDING	30	0.683299	1.58177	0.0135135	0.127228	0.104897	4232	tags=57%, list=22%, signal=44%	APCDD1L/SFRP4/SFRP1/ROR2/SFRP2/ROR1/RECK/CTHRC1/TRABD2B/FZD8/SFRP5/TRABD2A/PTPRO/FZD2/FZD1/FZD7/FRZB
GOBP_ACTIN_MEDIATED_CELL_CONTRACTION	GOBP_ACTIN_MEDIATED_CELL_CONTRACTION	117	0.514011	1.44173	0.0136986	0.127228	0.104897	4246	tags=50%, list=22%, signal=40%	SCN2B/MYH8/MYL3/ACTC1/ATP1A2/PLN/SCN1B/ACTN2/KCNE4/ADORA1/ANK2/KCNJ5/MYH4/DES/PDE4B/KCNE1/CACNA2D1/CACNA1C/KCNJ8/MYL2/TMOD1/CACNA1G/PDPN/SCN3B/BIN1/EPDR1/DMD/KCNA5/GJA5/RYR2/SCN4B/KCNE1B/MYL4/KCNE5/MYH3/KCNH2/ACTN3/TPM2/MYH2/TPM1/ACTA1/CAV1/MYBPC3/KCNJ3/MYBPC2/VIM/GJC1/FLNA/STC1/GATA4/DSC2/KCND3/TNNT2/PARVA/SHTN1/GSN/CACNB2/KCNJ2/TNNT1
GOBP_B_CELL_RECEPTOR_SIGNALING_PATHWAY	GOBP_B_CELL_RECEPTOR_SIGNALING_PATHWAY	59	0.735488	1.86615	0.0136986	0.127228	0.104897	2732	tags=51%, list=14%, signal=44%	GCSAML/IGLL1/BLK/FCRL3/NFAM1/BTK/CD22/FCGR2B/NCKAP1L/MS4A1/MNDA/ITK/CD38/STAP1/CD19/PTPN22/PTPRC/CD300A/CD79A/KLHL6/PAX5/LAT2/IGLL5/CTLA4/CD79B/PIK3CD/PRKCB/MEF2C/PLCL2/LCK
GOBP_CARDIOCYTE_DIFFERENTIATION	GOBP_CARDIOCYTE_DIFFERENTIATION	126	0.554581	1.57257	0.0136986	0.127228	0.104897	3845	tags=38%, list=20%, signal=31%	NKX2-6/IGF1/WT1/ALPK2/PI16/RGS4/HAND2/ACTC1/GREM1/ACTN2/PRICKLE1/ADRA1A/TGFB2/TWIST1/NKX2-5/SHOX2/AKAP6/PDGFRA/MYOCD/GATA6/MYL2/VCAM1/MYH11/TBX5/NRG1/PDGFRB/GPER1/SLC8A1/TBX18/MEF2C/HAMP/RGS2/BMP10/TENM4/SOX17/BVES/RARB/FHOD3/TBXT/EDN1/DLL1/SORBS2/ISL1/SGCB/FOLR1/BMP4/SOX18/GATA4
GOBP_CELL_ADHESION_MEDIATED_BY_INTEGRIN	GOBP_CELL_ADHESION_MEDIATED_BY_INTEGRIN	72	0.62703	1.6534	0.0136986	0.127228	0.104897	4090	tags=51%, list=21%, signal=41%	ITGBL1/ITGA11/SFRP2/P2RY12/FBN1/CCL21/ITGB3/DPP4/TGFB2/FOXC2/NCKAP1L/CYP1B1/ITGA4/COL16A1/ITGB2/PIK3CG/CXCL13/CD3E/ICAM1/JAM3/FERMT3/ITGA5/VTN/LIF/CCL5/RET/SERPINE1/PLAU/ADA/SNAI2/ITGA2/LYN/ITGB5/ITGB7/ITGAV/LPXN/CCN3
GOBP_DENDRITIC_CELL_MIGRATION	GOBP_DENDRITIC_CELL_MIGRATION	29	0.718707	1.6511	0.0136986	0.127228	0.104897	2785	tags=45%, list=15%, signal=38%	CCR6/CCL21/CXCR1/CCR2/SLAMF8/CCR5/CCL19/PIK3CG/GPR183/CCR1/TNFSF18/GAS6/CCL5
GOBP_DETECTION_OF_BIOTIC_STIMULUS	GOBP_DETECTION_OF_BIOTIC_STIMULUS	36	0.693746	1.68708	0.0136986	0.127228	0.104897	4144	tags=64%, list=22%, signal=50%	FAP/C4B/SSC5D/NLRP3/TLR6/LBP/TLR1/CRTAM/NAIP/SRPX/NOD2/CD1D/LY96/TREM2/NLRC4/CLEC7A/PTPRJ/TLR2/HLA-DRB1/TLR4/PGLYRP3/PGLYRP4/SMO
GOBP_ENDOTHELIUM_DEVELOPMENT	GOBP_ENDOTHELIUM_DEVELOPMENT	126	0.50823	1.44113	0.0136986	0.127228	0.104897	5196	tags=47%, list=27%, signal=34%	ADAMTS12/TNMD/FGF1/FOXC2/TMEM100/ITGAX/PDPN/ZEB1/NRG1/STARD13/GJA5/HEG1/HAPLN2/COL15A1/PPP1R16B/ICAM1/BMP6/S1PR3/PDE2A/WNT7A/TNF/CXCL10/MYADM/TIE1/SOX17/CLDN5/COL18A1/NRP1/S1PR1/ACVRL1/FSTL1/CLIC4/MSN/SCUBE1/GJA4/STC1/DLL1/CXCR4/ROBO4/PECAM1/S1PR2/CD34/BMP4/SOX18/CDH5/PTN/APOLD1/ACVR1/IL1B/ENG/RDX/RAPGEF1/HEY2/NOTCH4/VCL/PDE4D/KDR/CCM2/JAG1
GOBP_HETEROTYPIC_CELL_CELL_ADHESION	GOBP_HETEROTYPIC_CELL_CELL_ADHESION	59	0.604539	1.5339	0.0136986	0.127228	0.104897	2732	tags=37%, list=14%, signal=32%	ADIPOQ/IL10/LILRB2/ITGB3/ITGA4/ITGAX/VCAM1/PTPRC/ITGB2/CD1D/ITGAD/SIRPA/CD200R1/CD2/ITGA7/THY1/JAM3/CD200/ITGA5/TNF/MYADM/LCK
GOBP_INTERLEUKIN_10_PRODUCTION	GOBP_INTERLEUKIN_10_PRODUCTION	57	0.672168	1.69514	0.0136986	0.127228	0.104897	3846	tags=53%, list=20%, signal=42%	MMP8/HGF/PDCD1LG2/TNFSF4/LILRA5/LILRB4/IL6/FCGR2B/CD28/LILRB1/IL13/IRF4/NOD2/SASH3/CD40LG/IL12B/TIGIT/TREM2/CD274/FOXP3/IDO1/CLEC7A/TYROBP/JAK3/TLR2/DLL1/IL20RB/HLA-DRB1/CD34/TLR4
GOBP_INTERLEUKIN_12_PRODUCTION	GOBP_INTERLEUKIN_12_PRODUCTION	59	0.67977	1.72478	0.0136986	0.127228	0.104897	4181	tags=51%, list=22%, signal=40%	TLR8/MEFV/IL10/TNFSF4/LILRA5/CMKLR1/SCIMP/IL16/LILRB1/IRF8/SLAMF1/CCL19/NOD2/IFNG/CD40LG/IL12B/TIGIT/IDO1/CLEC7A/LTB/IRAK3/THBS1/JAK3/TLR2/LAPTM5/ISL1/MAPK11/TLR4/CD36/HLA-G
GOBP_LIPOPOLYSACCHARIDE_MEDIATED_SIGNALING_PATHWAY	GOBP_LIPOPOLYSACCHARIDE_MEDIATED_SIGNALING_PATHWAY	57	0.698111	1.76056	0.0136986	0.127228	0.104897	4245	tags=47%, list=22%, signal=37%	LACRT/BPI/LILRA2/CD180/SCIMP/ACOD1/LBP/LTF/LY86/PTPN22/HCK/CD6/LY96/CCL3/CD14/CCL2/BMP6/TNF/CCL5/TLR2/CX3CL1/PTAFR/LYN/TNFAIP3/TLR4/CD36/TGFB1
GOBP_LYMPHOCYTE_COSTIMULATION	GOBP_LYMPHOCYTE_COSTIMULATION	59	0.733855	1.86201	0.0136986	0.127228	0.104897	2993	tags=44%, list=16%, signal=37%	PDCD1LG2/TNFSF4/LILRB2/LILRB4/CCL21/CD80/DPP4/CD28/TNFSF14/BTLA/GRAP2/ICOS/CCL19/CD86/TNFSF13B/PDCD1/CTLA4/CD40LG/CD5/CD274/VAV1/KLRC4-KLRK1/CD3E/LCK/CAV1/FYN
GOBP_LYMPHOCYTE_MIGRATION	GOBP_LYMPHOCYTE_MIGRATION	116	0.673188	1.87928	0.0136986	0.127228	0.104897	3581	tags=53%, list=19%, signal=44%	CCL7/CCL23/CCR6/CCL1/CCL24/GCSAML/CCL26/CCL21/FUT7/CXCL12/CCR2/CCL11/MYO1G/CRTAM/CCL8/CCL25/CCL13/ITGA4/CCL19/CXCR3/CCL18/SPN/SAA1/CH25H/TBX21/PIK3CG/GPR183/CCL4/JAM2/CCL3/CCL14/ZAP70/CCL3L1/ITGAL/CXCL13/CXCL11/AIF1/PIK3CD/S100A7/KLRC4-KLRK1/PADI2/ICAM1/CCL2/CD200R1/ECM1/RIPOR2/CD200/CYP7B1/GAS6/CXCL10/XG/IL27RA/ADTRP/CCL5/GPR15/RET/S1PR1/CX3CL1/CCL22/MSN/CD99L2/XCL2
GOBP_MODULATION_OF_PROCESS_OF_OTHER_ORGANISM	GOBP_MODULATION_OF_PROCESS_OF_OTHER_ORGANISM	121	0.528755	1.49121	0.0136986	0.127228	0.104897	3588	tags=27%, list=19%, signal=22%	REG1B/FCER2/CD209/HMGA2/REG3G/PTX3/DEFA4/P2RX7/LTF/CCL8/CSF1R/MPEG1/IFNG/PRF1/CCL4/CCL3/LEF1/CLEC7A/SERPINB9/CD4/CXCL6/CCL5/RNASE7/KRT6A/IRGM/SFTPD/APOE/REG3A/CLEC4M/KPNA7/CAV2/CRP/DEFA3
GOBP_MYELOID_DENDRITIC_CELL_ACTIVATION	GOBP_MYELOID_DENDRITIC_CELL_ACTIVATION	29	0.71742	1.64815	0.0136986	0.127228	0.104897	2982	tags=52%, list=16%, signal=44%	DCSTAMP/CLEC4D/IL10/DOCK2/BATF3/SLAMF1/HAVCR2/IRF4/TSPAN32/CSF2/SPI1/CD2/UBD/BATF2/CAMK4
GOBP_NEGATIVE_REGULATION_OF_INFLAMMATORY_RESPONSE	GOBP_NEGATIVE_REGULATION_OF_INFLAMMATORY_RESPONSE	125	0.650679	1.84031	0.0136986	0.127228	0.104897	3869	tags=49%, list=20%, signal=39%	ADIPOQ/IGF1/MEFV/FPR2/HGF/ADCYAP1/NLRP3/IL10/IL22RA2/TNFAIP6/NLRP12/PTGIS/ADORA1/SIGLEC10/ACOD1/AOAH/GPR31/IL2RA/ELANE/FCGR2B/CNR2/LRFN5/SLAMF8/IL13/ENPP3/PTPRC/SAA1/TNFAIP8L2/NOD2/GPR17/NT5E/SYT11/IL12B/CST7/TAFA3/GPER1/TEK/SIRPA/FOXP3/NLRC3/HAMP/CD200R1/NLRP6/CD200/SERPINF1/FOXF1/NPY5R/APOE/FNDC4/CX3CL1/CALCRL/TNFRSF1B/ADA/IL20RB/ISL1/RORA/HLA-DRB1/C1QTNF3/TNFAIP3/FFAR4/CDH5
GOBP_NEGATIVE_REGULATION_OF_LEUKOCYTE_CELL_CELL_ADHESION	GOBP_NEGATIVE_REGULATION_OF_LEUKOCYTE_CELL_CELL_ADHESION	126	0.612908	1.73796	0.0136986	0.127228	0.104897	3789	tags=46%, list=20%, signal=37%	TARM1/CLEC4G/CR1/PDCD1LG2/IL10/TNFSF4/LILRB2/LILRB4/CCL21/CD80/VSIG4/CXCL12/IL2RA/LAX1/FCGR2B/PLA2G2D/LILRB1/CRTAM/CCL25/HAVCR2/DTX1/LGALS9B/PTPN22/CD86/FGL2/CD300A/SPN/TNFAIP8L2/LGALS7B/TBX21/CTLA4/TIGIT/LAG3/RUNX3/LRRC32/TNFSF18/CD274/FOXP3/IDO1/LOXL3/RIPOR2/HLX/TMEM131L/IFNB1/JAK3/ADTRP/LGALS9C/SFTPD/IFNL1/LAPTM5/GPNMB/GLI3/SOCS1/IL20RB/HLA-DRB1/SCGB1A1/BTN2A2/BMP4
GOBP_NEGATIVE_REGULATION_OF_WNT_SIGNALING_PATHWAY	GOBP_NEGATIVE_REGULATION_OF_WNT_SIGNALING_PATHWAY	209	0.577444	1.71956	0.0136986	0.127228	0.104897	3745	tags=28%, list=19%, signal=23%	APCDD1L/ALPK2/SFRP4/GREM1/NOG/SFRP1/ROR2/SFRP2/CDH2/BICC1/DACT3/PRICKLE1/DACT1/GLI1/SOST/NKX2-5/DKK2/HIC1/SOX30/RBMS3/TNN/CTHRC1/TRABD2B/NKD1/NOTUM/NFATC1/CSNK1A1L/PSMA8/TBX18/WNT11/SHISA3/IGFBP1/DKK3/HECW1/TMEM131L/SFRP5/NXN/SOX17/DAB2/TRABD2A/TLE7/IGFBP6/SHISA6/DRAXIN/CAV1/APOE/LATS2/KREMEN2/LRP1/GLI3/SOX9/PTPRO/WWTR1/GSC/AXIN2/PSMB9/SNAI2/ISL1/SOSTDC1
GOBP_OSTEOBLAST_DIFFERENTIATION	GOBP_OSTEOBLAST_DIFFERENTIATION	208	0.527325	1.57119	0.0136986	0.127228	0.104897	3860	tags=34%, list=20%, signal=28%	OSTN/IGF1/RSPO2/GDF10/SP7/MYOC/TWIST2/HAND2/GREM1/CCN4/ITGA11/HGF/PENK/NOG/SFRP1/SFRP2/CHRD/GLI2/DDR2/RANBP3L/IL6/CLEC5A/GLI1/TWIST1/LOX/PTH1R/LTF/TNC/DHH/SHOX2/VCAN/TNN/CTHRC1/TMEM119/SMOC1/SOX8/SNAI1/MRC2/FERMT2/CCL3/SOX11/LEF1/CREB3L1/IBSP/PTHLH/WNT11/MEF2C/HEMGN/BMP6/RUNX2/IGFBP5/TNF/COL6A1/COL1A1/SPP1/VEGFC/CDK6/CCN1/RORB/PDLIM7/GLI3/SOX9/WWTR1/AXIN2/SNAI2/BMPR1B/BMP4/IL6R/FFAR4/IL6ST/IFITM1
GOBP_POSITIVE_REGULATION_OF_CALCIUM_ION_TRANSPORT	GOBP_POSITIVE_REGULATION_OF_CALCIUM_ION_TRANSPORT	117	0.581232	1.63028	0.0136986	0.127228	0.104897	3547	tags=47%, list=18%, signal=39%	LACRT/CAMK2A/LILRA2/LILRA5/MCHR1/NTSR1/FGF14/PLP1/ANK2/JPH2/CXCL12/P2RX7/AKAP6/IL13/MYLK/CD19/STAC/STAC2/CACNA2D1/P2RY6/RGN/CXCL9/CCL4/CCL3/CCR1/TRPV2/TRPC3/PDGFRB/CXCL11/GPER1/TRDN/GCG/BDKRB1/APLNR/NPSR1/RYR2/SNCA/CCL2/CEMIP/F2RL3/THY1/CXCL10/CD4/F2R/CCL5/GJC2/FFAR1/CAV1/P2RX5/CX3CL1/TRPC6/CALCR/STC1/TRPC1/PDGFB
GOBP_POSITIVE_REGULATION_OF_CELL_SUBSTRATE_ADHESION	GOBP_POSITIVE_REGULATION_OF_CELL_SUBSTRATE_ADHESION	121	0.573392	1.6171	0.0136986	0.127228	0.104897	4388	tags=44%, list=23%, signal=34%	NPY2R/MYOC/VIT/SFRP1/CCDC80/CCL21/VWC2/ECM2/COL8A1/FMN1/CCL25/COL16A1/CASS4/EMILIN1/FBLN2/LIMS2/FERMT2/FN1/EDIL3/TEK/CD3E/CSF1/THY1/ITGA5/FOXF1/MYADM/SPOCK2/HAS2/EFEMP2/PTPRJ/CDK6/NRP1/EGFLAM/ILK/CCN1/CDH13/NID1/CX3CL1/FLNA/PDGFB/DISC1/PREX1/NDNF/PTN/CD36/RIN2/EGFL6/OLFM4/S100A10/RRAS/JAK2/UTRN/NPNT
GOBP_POSITIVE_REGULATION_OF_CHEMOKINE_PRODUCTION	GOBP_POSITIVE_REGULATION_OF_CHEMOKINE_PRODUCTION	59	0.637411	1.6173	0.0136986	0.127228	0.104897	4425	tags=53%, list=23%, signal=41%	ADIPOQ/ADCYAP1/FFAR3/IL6/TWIST1/LBP/POSTN/DEFB124/CSF1R/HAVCR2/NOD2/IFNG/LPL/AIF1/MCOLN2/TLR7/CLEC7A/IL1RL1/TNF/TLR2/LRP1/IL33/IL6R/ALOX15B/TLR4/EGR1/HMOX1/TSLP/C5/CD74/IL1B
GOBP_POSITIVE_REGULATION_OF_INTERLEUKIN_8_PRODUCTION	GOBP_POSITIVE_REGULATION_OF_INTERLEUKIN_8_PRODUCTION	57	0.642829	1.62115	0.0136986	0.127228	0.104897	3396	tags=35%, list=18%, signal=29%	ADIPOQ/TLR8/FCN1/IL6/ELANE/LBP/TLR1/NLRP10/NOD2/TLR7/CD14/CD2/CLEC7A/TNF/F3/F2R/TLR2/CD244/AFAP1L2/SERPINE1
GOBP_POSITIVE_REGULATION_OF_SMOOTH_MUSCLE_CELL_MIGRATION	GOBP_POSITIVE_REGULATION_OF_SMOOTH_MUSCLE_CELL_MIGRATION	36	0.697335	1.6958	0.0136986	0.127228	0.104897	4225	tags=58%, list=22%, signal=46%	IGF1/CCN4/NOX4/POSTN/PDGFRB/AIF1/NR4A3/IGFBP5/VTN/CCL5/HAS2/NRP1/LRP1/DOCK4/PDGFB/ITGA2/LPAR1/ADAMTS1/SEMA6D/HDAC4/FGF9
GOBP_POSITIVE_T_CELL_SELECTION	GOBP_POSITIVE_T_CELL_SELECTION	36	0.694154	1.68807	0.0136986	0.127228	0.104897	2639	tags=53%, list=14%, signal=46%	IL6/DOCK2/LY9/IL12RB1/THEMIS/SLAMF6/IRF4/PTPRC/SPN/CD3G/TBX21/IL12B/ZAP70/TNFSF18/FOXP3/CD3E/LOXL3/TOX/CD3D
GOBP_PROTEIN_LOCALIZATION_TO_CELL_JUNCTION	GOBP_PROTEIN_LOCALIZATION_TO_CELL_JUNCTION	109	0.539531	1.49427	0.0136986	0.127228	0.104897	3869	tags=28%, list=20%, signal=23%	CACNG7/CACNG8/NPHS1/GPC6/NRXN2/SHANK1/CACNG5/CACNG2/MAP1A/NETO1/GRIP2/STX1B/KIF17/FERMT2/SNAP25/CEP112/HEG1/JAM3/GRIN2A/CGNL1/WNT7A/TYROBP/NRXN1/MPP4/SHISA6/TAMALIN/GPC4/FLNA/PECAM1/ANKS1B/CDH5
GOBP_REGULATION_OF_B_CELL_DIFFERENTIATION	GOBP_REGULATION_OF_B_CELL_DIFFERENTIATION	29	0.792936	1.82163	0.0136986	0.127228	0.104897	1870	tags=34%, list=10%, signal=31%	CR1/SFRP1/IL10/FCRL3/NFAM1/BTK/INHBA/NCKAP1L/SLAMF8/CD27
GOBP_REGULATION_OF_CARDIAC_MUSCLE_CONTRACTION	GOBP_REGULATION_OF_CARDIAC_MUSCLE_CONTRACTION	72	0.574556	1.51503	0.0136986	0.127228	0.104897	4319	tags=40%, list=22%, signal=31%	NOS1/CASQ2/ATP1A2/PLN/SCN10A/ADORA1/ADRA1A/ANK2/NKX2-5/PDE4B/CACNA1C/ADRA1B/PIK3CG/BIN1/DMD/GJA5/SLC8A1/RYR2/CCN2/RGS2/BMP10/CAV1/CLIC2/STC1/GATA4/DSC2/HDAC4/KCNJ2/SMAD7
GOBP_REGULATION_OF_CD4_POSITIVE_ALPHA_BETA_T_CELL_DIFFERENTIATION	GOBP_REGULATION_OF_CD4_POSITIVE_ALPHA_BETA_T_CELL_DIFFERENTIATION	50	0.635922	1.58107	0.0136986	0.127228	0.104897	2763	tags=38%, list=14%, signal=33%	NLRP3/TNFSF4/CD80/NCKAP1L/IL12RB1/CCL19/CD86/IRF4/IL27/IFNG/SASH3/TBX21/IL12B/RUNX3/TNFSF18/FOXP3/LOXL3/HLX/JAK3
GOBP_REGULATION_OF_EXTRINSIC_APOPTOTIC_SIGNALING_PATHWAY_VIA_DEATH_DOMAIN_RECEPTORS	GOBP_REGULATION_OF_EXTRINSIC_APOPTOTIC_SIGNALING_PATHWAY_VIA_DEATH_DOMAIN_RECEPTORS	57	0.610993	1.54086	0.0136986	0.127228	0.104897	3803	tags=30%, list=20%, signal=24%	SCRT2/HGF/FAIM2/SFRP1/SFRP2/TIMP3/ZSWIM2/FASLG/ICAM1/THBS1/FAS/TMC8/NOS3/ITPRIP/SERPINE1/BMPR1B/TNFAIP3
GOBP_REGULATION_OF_LEUKOCYTE_CHEMOTAXIS	GOBP_REGULATION_OF_LEUKOCYTE_CHEMOTAXIS	117	0.655977	1.83993	0.0136986	0.127228	0.104897	4415	tags=53%, list=23%, signal=41%	CCL7/GREM1/FPR2/SLIT2/CCR6/CCL1/C5AR2/CMKLR1/CCL21/IL6/DPP4/CXCL12/CCR2/LBP/C3AR1/NCKAP1L/EDN3/THBS4/SLAMF8/STAP1/DEFB124/CSF1R/CCL19/C5AR1/NOD2/MPP1/CCL4/CCL3/CCR1/CXCL13/AIF1/TNFSF18/S100A7/KLRC4-KLRK1/PADI2/RARRES2/IL34/CCL2/CSF1/JAM3/RIPOR2/PLA2G7/GAS6/CXCL10/THBS1/CCL5/VEGFC/SERPINE1/RIN3/EDN1/XCL2/BST1/NBL1/LYN/IL6R/PTN/CCN3/RAC2/GPSM3/C5/DUSP1/CD74
GOBP_REGULATION_OF_LEUKOCYTE_MEDIATED_IMMUNITY	GOBP_REGULATION_OF_LEUKOCYTE_MEDIATED_IMMUNITY	207	0.61803	1.84214	0.0136986	0.127228	0.104897	3901	tags=45%, list=20%, signal=36%	CLEC4G/CR1/CLC/FCER2/NLRP3/IL10/TNFSF4/LILRB4/BLK/SCIMP/IL6/CD84/FUT7/IL7R/BTK/IL21/CCR2/FCGR2B/CD28/DNASE1L3/PIK3R6/ITGAM/NCR3/LILRB1/IL12RB1/CRTAM/LTA/KLRD1/SLAMF6/STAP1/IL13/CD1B/CD226/HAVCR2/SH2D1A/KLRC2/PTPRC/CD300A/PRAM1/NOD2/ITGB2/SASH3/TBX21/CD1D/IL18RAP/IL12B/CD1E/LAG3/ADGRE2/IL13RA2/WAS/CD177/CD1C/VAV1/KLRC4-KLRK1/NCR1/FOXP3/ICAM1/CD1A/CLEC7A/C3/KIR2DL4/LEP/RASGRP1/TNF/FOXF1/SERPINB9/TY…
GOBP_REGULATION_OF_TUBE_SIZE	GOBP_REGULATION_OF_TUBE_SIZE	125	0.532909	1.50723	0.0136986	0.127228	0.104897	4023	tags=50%, list=21%, signal=39%	HTR2A/NOS1/ADRB3/P2RX1/ATP1A2/COMP/ADRA1D/WNT9B/KCNMA1/AGTR1/ADORA1/ADRA1A/HRH2/PRKG1/FOXC2/EDN3/ADRA2A/CD38/NPPB/EDNRA/ADRA1B/HTR1D/GUCY1A1/TBXA2R/NPR1/GPER1/KCNA5/GJA5/SLC8A1/UTS2B/ICAM1/HTR2B/LEP/UTS2R/ITGA1/RGS2/F2R/BDKRB2/AVPR2/NOS3/CAV1/ACTA2/HTR1B/APOE/AGT/DOCK4/HRH1/AVPR1A/SERPINF2/CHRM3/DRD5/KLF2/PTAFR/EDN1/SOD2/CRP/ACE/APLN/HTR7/ADORA2A/DBH/OXTR
GOBP_REGULATION_OF_VASCULAR_ASSOCIATED_SMOOTH_MUSCLE_CELL_PROLIFERATION	GOBP_REGULATION_OF_VASCULAR_ASSOCIATED_SMOOTH_MUSCLE_CELL_PROLIFERATION	50	0.66604	1.65595	0.0136986	0.127228	0.104897	4228	tags=54%, list=22%, signal=42%	ADIPOQ/IGF1/IL10/PRKG1/FGF2/TGFB3/CNN1/MYOCD/P2RY6/MMP9/GPER1/MEF2C/NR4A3/IGFBP5/TNF/MMP2/EFEMP2/TPM1/HTR1B/EDN1/SOD2/PDGFB/APLN/ADAMTS1/HMOX1/FGF9/JAK2
GOBP_RESPONSE_TO_AXON_INJURY	GOBP_RESPONSE_TO_AXON_INJURY	72	0.594117	1.56661	0.0136986	0.127228	0.104897	4026	tags=40%, list=21%, signal=32%	GIP/NEFL/P2RY12/NTRK1/KLK8/TNC/DRD2/MAG/RGMA/GAP43/KCNK2/MAP1B/DPYSL3/RTN4RL2/TNR/JAM3/TYROBP/SPP1/NREP/LRP1/FLNA/ISL1/LGALS1/FOLR1/LYN/SCARF1/PTN/LAMB2/APOD
GOBP_SEQUESTERING_OF_CALCIUM_ION	GOBP_SEQUESTERING_OF_CALCIUM_ION	117	0.655101	1.83747	0.0136986	0.127228	0.104897	2732	tags=39%, list=14%, signal=34%	LACRT/HTR2A/DHRS7C/NOS1/CASQ2/ATP1A2/PLN/NTSR1/CCL21/ANK2/JPH2/FGF2/AKAP6/IL13/DRD2/CD19/P2RY6/CACNA1C/CCR5/CCL19/PTPRC/CXCL9/FASLG/CCL3/RASA3/DMD/CXCL11/GPER1/TRDN/MCOLN2/SLC8A1/MCOLN3/BDKRB1/ANXA6/APLNR/JSRP1/NPSR1/RYR2/SNCA/CEMIP/HTR2B/F2RL3/THY1/CXCL10/F2R/LCK
GOBP_T_CELL_DIFFERENTIATION_INVOLVED_IN_IMMUNE_RESPONSE	GOBP_T_CELL_DIFFERENTIATION_INVOLVED_IN_IMMUNE_RESPONSE	72	0.625971	1.6506	0.0136986	0.127228	0.104897	4012	tags=46%, list=21%, signal=36%	NLRP3/TNFSF4/IL6/CD80/IL21/LY9/IL12RB1/SLAMF6/CCL19/CD86/IRF4/FGL2/IL27/SPN/EOMES/IFNG/TBX21/GPR183/IL12B/LEF1/TNFSF18/FOXP3/LOXL3/FCER1G/HLX/JAK3/IFNL1/RORA/HLA-DRB1/IL6R/IL18R1/HLA-DRA/ANXA1
GOCC_PROTEIN_COMPLEX_INVOLVED_IN_CELL_ADHESION	GOCC_PROTEIN_COMPLEX_INVOLVED_IN_CELL_ADHESION	36	0.753037	1.83126	0.0136986	0.127228	0.104897	4072	tags=75%, list=21%, signal=59%	ITGBL1/ITGA11/ITGB3/PLP1/CD80/CD28/ITGAM/ITGA4/TSPAN32/ITGAX/ITGB2/EMILIN1/CTLA4/JAM2/ITGAL/ITGAD/ITGA7/JAM3/ITGA5/ITGA1/ITGA9/ITGA10/ITGA2/LYN/ITGB5/ITGB7/ITGAV
GOCC_TERTIARY_GRANULE_MEMBRANE	GOCC_TERTIARY_GRANULE_MEMBRANE	72	0.685566	1.80775	0.0136986	0.127228	0.104897	2386	tags=39%, list=12%, signal=34%	TARM1/FCAR/CLEC4D/CLEC4C/FPR2/CD33/LILRB2/MCEMP1/CLEC5A/GPR84/MGAM/ATP8B4/LAIR1/ITGAM/SLC11A1/CYBB/ITGAX/CD300A/ITGB2/SIGLEC5/OLR1/SNAP25/CD53/SIRPA/CD177/SLC2A3/FCER1G/SIGLEC14
GOMF_ACTIN_FILAMENT_BINDING	GOMF_ACTIN_FILAMENT_BINDING	208	0.467834	1.39393	0.0136986	0.127228	0.104897	4772	tags=40%, list=25%, signal=31%	MYH13/SPTA1/XIRP1/CCIN/MYH8/KBTBD13/ACTN2/MYOM3/GAS7/MYH1/MYH4/MYO1G/NEXN/MYO16/ERMN/IQGAP2/TMOD1/MYO1F/MYH11/RCSD1/SYNE3/SAMD14/FERMT2/BIN1/CORO2B/AIF1/PSTPIP1/ANXA6/ABLIM2/MYO7B/MYOM1/CORO6/CFL2/MYL4/TAGLN/MYH3/SYNE1/ANTXR1/FMNL1/MYH15/TPM2/MYH2/FMNL3/TPM1/FHOD3/MYO5A/ESPNL/CORO1A/FLNA/ACTN1/TMOD4/ADD2/MYO7A/CAPZA3/HCLS1/LCP1/FMNL2/MACF1/MYO10/SVIL/SHTN1/GSN/MYO1B/CORO1C/CACNB2/ABL2/UTRN/MYH10/…
GOBP_B_CELL_MEDIATED_IMMUNITY	GOBP_B_CELL_MEDIATED_IMMUNITY	119	0.627397	1.76683	0.0138889	0.127228	0.104897	2992	tags=36%, list=16%, signal=31%	CR1/C4B/TLR8/C4A/FCER2/CR2/CD70/CCR6/IL10/TNFSF4/IGLL1/BTK/FCGR2B/CD28/GAPT/C7/LTA/CD226/CD19/PTPRC/NOD2/IGLL5/SLA2/TBX21/C6/CD40LG/CD27/IL13RA2/CFI/C1S/FOXP3/FCER1G/C1QB/C3/C2/C1QC/TNF/C1QA/C1R/IL27RA/HLA-DQB1/C4BPB/SERPING1
GOBP_CELL_MIGRATION_INVOLVED_IN_SPROUTING_ANGIOGENESIS	GOBP_CELL_MIGRATION_INVOLVED_IN_SPROUTING_ANGIOGENESIS	53	0.596934	1.50734	0.0138889	0.127228	0.104897	4485	tags=47%, list=23%, signal=36%	GREM1/MEOX2/SLIT2/FGF2/FOXC2/EGR3/TBXA2R/HDAC9/TDGF1/JCAD/STARD13/AKT3/RHOJ/THBS1/ADTRP/NRP1/PLK2/MAP3K3/ANXA1/SPRED1/PTGS2/FGFBP1/HMOX1/CLEC14A/NR4A1
GOBP_CELLULAR_RESPONSE_TO_AMYLOID_BETA	GOBP_CELLULAR_RESPONSE_TO_AMYLOID_BETA	35	0.680096	1.63034	0.0138889	0.127228	0.104897	4331	tags=51%, list=23%, signal=40%	IGF1/FPR2/TLR6/FCGR2B/NGFR/GRM5/CACNA2D1/ITGA4/VCAM1/TREM2/ICAM1/FYN/BACE1/LRP1/TLR4/CD36/ADRB2/PRNP
GOBP_ENDODERM_FORMATION	GOBP_ENDODERM_FORMATION	53	0.676195	1.70749	0.0138889	0.127228	0.104897	2811	tags=47%, list=15%, signal=40%	COL11A1/MMP8/NOG/HMGA2/COL8A1/INHBA/LHX1/ITGA4/MMP9/GATA6/COL5A1/EOMES/ITGB2/COL5A2/FN1/COL12A1/MIXL1/ITGA7/ITGA5/COL6A1/VTN/LAMA3/MMP2/SOX17/TBX20
GOBP_GLAND_MORPHOGENESIS	GOBP_GLAND_MORPHOGENESIS	110	0.522586	1.43859	0.0138889	0.127228	0.104897	4407	tags=41%, list=23%, signal=32%	FGF7/FGF10/HGF/NOG/SFRP1/GLI2/FGF1/NTN1/IL6/GLI1/SULF1/TGFB2/CCL11/TNC/PGR/LAMA1/TGFB3/CSF1R/SEMA3A/SULF2/LIMS2/TGM2/CSF1/CYP7B1/IGFBP5/TNF/CAV1/ESR1/PLXND1/FGF8/GLI3/SOX9/MSN/PDGFA/SOSTDC1/BMP4/TNFAIP3/PTN/CRIP1/NOTCH2/TGFB1/EDAR/HOXD13/NKX3-1/TGFBR2
GOBP_GRANULOCYTE_CHEMOTAXIS	GOBP_GRANULOCYTE_CHEMOTAXIS	120	0.718922	2.01773	0.0138889	0.127228	0.104897	3589	tags=61%, list=19%, signal=50%	CCL7/CCL23/SLIT2/DPEP1/CCL1/C5AR2/CCL24/CCL26/CMKLR1/CCL21/SCG2/CXCR1/DPP4/TGFB2/CXCL5/PPBP/LBP/CCL11/C3AR1/NCKAP1L/EDN3/CCL8/CCL25/PDE4B/THBS4/CCL13/PF4V1/CSF1R/CCL19/C5AR1/CCL18/SAA1/JAML/NOD2/ITGB2/PIK3CG/CXCL9/MPP1/PF4/CCL4/CCL3/CXCL2/CCL14/CCL3L1/CXCL13/CXCL11/ADGRE2/TNFSF18/PIK3CD/S100A7/VAV1/RARRES2/IL34/CCL2/CSF1/FCER1G/CXCL3/JAM3/RIPOR2/CXCL10/ITGA1/THBS1/CXCL6/CSF3R/CCL5/CX3CL1/CCL22/HR…
GOBP_HEART_VALVE_DEVELOPMENT	GOBP_HEART_VALVE_DEVELOPMENT	61	0.624739	1.5753	0.0138889	0.127228	0.104897	4407	tags=54%, list=23%, signal=42%	GATA5/SLIT2/TGFB2/TWIST1/NKX2-5/SHOX2/OLFM1/EMILIN1/SNAI1/ELN/TBX5/STRA6/DCHS1/NFATC1/GJA5/MEF2C/ADAMTS9/PDE2A/HEYL/TIE1/TBX20/NOS3/CCN1/SOX9/TNFRSF1B/SNAI2/BMP4/GATA4/NOTCH2/SLIT3/TGFB1/ACVR1/TGFBR2
GOBP_INTERFERON_GAMMA_PRODUCTION	GOBP_INTERFERON_GAMMA_PRODUCTION	110	0.650488	1.79068	0.0138889	0.127228	0.104897	3862	tags=54%, list=20%, signal=43%	CR1/TLR8/PDCD1LG2/IL10/TNFSF4/LILRB4/IL21/INHBA/CCR2/LILRB1/IL12RB1/CRTAM/LTA/PDE4B/SLC11A1/IRF8/SLAMF6/CD226/HAVCR2/LGALS9B/PTPN22/IL27/AXL/SPN/NOD2/SASH3/LGALS7B/IL12B/IL12RB2/EBI3/SIRPA/CD274/TLR7/FOXP3/CD3E/CD14/CD2/IL36RN/HMHB1/CLEC7A/IL1RL1/RASGRP1/GAS6/TNF/IL27RA/HLA-DPA1/LGALS9C/IFNL1/CD244/HLA-DPB1/LAPTM5/IL33/IL20RB/ISL1/HLA-DRB1/SCGB1A1/TLR4/IL18R1/IL1R1
GOBP_LEUKOCYTE_MEDIATED_CYTOTOXICITY	GOBP_LEUKOCYTE_MEDIATED_CYTOTOXICITY	110	0.615889	1.69544	0.0138889	0.127228	0.104897	2814	tags=41%, list=15%, signal=35%	CTSG/IL7R/IL21/ELANE/FCGR2B/KIR3DL1/DNASE1L3/PIK3R6/ITGAM/NCR3/LILRB1/IL12RB1/CRTAM/KLRD1/SLAMF6/STAP1/CD1B/CD226/HAVCR2/SH2D1A/KLRC2/PTPRC/AZU1/CD1D/PRF1/GZMM/IL18RAP/IL12B/CD1E/LAG3/GZMB/CD1C/VAV1/KLRC4-KLRK1/NCR1/ICAM1/CD1A/KIR2DL4/LEP/RASGRP1/SERPINB9/TYROBP/KLRC1/CXCL6/SLAMF7
GOBP_MEMBRANE_INVAGINATION	GOBP_MEMBRANE_INVAGINATION	71	0.574373	1.50967	0.0138889	0.127228	0.104897	3115	tags=37%, list=16%, signal=31%	FCGR1A/IGLL1/MARCO/MSR1/FCGR2B/NCKAP1L/ITGAM/RHOH/STAP1/BIN2/CD300A/ITGB2/IGLL5/GULP1/SYT11/MEGF10/TREM2/AIF1/XKR4/C3/ELMO1/THBS1/RAB31/MFGE8/ARHGAP25/ADGRB1
GOBP_MESENCHYME_MORPHOGENESIS	GOBP_MESENCHYME_MORPHOGENESIS	49	0.640943	1.58736	0.0138889	0.127228	0.104897	4660	tags=59%, list=24%, signal=45%	GATA5/ACTC1/NOG/TGFB2/TWIST1/FOXC2/TMEM100/SNAI1/ACTG2/DCHS1/LEF1/WNT11/HEYL/FOXF1/TBX20/ACTA1/NOS3/ACTA2/ACVRL1/FGF8/SOX9/MSX1/SNAI2/ISL1/TGFBR1/ACVR1/TGFBR2/ENG/MYC
GOBP_MESODERM_DEVELOPMENT	GOBP_MESODERM_DEVELOPMENT	119	0.513105	1.44497	0.0138889	0.127228	0.104897	3789	tags=32%, list=20%, signal=26%	TSPY8/TSPY2/TSPY4/HAND1/NOG/HMGA2/SFRP2/APELA/TSPY3/ZFPM2/ITGB3/BTK/INHBA/FOXC2/TSPY10/LHX1/HCK/EOMES/IKZF1/SNAI1/TSPY1/TRIM15/LEF1/WNT11/MIXL1/SECTM1/FOXF1/TIE1/TBX20/CRB2/MESP2/FGF8/TAL1/TBXT/HES7/BMX/ITGA2/BMP4
GOBP_MUCOPOLYSACCHARIDE_METABOLIC_PROCESS	GOBP_MUCOPOLYSACCHARIDE_METABOLIC_PROCESS	115	0.53629	1.4889	0.0138889	0.127228	0.104897	3631	tags=38%, list=19%, signal=31%	KERA/OMD/HAS1/OGN/HGF/LYVE1/FGF2/CHST13/STAB2/CHSY3/PRELP/VCAN/CHST15/ST3GAL6/CHST11/DCN/FMOD/DSE/NDST3/CHST1/CHST6/ANGPT1/CHST7/DSEL/CEMIP/CHST3/ITIH3/XYLT1/LUM/ACAN/IL15/SPOCK2/HAS2/CSGALNACT1/CSPG4/EGFLAM/ITIH5/BGN/EGF/ARSB/CD44/PDGFB/ST3GAL2/HYAL1
GOBP_MYD88_DEPENDENT_TOLL_LIKE_RECEPTOR_SIGNALING_PATHWAY	GOBP_MYD88_DEPENDENT_TOLL_LIKE_RECEPTOR_SIGNALING_PATHWAY	35	0.707	1.69484	0.0138889	0.127228	0.104897	3007	tags=34%, list=16%, signal=29%	TLR8/REG3G/BTK/TLR6/CD300LF/TLR1/CD300A/LY96/TLR10/CD14/IRAK3/TLR2
GOBP_NEGATIVE_REGULATION_OF_LEUKOCYTE_MEDIATED_IMMUNITY	GOBP_NEGATIVE_REGULATION_OF_LEUKOCYTE_MEDIATED_IMMUNITY	53	0.603953	1.52507	0.0138889	0.127228	0.104897	4396	tags=58%, list=23%, signal=45%	CLEC4G/CR1/LILRB4/CD84/IL7R/CCR2/FCGR2B/LILRB1/KLRD1/HAVCR2/PTPRC/CD300A/NOD2/TBX21/IL13RA2/FOXP3/KIR2DL4/FOXF1/SERPINB9/KLRC1/IFNB1/JAK3/C4BPB/SERPINB4/C4BPA/IL20RB/HLA-F/HLA-G/HMOX1/SMAD7/ARRB2
GOBP_NEUTROPHIL_MIGRATION	GOBP_NEUTROPHIL_MIGRATION	119	0.709213	1.99724	0.0138889	0.127228	0.104897	4027	tags=63%, list=21%, signal=50%	CCL7/CCL23/SLIT2/DPEP1/CCL1/C5AR2/CCL24/CCL26/CCL21/CXCR1/DPP4/TGFB2/CXCL5/FUT7/PPBP/LBP/CCL11/C3AR1/NCKAP1L/EDN3/CCL8/CCL25/RHOH/PDE4B/THBS4/SLAMF8/CCL13/PF4V1/CCL19/C5AR1/CCL18/SAA1/JAML/NOD2/ITGB2/PIK3CG/CXCL9/MPP1/PF4/CCL4/CCL3/CXCL2/CCL14/CCL3L1/CXCL13/CXCL11/MCOLN2/PIK3CD/CD177/VAV1/CCL2/FCER1G/CXCL3/JAM3/RIPOR2/CXCL10/ITGA1/XG/CXCL6/CSF3R/CCL5/CX3CL1/CCL22/S100A8/EDN1/CD99L2/CXCL1/XCL2/BST…
GOBP_ORGANELLE_MEMBRANE_FUSION	GOBP_ORGANELLE_MEMBRANE_FUSION	110	0.528874	1.4559	0.0138889	0.127228	0.104897	4567	tags=26%, list=24%, signal=20%	CPLX3/PLA2G5/RUBCNL/STX1B/SOX30/SPHK1/SYT4/SYT11/SNAP25/STX2/SNCA/RAB7B/DYSF/STX11/RAB39A/STXBP1/STXBP6/STX19/CORO1A/CAV2/GRIK5/PIP4K2A/DOC2B/ANXA1/TAP2/NKD2/SYT13/TAP1/SAMD9
GOBP_POSITIVE_REGULATION_OF_ALPHA_BETA_T_CELL_ACTIVATION	GOBP_POSITIVE_REGULATION_OF_ALPHA_BETA_T_CELL_ACTIVATION	64	0.595217	1.51726	0.0138889	0.127228	0.104897	4012	tags=47%, list=21%, signal=37%	NLRP3/TNFSF4/LILRB4/CD80/CCR2/CD28/NCKAP1L/IL12RB1/PTPN22/CCL19/CD86/PTPRC/IFNG/SASH3/IL12B/RUNX3/EBI3/ZAP70/RASAL3/FOXP3/CD3E/ZBTB16/HLX/PRKCQ/GLI3/SOCS1/ADA/HLA-DRB1/HLA-DRA/ANXA1
GOBP_POSITIVE_REGULATION_OF_CALCIUM_ION_TRANSPORT_INTO_CYTOSOL	GOBP_POSITIVE_REGULATION_OF_CALCIUM_ION_TRANSPORT_INTO_CYTOSOL	53	0.61929	1.56379	0.0138889	0.127228	0.104897	3493	tags=53%, list=18%, signal=43%	LACRT/NTSR1/JPH2/P2RX7/AKAP6/IL13/CD19/P2RY6/CXCL9/TRPC3/CXCL11/GPER1/TRDN/BDKRB1/APLNR/NPSR1/SNCA/CEMIP/F2RL3/THY1/CXCL10/CD4/F2R/CAV1/P2RX5/CX3CL1/CALCR/TRPC1
GOBP_POSITIVE_REGULATION_OF_CYTOKINE_PRODUCTION_INVOLVED_IN_IMMUNE_RESPONSE	GOBP_POSITIVE_REGULATION_OF_CYTOKINE_PRODUCTION_INVOLVED_IN_IMMUNE_RESPONSE	53	0.629049	1.58844	0.0138889	0.127228	0.104897	4638	tags=51%, list=24%, signal=39%	NLRP3/FFAR3/TNFSF4/SCIMP/IL6/LILRB1/CD226/NOD2/SASH3/NR4A3/CLEC7A/KIR2DL4/CLNK/RSAD2/LAPTM5/GPRC5B/TLR4/IL18R1/IL1R1/HLA-F/CD36/HLA-G/DDX58/CD74/IL1B/TRIM6/IL18
GOBP_POSITIVE_REGULATION_OF_INTERLEUKIN_1_PRODUCTION	GOBP_POSITIVE_REGULATION_OF_INTERLEUKIN_1_PRODUCTION	61	0.667375	1.68281	0.0138889	0.127228	0.104897	4228	tags=52%, list=22%, signal=41%	TLR8/LILRA2/NLRP3/LILRA5/NLRP12/IL6/P2RX7/IL16/MNDA/NLRP10/HAVCR2/CCL19/PYHIN1/SAA1/NOD2/IFNG/AZU1/LPL/CCL3/NLRC4/CLEC7A/TNF/TYROBP/ORM2/ORM1/AIM2/ISL1/TLR4/CASP1/EGR1/IFI16/JAK2
GOBP_POSITIVE_REGULATION_OF_MONONUCLEAR_CELL_MIGRATION	GOBP_POSITIVE_REGULATION_OF_MONONUCLEAR_CELL_MIGRATION	63	0.651725	1.65292	0.0138889	0.127228	0.104897	3581	tags=41%, list=19%, signal=34%	CCL7/FPR2/CCR6/CCL1/CCL21/CXCL12/CCR2/DEFB124/ITGA4/SPN/CCL4/JAM2/CCL3/CCR1/CXCL13/AIF1/TNFSF18/S100A7/PLA2G7/GAS6/TNF/CXCL10/CCL5/SERPINE1/CD99L2/XCL2
GOBP_POSITIVE_REGULATION_OF_PHAGOCYTOSIS	GOBP_POSITIVE_REGULATION_OF_PHAGOCYTOSIS	64	0.658041	1.67741	0.0138889	0.127228	0.104897	3765	tags=61%, list=20%, signal=49%	C4B/C4A/PLA2G5/FPR2/PTX3/DOCK2/FCGR2B/NCKAP1L/CD300LF/SLC11A1/STAP1/PTPRC/SIRPB1/NOD2/IFNG/AZU1/TREM2/SIRPA/IL2RB/CCL2/FCER1G/CLEC7A/C3/IL2RG/GAS6/C2/TNF/SIRPG/RAB31/IL15/IL15RA/MFGE8/SPACA3/PTPRJ/SFTPD/LRP1/RAB27A/TUB/ITGA2
GOBP_POSITIVE_REGULATION_OF_STRESS_ACTIVATED_PROTEIN_KINASE_SIGNALING_CASCADE	GOBP_POSITIVE_REGULATION_OF_STRESS_ACTIVATED_PROTEIN_KINASE_SIGNALING_CASCADE	115	0.580903	1.61276	0.0138889	0.127228	0.104897	4457	tags=37%, list=23%, signal=28%	HAND2/MMP8/CCL21/SCIMP/TGFB2/NCF1/FCGR2B/TNFRSF19/SH3RF3/SLAMF1/SPHK1/CCL19/NOD2/SEMA3A/SPI1/CD27/GDF6/CLEC7A/LEP/RASGRP1/WNT7A/TNF/TNFSF11/CCN2/SH3RF2/SERPINF2/TRAF1/FLT4/LYN/WNT16/GADD45B/TLR4/TPD52L1/FGF19/MAP3K3/CARD9/EDA2R/RELL1/FZD7/EDAR/IL1B/MAPK8IP1
GOBP_RECEPTOR_INTERNALIZATION	GOBP_RECEPTOR_INTERNALIZATION	110	0.603303	1.66079	0.0138889	0.127228	0.104897	4178	tags=36%, list=22%, signal=29%	CACNG7/CACNG8/GSG1L/RSPO1/SFRP4/GREM1/APELA/CACNG5/LILRB4/CACNG2/ITGB3/CXCR1/LILRB1/RAMP1/NECAB2/DRD2/ITGB2/SNAP25/ANGPT1/SNCA/HTR2B/FCER1G/RAB31/PCSK9/DNM1/CAV1/HTR1B/EGF/LRP1/DNM3/SELE/CALCRL/RIN3/CALY/APLN/RAMP3/LRRTM2/SAG/CD36/DRD4
GOBP_REGULATION_OF_ANTIGEN_RECEPTOR_MEDIATED_SIGNALING_PATHWAY	GOBP_REGULATION_OF_ANTIGEN_RECEPTOR_MEDIATED_SIGNALING_PATHWAY	63	0.684149	1.73516	0.0138889	0.127228	0.104897	3779	tags=44%, list=20%, signal=36%	GCSAML/LILRB4/BLK/FCRL3/NFAM1/CD22/FCGR2B/TRAT1/STAP1/CD226/CD19/UBASH3A/SH2D1A/PTPN22/PTPRC/CD300A/PAX5/SLA2/TESPA1/PRKCB/THY1/PLCL2/LCK/PTPRJ/LAPTM5/GBP1/ADA/LYN
GOBP_REGULATION_OF_B_CELL_ACTIVATION	GOBP_REGULATION_OF_B_CELL_ACTIVATION	120	0.659209	1.85014	0.0138889	0.127228	0.104897	2185	tags=32%, list=11%, signal=28%	CR1/SFRP1/IL10/TNFSF4/IGLL1/BLK/IL6/FCRL3/TNFRSF13B/NFAM1/BTK/IL21/CD22/INHBA/FCGR2B/CD28/NCKAP1L/MNDA/CD38/SLAMF8/IL13/CD19/SAMSN1/TNFSF13B/PTPRC/CD300A/MZB1/NOD2/IGLL5/SASH3/TBX21/CTLA4/GPR183/CD27/TBC1D10C/FOXP3/TNFRSF4/MEF2C
GOBP_REGULATION_OF_B_CELL_PROLIFERATION	GOBP_REGULATION_OF_B_CELL_PROLIFERATION	61	0.644032	1.62395	0.0138889	0.127228	0.104897	3846	tags=46%, list=20%, signal=37%	IL10/BLK/FCRL3/TNFRSF13B/BTK/IL21/CD22/FCGR2B/NCKAP1L/MNDA/CD38/IL13/TNFSF13B/PTPRC/CD300A/MZB1/SASH3/CTLA4/GPR183/TNFRSF4/MEF2C/TYROBP/CLCF1/BST1/ADA/NFATC2/LYN/TLR4
GOBP_REGULATION_OF_CARTILAGE_DEVELOPMENT	GOBP_REGULATION_OF_CARTILAGE_DEVELOPMENT	64	0.65302	1.66461	0.0138889	0.127228	0.104897	4411	tags=62%, list=23%, signal=48%	GDF5/ADAMTS12/RFLNA/GREM1/CCN4/NOG/GLI2/EFEMP1/PKDCC/TRPS1/SHOX2/FGF18/PTHLH/LOXL2/WNT11/ZBTB16/GDF6/NKX3-2/BMP6/MAF/LEP/SOX5/CCN2/BMP10/RFLNB/BMP1/RARB/ACVRL1/CCN1/GLI3/SOX9/AXIN2/SNAI2/BMPR1B/BMP4/TGFBR1/WNT9A/FRZB/SMAD7/LTBP3
GOBP_REGULATION_OF_CHONDROCYTE_DIFFERENTIATION	GOBP_REGULATION_OF_CHONDROCYTE_DIFFERENTIATION	48	0.664761	1.65545	0.0138889	0.127228	0.104897	4411	tags=69%, list=23%, signal=53%	GDF5/ADAMTS12/RFLNA/GREM1/CCN4/GLI2/EFEMP1/PKDCC/TRPS1/SHOX2/FGF18/PTHLH/LOXL2/ZBTB16/GDF6/NKX3-2/BMP6/MAF/SOX5/CCN2/RFLNB/RARB/ACVRL1/GLI3/SOX9/AXIN2/SNAI2/BMPR1B/BMP4/TGFBR1/WNT9A/SMAD7/LTBP3
GOBP_REGULATION_OF_GRANULOCYTE_CHEMOTAXIS	GOBP_REGULATION_OF_GRANULOCYTE_CHEMOTAXIS	48	0.707361	1.76153	0.0138889	0.127228	0.104897	2785	tags=48%, list=15%, signal=41%	SLIT2/C5AR2/CMKLR1/CCL21/DPP4/LBP/C3AR1/NCKAP1L/THBS4/CSF1R/CCL19/C5AR1/NOD2/MPP1/TNFSF18/S100A7/RARRES2/IL34/CSF1/JAM3/RIPOR2/THBS1/CCL5
GOBP_REGULATION_OF_LYMPHOCYTE_MIGRATION	GOBP_REGULATION_OF_LYMPHOCYTE_MIGRATION	63	0.62229	1.57827	0.0138889	0.127228	0.104897	2785	tags=40%, list=15%, signal=34%	CCL7/CCR6/GCSAML/CCL21/CXCL12/CCR2/ITGA4/SPN/CCL4/JAM2/CCL3/CXCL13/AIF1/S100A7/KLRC4-KLRK1/PADI2/CCL2/CD200R1/ECM1/RIPOR2/CD200/CXCL10/IL27RA/ADTRP/CCL5
GOBP_REGULATION_OF_MYELOID_LEUKOCYTE_DIFFERENTIATION	GOBP_REGULATION_OF_MYELOID_LEUKOCYTE_DIFFERENTIATION	115	0.560551	1.55625	0.0138889	0.127228	0.104897	3846	tags=39%, list=20%, signal=31%	ADIPOQ/DCSTAMP/SFRP1/ROR2/LRRC17/LILRB4/FBN1/LILRB3/INHBA/OCSTAMP/LTF/LILRB1/GPR55/GPR68/EVI2B/IFNG/PF4/IL12B/CCL3/TREM2/CCR1/MITF/LEF1/IL34/CSF1/FSTL3/C1QC/TNF/TNFSF11/CD4/TYROBP/SLC9B2/LIF/MAFB/CDK6/CAMK4/CD101/TAL1/KITLG/HCLS1/HLA-DRB1/IL20/LYN/ZBTB46/TLR4
GOBP_REGULATION_OF_NATURAL_KILLER_CELL_MEDIATED_IMMUNITY	GOBP_REGULATION_OF_NATURAL_KILLER_CELL_MEDIATED_IMMUNITY	48	0.690743	1.72015	0.0138889	0.127228	0.104897	3239	tags=52%, list=17%, signal=43%	IL21/PIK3R6/NCR3/LILRB1/CRTAM/KLRD1/SLAMF6/CD226/HAVCR2/SH2D1A/KLRC2/IL18RAP/IL12B/LAG3/VAV1/KLRC4-KLRK1/NCR1/KIR2DL4/LEP/RASGRP1/SERPINB9/KLRC1/CLNK/SH2D1B/SERPINB4
GOBP_REGULATION_OF_OSTEOBLAST_DIFFERENTIATION	GOBP_REGULATION_OF_OSTEOBLAST_DIFFERENTIATION	115	0.543747	1.5096	0.0138889	0.127228	0.104897	3860	tags=40%, list=20%, signal=32%	OSTN/IGF1/GDF10/TWIST2/HAND2/GREM1/CCN4/HGF/NOG/SFRP1/SFRP2/CHRD/DDR2/RANBP3L/IL6/GLI1/TWIST1/LTF/TNN/CTHRC1/TMEM119/SMOC1/FERMT2/SOX11/MEF2C/HEMGN/BMP6/RUNX2/IGFBP5/TNF/VEGFC/CDK6/CCN1/RORB/PDLIM7/GLI3/SOX9/WWTR1/AXIN2/SNAI2/BMPR1B/BMP4/IL6R/FFAR4/IL6ST/IFITM1
GOBP_REGULATION_OF_PHOSPHATIDYLINOSITOL_3_KINASE_SIGNALING	GOBP_REGULATION_OF_PHOSPHATIDYLINOSITOL_3_KINASE_SIGNALING	122	0.600654	1.6917	0.0138889	0.127228	0.104897	3783	tags=41%, list=20%, signal=33%	IGF1/MYOC/HGF/ROR2/ROR1/TGFB2/NCF1/TWIST1/FGF2/NTRK3/FLT3/CSF3/NTRK1/CD28/PIK3R5/PDGFC/PDGFRA/FGFR1/PRR5L/OSM/SERPINE2/DCN/PIK3AP1/PIK3CG/FN1/PDGFRB/GPER1/ANGPT1/TEK/PIK3CD/PPP1R16B/HCST/NLRC3/GH1/LEP/TNF/SELP/F2R/CCL5/NTRK2/FYN/AGT/EGF/SOX9/PDGFB/PDGFA/PIP4K2A/HCLS1/LYN/WNT16
GOBP_REGULATION_OF_TOLL_LIKE_RECEPTOR_SIGNALING_PATHWAY	GOBP_REGULATION_OF_TOLL_LIKE_RECEPTOR_SIGNALING_PATHWAY	71	0.639772	1.68156	0.0138889	0.127228	0.104897	3147	tags=38%, list=16%, signal=32%	LILRA2/LILRA4/TASL/FCRL3/ACOD1/TLR6/LBP/LTF/CD300LF/TLR1/PTPN22/IRF4/CD300A/NOD2/TICAM2/LY96/TREML4/CD14/GFI1/RAB7B/NLRP6/IRAK3/RSAD2/BIRC3/CAV1/TLR2/ESR1
GOBP_SPROUTING_ANGIOGENESIS	GOBP_SPROUTING_ANGIOGENESIS	122	0.590969	1.66443	0.0138889	0.127228	0.104897	4224	tags=43%, list=22%, signal=33%	RSPO3/GREM1/MEOX2/SLIT2/IL10/APELA/FGF1/AGTR1/FGF2/FOXC2/NGFR/SLC39A12/RECK/EGR3/TBXA2R/IL12B/ADGRA2/BMPER/HDAC9/TDGF1/JCAD/LEF1/CREB3L1/STARD13/ANGPT1/TEK/AKT3/PPP1R16B/APLNR/LOXL2/CCBE1/RHOJ/ADAMTS9/ITGA5/THBS1/ADTRP/VEGFC/NRP1/ACVRL1/CDH13/KLF2/DLL1/PLK2/FLT4/BMP4/PARVA/MAP3K3/ANXA1/SPRED1/PTGS2/FGFBP1/HMOX1
GOBP_VASCULAR_ENDOTHELIAL_GROWTH_FACTOR_PRODUCTION	GOBP_VASCULAR_ENDOTHELIAL_GROWTH_FACTOR_PRODUCTION	35	0.68442	1.64071	0.0138889	0.127228	0.104897	4425	tags=63%, list=23%, signal=48%	IL6/SULF1/CCR2/C3AR1/ADAMTS3/CYP1B1/C5AR1/SULF2/CCBE1/C3/TNF/HPSE/ISL1/RORA/FLT4/IL6R/IL6ST/GATA4/PTGS2/TGFB1/C5/IL1B
GOMF_TRANSMEMBRANE_RECEPTOR_PROTEIN_TYROSINE_KINASE_ACTIVITY	GOMF_TRANSMEMBRANE_RECEPTOR_PROTEIN_TYROSINE_KINASE_ACTIVITY	61	0.61732	1.5566	0.0138889	0.127228	0.104897	3037	tags=41%, list=16%, signal=35%	ROS1/ROR2/DDR2/EPHA5/EFEMP1/NTRK3/FLT3/NTRK1/NRP2/PDGFRA/FGFR1/CSF1R/EPHA3/AXL/PDGFRL/EPHA6/ALK/PDGFRB/TEK/TIE1/NRP1/NTRK2/EPHB2/RET/MUSK
GOMF_TUMOR_NECROSIS_FACTOR_RECEPTOR_SUPERFAMILY_BINDING	GOMF_TUMOR_NECROSIS_FACTOR_RECEPTOR_SUPERFAMILY_BINDING	49	0.661441	1.63812	0.0138889	0.127228	0.104897	2548	tags=31%, list=13%, signal=27%	CD70/TNFSF4/TNFSF8/LTA/TNFSF14/NGF/TNFSF13B/CD40LG/FASLG/TNFSF18/TNFSF9/BDNF/TNF/TNFSF11/LTB
GOBP_ALPHA_BETA_T_CELL_PROLIFERATION	GOBP_ALPHA_BETA_T_CELL_PROLIFERATION	37	0.703832	1.70197	0.0140845	0.127228	0.104897	2795	tags=43%, list=15%, signal=37%	TNFSF4/DOCK2/CCR2/CD28/LGALS9B/PTPN22/PTPRC/LGALS7B/IL12B/EBI3/ZAP70/RASAL3/CD274/CD3E/IL15/LGALS9C
GOBP_AMINOGLYCAN_BIOSYNTHETIC_PROCESS	GOBP_AMINOGLYCAN_BIOSYNTHETIC_PROCESS	114	0.523203	1.44068	0.0140845	0.127228	0.104897	3631	tags=37%, list=19%, signal=30%	KERA/OMD/HAS1/OGN/HS3ST3A1/GPC6/HS3ST3B1/CHST13/CHSY3/PRELP/VCAN/CHST15/ST3GAL6/CHST11/DCN/HS3ST2/FMOD/DSE/NDST3/CHST1/CHST6/PDGFRB/ANGPT1/CHST7/DSEL/GALNT5/CEMIP/CHST3/XYLT1/LUM/ACAN/HAS2/CSGALNACT1/SDC2/CSPG4/BGN/EGF/GPC4/HSPG2/PDGFB/ST3GAL2/HYAL1
GOBP_BONE_MINERALIZATION	GOBP_BONE_MINERALIZATION	111	0.552681	1.51552	0.0140845	0.127228	0.104897	4255	tags=53%, list=22%, signal=42%	OMD/IGF1/RSPO2/RFLNA/GREM1/COMP/ROR2/DDR2/ASPN/PKDCC/TWIST1/LOX/P2RX7/ENPP1/PTH1R/LTF/TGFB3/ASGR2/TMEM119/SLC24A3/CCL3/CCR1/IBSP/SLC8A1/PTHLH/WNT11/MEF2C/BMP6/ECM1/STATH/LEP/PHOSPHO1/COL1A2/RFLNB/ANKH/GATA1/SGMS2/MGP/CLEC3B/SRGN/S1PR1/GPM6B/CCN1/SOX9/OSR2/PHEX/BMP2K/AXIN2/SNX10/KL/BMPR1B/BMP4/FGR/IFITM5/PTN/ADRB2/FBN2/TGFB1/ACVR1
GOBP_CARBOHYDRATE_TRANSMEMBRANE_TRANSPORT	GOBP_CARBOHYDRATE_TRANSMEMBRANE_TRANSPORT	112	0.530187	1.45739	0.0140845	0.127228	0.104897	2486	tags=22%, list=13%, signal=20%	ADIPOQ/TRARG1/OSTN/IGF1/GIP/PPBP/ENPP1/SLC2A4/SLC2A5/PID1/EDNRA/SORBS1/SLC2A14/CLIP3/PRKCB/SLC2A3/NR4A3/GH1/SLC5A10/SLC2A12/ERFE/SLC45A1/C3/LEP/TNF
GOBP_CARDIAC_CHAMBER_MORPHOGENESIS	GOBP_CARDIAC_CHAMBER_MORPHOGENESIS	113	0.540625	1.48504	0.0140845	0.127228	0.104897	4407	tags=47%, list=23%, signal=36%	NPY2R/COL11A1/HAND2/HAND1/MYL3/NOG/SLIT2/SFRP2/WNT2/ZFPM2/TGFB2/NKX2-5/FOXC2/NRP2/SHOX2/GATA6/MYL2/TBX5/NRG1/SOX11/TEK/HEG1/WNT11/RYR2/MEF2C/HEYL/FOXF1/BMP10/TBX20/NRP1/TPM1/NPY5R/MYBPC3/RARB/CCN1/FGF8/ISL1/BMP4/CPE/GATA4/FZD2/LRP2/TNNT2/ADAMTS1/PARVA/TGFBR1/NOTCH2/SMO/SLIT3/TGFB1/ACVR1/SMAD7/TGFBR2
GOBP_CARDIAC_VENTRICLE_DEVELOPMENT	GOBP_CARDIAC_VENTRICLE_DEVELOPMENT	112	0.539245	1.48229	0.0140845	0.127228	0.104897	4407	tags=42%, list=23%, signal=33%	NPY2R/COL11A1/HAND2/HAND1/MYL3/NOG/SLIT2/SFRP2/ZFPM2/TGFB2/NKX2-5/FOXC2/MYOCD/SALL1/MYL2/TBX5/NRG1/STRA6/SOX11/KCNK2/GJA5/HEG1/WNT11/RYR2/MEF2C/PDE2A/HEYL/FOXF1/BMP10/TBX20/TPM1/NPY5R/MYBPC3/CCN1/ISL1/BMP4/CPE/GATA4/FZD2/LRP2/TNNT2/TGFBR1/SLIT3/TGFB1/ACVR1/SMAD7/TGFBR2
GOBP_CELLULAR_DEFENSE_RESPONSE	GOBP_CELLULAR_DEFENSE_RESPONSE	52	0.748653	1.86938	0.0140845	0.127228	0.104897	2944	tags=58%, list=15%, signal=49%	CD300C/CCR6/LILRB2/CLEC5A/NCF1/CCR2/LBP/MNDA/KIR3DL2/ITK/TRAT1/SH2D1A/KLRC2/CCR5/C5AR1/NCF2/SPN/CXCL9/PRF1/LY96/KLRC3/NCR2/GNLY/NCR1/RAB23/KIR2DL4/TYROBP/CX3CR1/KLRG1/CCR3
GOBP_COLLAGEN_CATABOLIC_PROCESS	GOBP_COLLAGEN_CATABOLIC_PROCESS	47	0.673438	1.67771	0.0140845	0.127228	0.104897	3501	tags=55%, list=18%, signal=45%	MMP27/FAP/MMP20/MMP8/KLK6/ADAMTS14/MMP23B/ADAMTS2/MMP16/ADAMTS3/MMP9/COL13A1/MMP3/MMP11/MMP17/MRC2/COL15A1/MMP25/CTSK/MMP7/MMP12/MMP2/MMP13/MMP19/MMP21/MMP1
GOBP_COLLAGEN_FIBRIL_ORGANIZATION	GOBP_COLLAGEN_FIBRIL_ORGANIZATION	52	0.747008	1.86528	0.0140845	0.127228	0.104897	2854	tags=65%, list=15%, signal=56%	DPT/COL11A1/GREM1/COMP/SFRP2/ADAMTS14/DDR2/ADAMTS2/TNXB/TGFB2/LOX/FOXC2/ADAMTS3/CYP1B1/COL5A3/COL13A1/PXDN/COL5A1/MMP11/EMILIN1/FMOD/COL14A1/AEBP1/COL5A2/COL12A1/LOXL2/LOXL3/COL1A2/LUM/COL3A1/FKBP10/COL1A1/LOXL4/EFEMP2
GOBP_CORNIFICATION	GOBP_CORNIFICATION	113	0.566251	1.55544	0.0140845	0.127228	0.104897	3926	tags=42%, list=20%, signal=34%	KRT28/KLK5/KRT85/KRT38/KRT25/KRT81/KRT34/CDSN/KRT75/KRT39/SPRR2G/KRT26/SPRR2B/KRT6B/KRT79/KRT84/TCHH/SPINK6/SPRR2E/LCE3D/CYP26B1/KLK13/KRT6C/DSG3/KRT14/KRT32/KRT73/KRT27/SPRR2D/PI3/KLK12/LCE1A/KRT6A/SPRR2A/KLK14/KRT2/TGM1/KRT40/KRT71/KRT83/KRT35/KRT74/CASP14/KRT86/KRT9/KRT16/DSC2/FLG
GOBP_DENDRITIC_CELL_DIFFERENTIATION	GOBP_DENDRITIC_CELL_DIFFERENTIATION	46	0.661401	1.63802	0.0140845	0.127228	0.104897	4831	tags=65%, list=25%, signal=49%	DCSTAMP/LILRB2/BLK/FLT3/FCGR2B/BATF3/LILRB1/IRF8/CCL19/IRF4/AXL/CSF2/SPI1/TREM2/TMEM176A/UBD/TMEM176B/GAS6/BATF2/GATA1/CAMK4/LYN/ZBTB46/NOTCH2/HLA-G/TGFBR2/RELB/ITGB8/CEBPB/PRTN3
GOBP_EMBRYONIC_APPENDAGE_MORPHOGENESIS	GOBP_EMBRYONIC_APPENDAGE_MORPHOGENESIS	112	0.531804	1.46183	0.0140845	0.127228	0.104897	3317	tags=29%, list=17%, signal=24%	RSPO2/GDF5/ALX4/HAND2/GREM1/PRRX1/NOG/AFF3/ROR2/SFRP2/GLI2/TGFB2/TWIST1/TBX4/SHOX2/SP9/RECK/CACNA1C/CHST11/SALL1/TBX5/LEF1/CYP26B1/ZBTB16/WNT7A/MYH3/MAP3K20/RARB/FGF8/GLI3/OSR2/MSX1
GOBP_FORMATION_OF_PRIMARY_GERM_LAYER	GOBP_FORMATION_OF_PRIMARY_GERM_LAYER	111	0.563148	1.54422	0.0140845	0.127228	0.104897	4392	tags=45%, list=23%, signal=35%	COL11A1/HAND1/MMP8/NOG/HMGA2/SFRP2/APELA/ITGB3/COL8A1/INHBA/FOXC2/LHX1/ITGA4/MMP9/GATA6/COL5A1/EOMES/ITGB2/SNAI1/TRIM15/COL5A2/FN1/LEF1/COL12A1/WNT11/MIXL1/ITGA7/ITGA5/COL6A1/VTN/FOXF1/LAMA3/MMP2/SOX17/TBX20/CRB2/MESP2/TAL1/TBXT/ITGA2/BMP4/COL7A1/SOX7/ITGB5/COL4A2/ITGAV/FZD7/ACVR1/DUSP1/MMP14
GOBP_HETEROPHILIC_CELL_CELL_ADHESION_VIA_PLASMA_MEMBRANE_CELL_ADHESION_MOLECULES	GOBP_HETEROPHILIC_CELL_CELL_ADHESION_VIA_PLASMA_MEMBRANE_CELL_ADHESION_MOLECULES	47	0.693188	1.72691	0.0140845	0.127228	0.104897	3306	tags=55%, list=17%, signal=46%	CADM3/TENM3/TENM2/CD209/IGSF21/CDH2/PTPRD/HMCN1/GRID2/SCARF2/CRTAM/FAT4/VCAM1/JAML/IL1RAPL1/LGALS7B/CD6/DCHS1/ITGAL/ICAM1/ITGA5/SELP/TENM4/CRB2/REG3A/SELE
GOBP_IMMUNOGLOBULIN_PRODUCTION_INVOLVED_IN_IMMUNOGLOBULIN_MEDIATED_IMMUNE_RESPONSE	GOBP_IMMUNOGLOBULIN_PRODUCTION_INVOLVED_IN_IMMUNOGLOBULIN_MEDIATED_IMMUNE_RESPONSE	54	0.611348	1.52776	0.0140845	0.127228	0.104897	3739	tags=28%, list=19%, signal=22%	CCR6/IL10/TNFSF4/BTK/CD28/GAPT/PTPRC/TBX21/CD40LG/FOXP3/IL27RA/HLA-DQB1/CLCF1/C17orf99/HLA-DRB1
GOBP_LYMPHOCYTE_CHEMOTAXIS	GOBP_LYMPHOCYTE_CHEMOTAXIS	62	0.699391	1.75622	0.0140845	0.127228	0.104897	2490	tags=52%, list=13%, signal=45%	CCL7/CCL23/CCL1/CCL24/CCL26/CCL21/CCR2/CCL11/CCL8/CCL25/CCL13/CCL19/CXCR3/CCL18/SAA1/CH25H/PIK3CG/GPR183/CCL4/CCL3/CCL14/CCL3L1/CXCL13/CXCL11/PIK3CD/S100A7/KLRC4-KLRK1/PADI2/CCL2/CYP7B1/GAS6/CXCL10
GOBP_MACROPHAGE_DIFFERENTIATION	GOBP_MACROPHAGE_DIFFERENTIATION	45	0.713515	1.76143	0.0140845	0.127228	0.104897	3814	tags=56%, list=20%, signal=45%	ADIPOQ/CEBPE/IL31RA/ROR2/INHBA/GAB3/CSF1R/MMP9/IFNG/PF4/CSF2/SPI1/NRROS/IL34/TSPAN2/CSF1/C1QC/CD4/LIF/IL15/TLR2/HCLS1/HLA-DRB1/BMP4/ZBTB46
GOBP_MATURE_B_CELL_DIFFERENTIATION	GOBP_MATURE_B_CELL_DIFFERENTIATION	31	0.717371	1.67436	0.0140845	0.127228	0.104897	3706	tags=58%, list=19%, signal=47%	CR1/IL10/IL6/IL21/FCGR2B/SLAMF8/DOCK10/CD19/DOCK11/GPR183/MFNG/POU2AF1/PLCL2/ITM2A/DLL1/ADA/C17orf99/LGALS1
GOBP_NEGATIVE_REGULATION_OF_ADAPTIVE_IMMUNE_RESPONSE	GOBP_NEGATIVE_REGULATION_OF_ADAPTIVE_IMMUNE_RESPONSE	52	0.595544	1.48707	0.0140845	0.127228	0.104897	2846	tags=42%, list=15%, signal=36%	CLEC4G/CR1/TNFSF4/LILRB4/IL7R/FCGR2B/LILRB1/KLRD1/HAVCR2/SAMSN1/PTPRC/NOD2/TBX21/TNFSF18/FOXP3/LOXL3/IL1RL1/KLRC1/IL27RA/IFNB1/JAK3/C4BPB
GOBP_NEGATIVE_REGULATION_OF_MUSCLE_CELL_DIFFERENTIATION	GOBP_NEGATIVE_REGULATION_OF_MUSCLE_CELL_DIFFERENTIATION	54	0.60631	1.51517	0.0140845	0.127228	0.104897	4227	tags=41%, list=22%, signal=32%	TCF23/PI16/RGS4/PLPP7/NKX2-5/MYOCD/TMEM119/EREG/PRDM6/RBPMS2/NFATC1/BDNF/BHLHA15/RGS2/MSX1/DLL1/PDGFB/NFATC2/CCN3/HDAC4/FGF9/FZD7
GOBP_NEGATIVE_REGULATION_OF_POTASSIUM_ION_TRANSPORT	GOBP_NEGATIVE_REGULATION_OF_POTASSIUM_ION_TRANSPORT	31	0.686924	1.60329	0.0140845	0.127228	0.104897	2971	tags=42%, list=15%, signal=36%	HTR2A/NOS1/RGS4/CASQ2/ADCYAP1/ACTN2/KCNE4/KCNE1/BIN1/KCNE1B/KCNE5/KCNH2/CAV1
GOBP_NEGATIVE_REGULATION_OF_TRANSMEMBRANE_TRANSPORT	GOBP_NEGATIVE_REGULATION_OF_TRANSMEMBRANE_TRANSPORT	111	0.603712	1.65545	0.0140845	0.127228	0.104897	3389	tags=33%, list=18%, signal=28%	OSTN/RGS4/CASQ2/ATP1A2/PLN/ACTN2/KCNE4/NTSR1/TWIST1/ENPP1/ADRA2A/PID1/KCNE1/DRD2/RRAD/REM1/MMP9/GEM/BIN1/TRDN/PRKCB/HAMP/KCNE1B/LEP/KCNE5/TNF/HECW1/SLN/KCNH2/RGS2/THBS1/PCSK9/EPHB2/CAV1/SLC6A9/CLIC2/SLC43A1
GOBP_NEURON_PROJECTION_REGENERATION	GOBP_NEURON_PROJECTION_REGENERATION	54	0.640499	1.60061	0.0140845	0.127228	0.104897	4228	tags=44%, list=22%, signal=35%	NEFL/PRRX1/HGF/KLK8/TNC/MAG/RGMA/GAP43/MAP1B/RTN4RL2/TNR/THY1/JAM3/SPP1/NREP/LRP1/FLNA/ISL1/FOLR1/SCARF1/PTN/LAMB2/APOD/JAK2
GOBP_PLATELET_AGGREGATION	GOBP_PLATELET_AGGREGATION	62	0.627816	1.57649	0.0140845	0.127228	0.104897	3779	tags=39%, list=20%, signal=31%	COMP/P2RY12/BLK/ITGB3/PRKG1/PDGFRA/C1QTNF1/SERPINE2/TSPAN32/PLEK/PDPN/PIK3CG/FN1/FERMT3/ADAMTS18/PRKCQ/GATA1/STXBP1/SH2B3/MYL9/ILK/FLNA/GP1BA/LYN
GOBP_PLATELET_DERIVED_GROWTH_FACTOR_RECEPTOR_SIGNALING_PATHWAY	GOBP_PLATELET_DERIVED_GROWTH_FACTOR_RECEPTOR_SIGNALING_PATHWAY	54	0.597802	1.49391	0.0140845	0.127228	0.104897	5420	tags=54%, list=28%, signal=39%	ADIPOQ/LOX/PTGIR/PDGFC/PDGFRA/MYOCD/PDGFRL/PDGFRB/SNCA/NR4A3/F3/PTPRJ/NRP1/CSPG4/LRP1/PDGFB/PDGFA/APOD/JAK2/PDGFD/PLAT/MYO1E/RAPGEF1/FER/ABL1/CSRNP1/BCAR1/CBL/ARID5B
GOBP_POSITIVE_REGULATION_OF_BLOOD_CIRCULATION	GOBP_POSITIVE_REGULATION_OF_BLOOD_CIRCULATION	39	0.656925	1.58901	0.0140845	0.127228	0.104897	3727	tags=49%, list=19%, signal=39%	RGS4/ATP1A2/ADRA1D/APELA/ADRA1A/TGFB2/NKX2-5/PTGER2/EDN3/ADRA1B/SCN3B/RYR2/CCN2/RGS2/TPM1/AVPR1A/EDN1/ADA/APLN
GOBP_POSITIVE_REGULATION_OF_CELL_KILLING	GOBP_POSITIVE_REGULATION_OF_CELL_KILLING	62	0.680921	1.70984	0.0140845	0.127228	0.104897	2592	tags=45%, list=13%, signal=39%	FCER2/IL21/ITGAM/NCR3/IL12RB1/CRTAM/KLRD1/SLAMF6/STAP1/CD1B/CD226/SH2D1A/KLRC2/PTPRC/IFNG/CD1D/PRF1/IL18RAP/IL12B/CD1E/LAG3/CD1C/VAV1/KLRC4-KLRK1/CD1A/CLEC7A/RASGRP1/TYROBP
GOBP_POSITIVE_REGULATION_OF_FIBROBLAST_PROLIFERATION	GOBP_POSITIVE_REGULATION_OF_FIBROBLAST_PROLIFERATION	45	0.677794	1.67324	0.0140845	0.127228	0.104897	3590	tags=40%, list=19%, signal=33%	IGF1/FGF10/DDR2/WNT2/NGFR/PDGFC/PDGFRA/IL13/SPHK1/EREG/FN1/PDGFRB/GAS6/CDK6/AGT/ESR1/PDGFB/PDGFA
GOBP_POSITIVE_REGULATION_OF_INTERLEUKIN_10_PRODUCTION	GOBP_POSITIVE_REGULATION_OF_INTERLEUKIN_10_PRODUCTION	37	0.688747	1.6655	0.0140845	0.127228	0.104897	3846	tags=51%, list=20%, signal=41%	HGF/TNFSF4/LILRA5/IL6/CD28/IL13/IRF4/NOD2/SASH3/CD40LG/IL12B/TIGIT/TREM2/CD274/CLEC7A/TLR2/IL20RB/CD34/TLR4
GOBP_POSITIVE_REGULATION_OF_NATURAL_KILLER_CELL_MEDIATED_IMMUNITY	GOBP_POSITIVE_REGULATION_OF_NATURAL_KILLER_CELL_MEDIATED_IMMUNITY	31	0.744772	1.73831	0.0140845	0.127228	0.104897	2924	tags=55%, list=15%, signal=47%	IL21/NCR3/CRTAM/KLRD1/SLAMF6/CD226/SH2D1A/KLRC2/IL18RAP/IL12B/LAG3/VAV1/KLRC4-KLRK1/KIR2DL4/RASGRP1/CLNK/SH2D1B
GOBP_POSTSYNAPTIC_SPECIALIZATION_ORGANIZATION	GOBP_POSTSYNAPTIC_SPECIALIZATION_ORGANIZATION	31	0.694496	1.62096	0.0140845	0.127228	0.104897	4439	tags=61%, list=23%, signal=47%	NRXN2/SHANK1/NTNG2/CDH2/LILRB2/PTPRD/GRID2/GAP43/NRXN1/IL1RAP/LRRC4/LRRC4B/TMEM108/LRRTM2/LRRTM1/NLGN1/SHANK3/NLGN2/CBLN1
GOBP_REGULATION_OF_B_CELL_MEDIATED_IMMUNITY	GOBP_REGULATION_OF_B_CELL_MEDIATED_IMMUNITY	54	0.634812	1.5864	0.0140845	0.127228	0.104897	3638	tags=37%, list=19%, signal=30%	CR1/FCER2/IL10/TNFSF4/BTK/FCGR2B/CD28/LTA/CD226/PTPRC/NOD2/TBX21/FOXP3/C3/TNF/IL27RA/C4BPB/CLCF1/C4BPA/C17orf99
GOBP_REGULATION_OF_HEART_GROWTH	GOBP_REGULATION_OF_HEART_GROWTH	62	0.610539	1.53311	0.0140845	0.127228	0.104897	2811	tags=29%, list=15%, signal=25%	IGF1/WT1/PI16/RGS4/NOG/WNT2/ZFPM2/GLI1/FGF2/AKAP6/GATA6/TBX5/KCNK2/MEF2C/HAMP/RGS2/BMP10/TBX20
GOBP_REGULATION_OF_INFLAMMATORY_RESPONSE_TO_ANTIGENIC_STIMULUS	GOBP_REGULATION_OF_INFLAMMATORY_RESPONSE_TO_ANTIGENIC_STIMULUS	28	0.748692	1.70125	0.0140845	0.127228	0.104897	3739	tags=61%, list=19%, signal=49%	ADCYAP1/IL10/FUT7/BTK/FCGR2B/PLA2G2D/CD28/LTA/NOD2/GPR17/IL12B/NLRP6/C3/TNF/NPY5R/IL20RB/HLA-DRB1
GOBP_REGULATION_OF_MACROPHAGE_MIGRATION	GOBP_REGULATION_OF_MACROPHAGE_MIGRATION	37	0.68797	1.66362	0.0140845	0.127228	0.104897	2785	tags=51%, list=15%, signal=44%	P2RY12/CMKLR1/C3AR1/SLAMF8/STAP1/CSF1R/C5AR1/EMILIN1/CCL3/TREM2/TNFSF18/RARRES2/IL34/CD200R1/CSF1/CD200/CX3CR1/THBS1/CCL5
GOBP_REGULATION_OF_MONONUCLEAR_CELL_MIGRATION	GOBP_REGULATION_OF_MONONUCLEAR_CELL_MIGRATION	111	0.632133	1.73339	0.0140845	0.127228	0.104897	2785	tags=40%, list=15%, signal=34%	CCL7/GREM1/FPR2/SLIT2/CCR6/CCL1/GCSAML/CMKLR1/CCL21/CXCL12/CCR2/C3AR1/SLAMF8/DEFB124/CSF1R/ITGA4/C5AR1/SPN/CCL4/JAM2/CCL3/CCR1/CXCL13/AIF1/TNFSF18/S100A7/KLRC4-KLRK1/PADI2/RARRES2/IL34/CCL2/CD200R1/CSF1/ECM1/RIPOR2/CD200/PLA2G7/GAS6/TNF/CXCL10/THBS1/IL27RA/ADTRP/CCL5
GOBP_REGULATION_OF_MYELOID_LEUKOCYTE_MEDIATED_IMMUNITY	GOBP_REGULATION_OF_MYELOID_LEUKOCYTE_MEDIATED_IMMUNITY	52	0.627431	1.56669	0.0140845	0.127228	0.104897	4270	tags=50%, list=22%, signal=39%	BLK/CD84/BTK/CCR2/FCGR2B/DNASE1L3/ITGAM/STAP1/IL13/CD300A/PRAM1/ITGB2/ADGRE2/IL13RA2/CD177/C3/FOXF1/TYROBP/CXCL6/STXBP1/PTAFR/LYN/FGR/HMOX1/DDX58/RAC2
GOBP_REGULATION_OF_NEUTROPHIL_CHEMOTAXIS	GOBP_REGULATION_OF_NEUTROPHIL_CHEMOTAXIS	31	0.749365	1.74903	0.0140845	0.127228	0.104897	2354	tags=45%, list=12%, signal=40%	SLIT2/C5AR2/CCL21/DPP4/LBP/C3AR1/NCKAP1L/THBS4/CCL19/C5AR1/NOD2/MPP1/JAM3/RIPOR2
GOBP_REGULATION_OF_STEM_CELL_DIFFERENTIATION	GOBP_REGULATION_OF_STEM_CELL_DIFFERENTIATION	111	0.517286	1.41847	0.0140845	0.127228	0.104897	4527	tags=21%, list=24%, signal=16%	SP7/PRICKLE1/TGFB2/GDNF/NKX2-5/RBM24/LMO1/PDGFRA/OSM/GATA6/TBX5/PSMA8/SOX5/GATA1/SOX9/TAL1/PSMB9/GATA4/PTN/ESRRB/TEAD2/LTBP3/TRIM6
GOBP_TOLL_LIKE_RECEPTOR_4_SIGNALING_PATHWAY	GOBP_TOLL_LIKE_RECEPTOR_4_SIGNALING_PATHWAY	39	0.667071	1.61355	0.0140845	0.127228	0.104897	2296	tags=38%, list=12%, signal=34%	LILRA2/SCIMP/ACOD1/LBP/LTF/ITGAM/TRIL/PTPN22/TNIP3/PIK3AP1/ITGB2/TICAM2/LY96/CD14/RAB7B
GOCC_PLASMA_MEMBRANE_RAFT	GOCC_PLASMA_MEMBRANE_RAFT	112	0.571412	1.57071	0.0140845	0.127228	0.104897	4228	tags=43%, list=22%, signal=34%	HTR2A/CR1/ATP1A2/CDH2/P2RY12/KCNMA1/PTGIS/CDH15/ADRA1A/MS4A4A/LRRK2/ITGAM/MS4A1/AKAP6/FXYD1/ADRA1B/HCK/ITGB2/SELPLG/LCP2/FASLG/TREM2/TRPC4/KCNA5/CD177/CD8A/CAVIN3/CAVIN2/F2R/ADTRP/BVES/HAS2/CAVIN1/NOS3/CAV1/CDH13/SELE/CAV2/DLC1/EHD2/ADD2/TFPI/SPRED1/CD36/SMO/CORO1C/HMOX1/JAK2
GOCC_SPECIFIC_GRANULE_LUMEN	GOCC_SPECIFIC_GRANULE_LUMEN	62	0.602495	1.51291	0.0140845	0.127228	0.104897	3559	tags=35%, list=19%, signal=29%	BPI/MMP8/PTX3/FOLR3/DEFA4/DOCK2/RETN/ELANE/OSCAR/LTF/CHI3L1/CFP/CHIT1/HP/TIMP2/ORM2/LYZ/HPSE/CAMP/ORM1/RAB27A/CXCL1
GOMF_ANTIGEN_BINDING	GOMF_ANTIGEN_BINDING	54	0.660048	1.64946	0.0140845	0.127228	0.104897	4245	tags=69%, list=22%, signal=54%	CD209/LILRA1/LILRA2/IGLL1/FCN1/IL7R/KIR2DL3/KLRD1/CD1B/SLAMF1/ITGA4/KLRC2/IGLL5/CD1D/CD48/CD1E/LAG3/HLA-DQA1/SIRPA/TSPAN4/CD1C/MFAP4/CD1A/FCN2/JCHAIN/HLA-DPA1/HLA-DQB1/CLEC4M/HLA-DPB1/FCN3/HLA-DRB5/HLA-DRB1/HLA-F/HLA-DRA/HLA-G/TAP2/TGFB1
GOMF_CHEMOKINE_ACTIVITY	GOMF_CHEMOKINE_ACTIVITY	47	0.698305	1.73966	0.0140845	0.127228	0.104897	3581	tags=72%, list=19%, signal=59%	CCL7/CCL23/CCL1/CCL24/CCL26/CCL21/CXCL5/CXCL12/PPBP/CCL11/CCL8/CCL25/CCL13/PF4V1/CCL19/CCL18/CXCL9/PF4/CCL4/CCL3/CXCL2/CCL14/CCL3L1/CXCL13/CXCL11/CCL2/CXCL3/CXCL10/CXCL6/CCL5/CX3CL1/CCL22/CXCL1/XCL2
GOMF_CORECEPTOR_ACTIVITY	GOMF_CORECEPTOR_ACTIVITY	47	0.68866	1.71563	0.0140845	0.127228	0.104897	3252	tags=55%, list=17%, signal=46%	GPC6/ROR2/FCRL1/ROR1/LILRA4/ITGB3/CD80/CCR8/CD28/NGFR/RAMP1/ITGA4/RECK/CCR5/CD86/RGMA/LY96/CD8A/CD8B/CXCR6/CD4/NRP1/GPR15/CSPG4/LRP1/GPC4
GOMF_SCAVENGER_RECEPTOR_ACTIVITY	GOMF_SCAVENGER_RECEPTOR_ACTIVITY	47	0.671867	1.6738	0.0140845	0.127228	0.104897	3443	tags=60%, list=18%, signal=49%	COLEC12/SSC5D/CD163/MARCO/SCARA5/MSR1/ENPP1/SCARF2/STAB2/HHIPL1/CD163L1/CD6/MEGF10/CD5/ENDOU/PRG4/CFI/STAB1/LOXL2/LOXL3/VTN/LOXL4/SCARA3/LRP1/ENPP2/ACKR2/TMPRSS3/SSC4D
GOMF_TUMOR_NECROSIS_FACTOR_RECEPTOR_BINDING	GOMF_TUMOR_NECROSIS_FACTOR_RECEPTOR_BINDING	31	0.684745	1.5982	0.0140845	0.127228	0.104897	2548	tags=39%, list=13%, signal=34%	CD70/TNFSF4/TNFSF8/LTA/TNFSF14/TNFSF13B/CD40LG/FASLG/TNFSF9/TNF/TNFSF11/LTB
GOBP_APOPTOTIC_CELL_CLEARANCE	GOBP_APOPTOTIC_CELL_CLEARANCE	51	0.623585	1.54455	0.0142857	0.127228	0.104897	4270	tags=55%, list=22%, signal=43%	C4B/C4A/FCN1/ITGB3/MARCO/CD300LF/RHOH/AXL/MEGF10/TREM2/TGM2/XKR4/CCL2/C3/GAS6/C2/FCN2/TYROBP/THBS1/MFGE8/ADGRB1/FCN3/LRP1/TXNDC5/ANXA1/ITGAV/CD36/RAC2
GOBP_CELLULAR_EXTRAVASATION	GOBP_CELLULAR_EXTRAVASATION	69	0.660436	1.69192	0.0142857	0.127228	0.104897	3979	tags=61%, list=21%, signal=48%	CCL21/FUT7/CXCL12/CCR2/ELANE/CCL25/ITGA4/VCAM1/SPN/JAML/ITGB2/AZU1/PIK3CG/SELPLG/JAM2/ITGAL/GCNT1/SIRPA/PIK3CD/CD177/ICAM1/CCL2/THY1/JAM3/RIPOR2/LEP/TNF/ITGA1/XG/CX3CR1/SELP/IL27RA/CX3CL1/SELE/PTAFR/ADD2/CD99L2/BST1/PECAM1/FUT4/IL1R1/ITGB7
GOBP_ENDODERMAL_CELL_DIFFERENTIATION	GOBP_ENDODERMAL_CELL_DIFFERENTIATION	44	0.696697	1.71518	0.0142857	0.127228	0.104897	2775	tags=50%, list=14%, signal=43%	COL11A1/MMP8/HMGA2/COL8A1/INHBA/ITGA4/MMP9/GATA6/COL5A1/EOMES/ITGB2/COL5A2/FN1/COL12A1/MIXL1/ITGA7/ITGA5/COL6A1/VTN/LAMA3/MMP2/SOX17
GOBP_ESTABLISHMENT_OF_PROTEIN_LOCALIZATION_TO_VACUOLE	GOBP_ESTABLISHMENT_OF_PROTEIN_LOCALIZATION_TO_VACUOLE	51	0.629462	1.55911	0.0142857	0.127228	0.104897	610	tags=8%, list=3%, signal=8%	CACNG7/CACNG8/CACNG5/CACNG2
GOBP_GLIAL_CELL_PROLIFERATION	GOBP_GLIAL_CELL_PROLIFERATION	44	0.655941	1.61484	0.0142857	0.127228	0.104897	4476	tags=45%, list=23%, signal=35%	PENK/ADCYAP1/IL6/CHRM1/LTA/CSF1R/SOX11/TREM2/IL34/CSF1/TNF/LGI4/CX3CL1/IL33/ETV5/LEPR/LYN/PTN/IL1B/CLU
GOBP_MACROPHAGE_MIGRATION	GOBP_MACROPHAGE_MIGRATION	51	0.680354	1.68516	0.0142857	0.127228	0.104897	3253	tags=53%, list=17%, signal=44%	ROR2/P2RY12/CMKLR1/CCR2/C3AR1/SLAMF8/STAP1/CSF1R/C5AR1/SAA1/EMILIN1/AZU1/CCL3/TREM2/MCOLN2/TNFSF18/RARRES2/IL34/CCL2/CD200R1/CSF1/CD200/CX3CR1/THBS1/CCL5/SFTPD/CX3CL1
GOBP_MICROGLIAL_CELL_ACTIVATION	GOBP_MICROGLIAL_CELL_ACTIVATION	44	0.746709	1.8383	0.0142857	0.127228	0.104897	3314	tags=68%, list=17%, signal=57%	TLR8/MMP8/FPR2/IL6/TLR6/LRRK2/TLR1/ITGAM/STAP1/IL13/SPHK1/C5AR1/PTPRC/ITGB2/IFNG/AZU1/SYT11/CST7/CCL3/TREM2/TAFA3/AIF1/TLR7/SNCA/TNF/TYROBP/C1QA/TLR2/CX3CL1/IL33
GOBP_NATURAL_KILLER_CELL_MEDIATED_IMMUNITY	GOBP_NATURAL_KILLER_CELL_MEDIATED_IMMUNITY	67	0.6237	1.59729	0.0142857	0.127228	0.104897	3529	tags=45%, list=18%, signal=37%	IL21/KIR3DL1/PIK3R6/NCR3/LILRB1/CRTAM/KLRD1/SLAMF6/CD226/HAVCR2/SH2D1A/KLRC2/IL18RAP/IL12B/LAG3/GZMB/VAV1/KLRC4-KLRK1/NCR1/KIR2DL4/LEP/RASGRP1/SERPINB9/KLRC1/CLNK/SLAMF7/SH2D1B/SERPINB4/CORO1A/RAB27A
GOBP_NEGATIVE_REGULATION_OF_B_CELL_ACTIVATION	GOBP_NEGATIVE_REGULATION_OF_B_CELL_ACTIVATION	33	0.717135	1.69526	0.0142857	0.127228	0.104897	2592	tags=45%, list=13%, signal=39%	CR1/SFRP1/IL10/BLK/TNFRSF13B/BTK/INHBA/FCGR2B/MNDA/SAMSN1/CD300A/CTLA4/TBC1D10C/FOXP3/TYROBP
GOBP_NEGATIVE_REGULATION_OF_INTERLEUKIN_6_PRODUCTION	GOBP_NEGATIVE_REGULATION_OF_INTERLEUKIN_6_PRODUCTION	44	0.666948	1.64194	0.0142857	0.127228	0.104897	3846	tags=61%, list=20%, signal=49%	BPI/HGF/IL10/C5AR2/NLRP12/LILRB4/NCKAP1L/SLAMF1/HAVCR2/PTPN22/SYT11/SIRPA/FOXP3/NLRC3/CD200R1/IL36RN/CD200/GAS6/TNF/IRAK3/IL27RA/CX3CL1/KLF2/ORM1/C1QTNF3/TNFAIP3/TLR4
GOBP_NEGATIVE_REGULATION_OF_T_CELL_PROLIFERATION	GOBP_NEGATIVE_REGULATION_OF_T_CELL_PROLIFERATION	65	0.598791	1.52284	0.0142857	0.127228	0.104897	3789	tags=48%, list=20%, signal=38%	CLEC4G/CR1/PDCD1LG2/IL10/LILRB2/LILRB4/CD80/VSIG4/IL2RA/PLA2G2D/LILRB1/CRTAM/HAVCR2/LGALS9B/CD86/SPN/LGALS7B/CTLA4/LRRC32/CD274/FOXP3/IDO1/TMEM131L/LGALS9C/SFTPD/GPNMB/IL20RB/HLA-DRB1/SCGB1A1/BTN2A2/BMP4
GOBP_OUTFLOW_TRACT_MORPHOGENESIS	GOBP_OUTFLOW_TRACT_MORPHOGENESIS	70	0.588887	1.52347	0.0142857	0.127228	0.104897	3971	tags=47%, list=21%, signal=38%	NPY2R/HAND2/NOG/SFRP2/ZFPM2/TGFB2/TWIST1/NKX2-5/FOXC2/NRP2/GATA6/ELN/SOX11/GJA5/WNT11/MEF2C/HEYL/SOX17/TBX20/CLDN5/NRP1/NPY5R/RARB/PLXND1/FGF8/ISL1/FOLR1/BMP4/SOX18/RYR1/FZD2/LRP2/PARVA
GOBP_POSITIVE_REGULATION_OF_CALCIUM_ION_TRANSMEMBRANE_TRANSPORT	GOBP_POSITIVE_REGULATION_OF_CALCIUM_ION_TRANSMEMBRANE_TRANSPORT	69	0.635181	1.62722	0.0142857	0.127228	0.104897	3493	tags=46%, list=18%, signal=38%	LACRT/NTSR1/FGF14/PLP1/ANK2/JPH2/AKAP6/IL13/CD19/STAC/STAC2/CACNA2D1/P2RY6/RGN/CXCL9/CXCL11/GPER1/TRDN/BDKRB1/APLNR/NPSR1/RYR2/SNCA/CEMIP/F2RL3/THY1/CXCL10/F2R/GJC2/CX3CL1/CALCR/TRPC1
GOBP_POSITIVE_REGULATION_OF_INTERFERON_GAMMA_PRODUCTION	GOBP_POSITIVE_REGULATION_OF_INTERFERON_GAMMA_PRODUCTION	65	0.689284	1.75298	0.0142857	0.127228	0.104897	3862	tags=55%, list=20%, signal=44%	TLR8/TNFSF4/IL21/CCR2/IL12RB1/CRTAM/LTA/PDE4B/SLC11A1/IRF8/SLAMF6/CD226/HAVCR2/PTPN22/IL27/SASH3/IL12B/IL12RB2/EBI3/TLR7/CD3E/CD14/CD2/HMHB1/CLEC7A/RASGRP1/TNF/IL27RA/HLA-DPA1/IFNL1/CD244/HLA-DPB1/ISL1/TLR4/IL18R1/IL1R1
GOBP_POSITIVE_REGULATION_OF_TOLL_LIKE_RECEPTOR_SIGNALING_PATHWAY	GOBP_POSITIVE_REGULATION_OF_TOLL_LIKE_RECEPTOR_SIGNALING_PATHWAY	27	0.723384	1.64067	0.0142857	0.127228	0.104897	3007	tags=37%, list=16%, signal=31%	TASL/LBP/LTF/TLR1/PTPN22/TICAM2/TREML4/RSAD2/CAV1/TLR2
GOBP_PRODUCTION_OF_MOLECULAR_MEDIATOR_INVOLVED_IN_INFLAMMATORY_RESPONSE	GOBP_PRODUCTION_OF_MOLECULAR_MEDIATOR_INVOLVED_IN_INFLAMMATORY_RESPONSE	67	0.592483	1.51734	0.0142857	0.127228	0.104897	2529	tags=33%, list=13%, signal=29%	MEFV/P2RX1/LILRB4/IL6/BTK/TLR6/LBP/ABCD2/SLAMF8/GBP5/PLD4/ADCY7/NOD2/CD6/IL1R2/SIRPA/NLRC3/CLEC7A/LEP/TNF/IL17B/NLRP7
GOBP_REGULATION_OF_B_CELL_RECEPTOR_SIGNALING_PATHWAY	GOBP_REGULATION_OF_B_CELL_RECEPTOR_SIGNALING_PATHWAY	25	0.773342	1.75167	0.0142857	0.127228	0.104897	2537	tags=52%, list=13%, signal=45%	GCSAML/BLK/FCRL3/NFAM1/CD22/FCGR2B/STAP1/CD19/PTPN22/CD300A/PAX5/PRKCB/PLCL2
GOBP_REGULATION_OF_CD4_POSITIVE_ALPHA_BETA_T_CELL_ACTIVATION	GOBP_REGULATION_OF_CD4_POSITIVE_ALPHA_BETA_T_CELL_ACTIVATION	65	0.640302	1.62842	0.0142857	0.127228	0.104897	2801	tags=38%, list=15%, signal=33%	TARM1/NLRP3/TNFSF4/CD80/NCKAP1L/IL12RB1/LGALS9B/CCL19/CD86/IRF4/IL27/IFNG/SASH3/LGALS7B/TBX21/IL12B/RUNX3/TNFSF18/CD274/FOXP3/LOXL3/HLX/JAK3/LGALS9C/PRKCQ
GOBP_REGULATION_OF_IMMUNOGLOBULIN_PRODUCTION	GOBP_REGULATION_OF_IMMUNOGLOBULIN_PRODUCTION	67	0.636574	1.63026	0.0142857	0.127228	0.104897	3721	tags=34%, list=19%, signal=28%	CR1/IL10/TNFSF4/IL6/FCRL3/CD22/FCGR2B/CD28/IL13/PTPRC/MZB1/SASH3/TBX21/CD40LG/IL13RA2/FOXP3/TNFRSF4/TNF/IL27RA/IL33/CLCF1/C17orf99/CGAS
GOBP_REGULATION_OF_MONOCYTE_CHEMOTAXIS	GOBP_REGULATION_OF_MONOCYTE_CHEMOTAXIS	27	0.747002	1.69423	0.0142857	0.127228	0.104897	4090	tags=70%, list=21%, signal=55%	GREM1/FPR2/SLIT2/CCL1/CXCL12/CCR2/SLAMF8/DEFB124/CCR1/AIF1/TNFSF18/S100A7/PLA2G7/CXCL10/CCL5/SERPINE1/NBL1/LYN/CCN3
GOBP_REGULATION_OF_PHOSPHOLIPASE_ACTIVITY	GOBP_REGULATION_OF_PHOSPHOLIPASE_ACTIVITY	70	0.575029	1.48762	0.0142857	0.127228	0.104897	3377	tags=47%, list=18%, signal=39%	HTR2A/PLA2G5/RASGRP4/P2RY12/AGTR1/ADRA1A/FGF2/NTRK3/NMUR1/ITK/PDGFRA/GPR55/FGFR1/EDNRA/P2RY6/CD86/C5AR1/PDGFRB/APOC2/SNCA/HTR2B/BDNF/PLCB2/RGS2/S1PR4/CCL5/NTRK2/CCN1/ESR1/LRP1/AVPR1A/SELE/PTAFR
GOBP_REGULATORY_T_CELL_DIFFERENTIATION	GOBP_REGULATORY_T_CELL_DIFFERENTIATION	34	0.695546	1.66037	0.0142857	0.127228	0.104897	3881	tags=53%, list=20%, signal=42%	CR1/TNFSF4/LILRB2/LILRB4/FUT7/IL2RA/PLA2G2D/CD28/IFNG/CTLA4/LAG3/FOXP3/TOX/TNFRSF18/SOCS1/NFATC2/HLA-DRB1/HLA-DRA
GOBP_RELEASE_OF_SEQUESTERED_CALCIUM_ION_INTO_CYTOSOL_BY_ENDOPLASMIC_RETICULUM	GOBP_RELEASE_OF_SEQUESTERED_CALCIUM_ION_INTO_CYTOSOL_BY_ENDOPLASMIC_RETICULUM	32	0.730448	1.70034	0.0142857	0.127228	0.104897	2173	tags=44%, list=11%, signal=39%	DHRS7C/CASQ2/ATP1A2/PLN/ANK2/AKAP6/CACNA1C/CCR5/FASLG/CCL3/DMD/TRDN/SLC8A1/RYR2
GOBP_RESPONSE_TO_AMYLOID_BETA	GOBP_RESPONSE_TO_AMYLOID_BETA	44	0.674179	1.65974	0.0142857	0.127228	0.104897	4331	tags=57%, list=23%, signal=44%	IGF1/FPR2/TLR6/FCGR2B/NGFR/GRM5/CACNA2D1/ITGA4/MMP9/VCAM1/MMP3/TREM2/ICAM1/MMP12/MMP2/FYN/BACE1/MMP13/LRP1/CALCR/TLR4/RAMP3/CD36/ADRB2/PRNP
GOBP_SMOOTH_MUSCLE_CELL_MIGRATION	GOBP_SMOOTH_MUSCLE_CELL_MIGRATION	65	0.676609	1.72075	0.0142857	0.127228	0.104897	4644	tags=57%, list=24%, signal=43%	ADIPOQ/IGF1/CCN4/SLIT2/NOX4/ITGB3/PRKG1/POSTN/MYOCD/PDGFRB/AIF1/MEF2C/NR4A3/IGFBP5/VTN/CCL5/HAS2/NRP1/TPM1/LRP1/DOCK4/SERPINE1/PLAU/PDGFB/PDGFA/ACE/ITGA2/LPAR1/ADAMTS1/PARVA/SEMA6D/CCN3/HDAC4/FGF9/PDGFD/PLAT/PPARGC1A
GOCC_T_TUBULE	GOCC_T_TUBULE	51	0.648904	1.60726	0.0142857	0.127228	0.104897	2006	tags=37%, list=10%, signal=33%	CACNG7/CACNG8/CACNG6/ATP1A2/SCN1B/CACNA1S/ADRA1A/ANK2/SLC2A4/KCNJ5/AHNAK2/TGFB3/AKAP6/STAC/CACNA2D1/CACNA1C/FXYD1/BIN1/SLC8A1
GOMF_CHEMOKINE_BINDING	GOMF_CHEMOKINE_BINDING	33	0.738553	1.74589	0.0142857	0.127228	0.104897	4182	tags=70%, list=22%, signal=55%	CCR6/CXCR5/ITGB3/CXCR1/CCR8/FGF2/CCR2/CCR4/ITGA4/CCR5/CXCR3/PDPN/CCR1/CXCR6/ACKR1/CX3CR1/CCR3/ACKR2/CXCR4/ITGAV/XCR1/A2M/CCR10
GOBP_ADHESION_OF_SYMBIONT_TO_HOST_CELL	GOBP_ADHESION_OF_SYMBIONT_TO_HOST_CELL	12	0.754238	1.57117	0.0144928	0.127228	0.104897	3717	tags=58%, list=19%, signal=47%	LRRC15/CD209/ICAM1/GAS6/SFTPD/CLEC4M/INHBB
GOBP_CARDIAC_CHAMBER_FORMATION	GOBP_CARDIAC_CHAMBER_FORMATION	12	0.74282	1.54739	0.0144928	0.127228	0.104897	2811	tags=50%, list=15%, signal=43%	HAND2/HAND1/TBX5/SOX11/MEF2C/TBX20
GOBP_CARDIAC_VENTRICLE_MORPHOGENESIS	GOBP_CARDIAC_VENTRICLE_MORPHOGENESIS	68	0.577273	1.47145	0.0144928	0.127228	0.104897	4407	tags=50%, list=23%, signal=39%	NPY2R/COL11A1/HAND2/HAND1/MYL3/NOG/SFRP2/ZFPM2/TGFB2/NKX2-5/FOXC2/MYL2/TBX5/NRG1/SOX11/HEG1/RYR2/MEF2C/HEYL/FOXF1/BMP10/TBX20/TPM1/NPY5R/MYBPC3/ISL1/CPE/GATA4/LRP2/TNNT2/TGFBR1/TGFB1/SMAD7/TGFBR2
GOBP_CELLULAR_RESPONSE_TO_EPINEPHRINE_STIMULUS	GOBP_CELLULAR_RESPONSE_TO_EPINEPHRINE_STIMULUS	12	0.743004	1.54777	0.0144928	0.127228	0.104897	2206	tags=33%, list=11%, signal=30%	ADIPOQ/PDE4B/RYR2/SNCA
GOBP_CELLULAR_RESPONSE_TO_X_RAY	GOBP_CELLULAR_RESPONSE_TO_X_RAY	12	0.767245	1.59827	0.0144928	0.127228	0.104897	2188	tags=33%, list=11%, signal=30%	SFRP1/HMGA2/SFRP2/HAMP
GOBP_DETECTION_OF_MOLECULE_OF_BACTERIAL_ORIGIN	GOBP_DETECTION_OF_MOLECULE_OF_BACTERIAL_ORIGIN	12	0.807679	1.68249	0.0144928	0.127228	0.104897	1784	tags=67%, list=9%, signal=61%	C4B/SSC5D/TLR6/LBP/TLR1/NOD2/LY96/TREM2
GOBP_ESTABLISHMENT_OF_LYMPHOCYTE_POLARITY	GOBP_ESTABLISHMENT_OF_LYMPHOCYTE_POLARITY	13	0.774246	1.6583	0.0144928	0.127228	0.104897	2354	tags=46%, list=12%, signal=41%	CCL21/DOCK2/CRTAM/CCL19/CYP26B1/RIPOR2
GOBP_GASTRO_INTESTINAL_SYSTEM_SMOOTH_MUSCLE_CONTRACTION	GOBP_GASTRO_INTESTINAL_SYSTEM_SMOOTH_MUSCLE_CONTRACTION	12	0.769656	1.60329	0.0144928	0.127228	0.104897	2257	tags=58%, list=12%, signal=52%	PTGER3/SULF1/HTR1D/SULF2/TACR2/SPX/HTR2B
GOBP_IMMUNOLOGICAL_SYNAPSE_FORMATION	GOBP_IMMUNOLOGICAL_SYNAPSE_FORMATION	13	0.816826	1.7495	0.0144928	0.127228	0.104897	1640	tags=46%, list=9%, signal=42%	CCL21/DOCK2/HAVCR2/CCL19/CD6/PRF1
GOBP_KERATAN_SULFATE_CATABOLIC_PROCESS	GOBP_KERATAN_SULFATE_CATABOLIC_PROCESS	12	0.821316	1.7109	0.0144928	0.127228	0.104897	2602	tags=58%, list=14%, signal=50%	KERA/OMD/OGN/PRELP/FMOD/LUM/ACAN
GOBP_MONOCYTE_CHEMOTAXIS	GOBP_MONOCYTE_CHEMOTAXIS	66	0.586392	1.4891	0.0144928	0.127228	0.104897	4090	tags=71%, list=21%, signal=56%	CCL7/GREM1/CCL23/FPR2/SLIT2/CCL1/CCL24/CCL26/CCL21/IL6/CXCL12/CCR2/CCL11/CCL8/CCL25/SLAMF8/CCL13/DEFB124/CCL19/CCL18/CCL4/CCL3/CCL14/CCL3L1/CCR1/AIF1/TNFSF18/S100A7/CCL2/PLA2G7/CXCL10/TNFSF11/CCL5/CX3CL1/CCL22/PTPRO/SERPINE1/PDGFB/XCL2/S100A12/NBL1/LYN/IL6R/CCL20/ANXA1/CCL16/CCN3
GOBP_NEGATIVE_REGULATION_BY_HOST_OF_VIRAL_PROCESS	GOBP_NEGATIVE_REGULATION_BY_HOST_OF_VIRAL_PROCESS	13	0.743833	1.59316	0.0144928	0.127228	0.104897	1014	tags=23%, list=5%, signal=22%	PTX3/LTF/CCL8
GOBP_NEGATIVE_REGULATION_OF_ACUTE_INFLAMMATORY_RESPONSE	GOBP_NEGATIVE_REGULATION_OF_ACUTE_INFLAMMATORY_RESPONSE	13	0.719672	1.54141	0.0144928	0.127228	0.104897	866	tags=31%, list=5%, signal=29%	ADCYAP1/NLRP3/ADORA1/FCGR2B
GOBP_NEGATIVE_REGULATION_OF_LIPOPOLYSACCHARIDE_MEDIATED_SIGNALING_PATHWAY	GOBP_NEGATIVE_REGULATION_OF_LIPOPOLYSACCHARIDE_MEDIATED_SIGNALING_PATHWAY	12	0.849203	1.76899	0.0144928	0.127228	0.104897	862	tags=33%, list=4%, signal=32%	LACRT/LILRA2/ACOD1/LTF
GOBP_NEGATIVE_REGULATION_OF_MAST_CELL_ACTIVATION	GOBP_NEGATIVE_REGULATION_OF_MAST_CELL_ACTIVATION	12	0.749779	1.56188	0.0144928	0.127228	0.104897	2539	tags=67%, list=13%, signal=58%	CD84/CNR2/CD300LF/ENPP3/CD300A/MILR1/IL13RA2/FOXF1
GOBP_NEGATIVE_REGULATION_OF_NEUROINFLAMMATORY_RESPONSE	GOBP_NEGATIVE_REGULATION_OF_NEUROINFLAMMATORY_RESPONSE	13	0.739403	1.58367	0.0144928	0.127228	0.104897	3469	tags=69%, list=18%, signal=57%	IGF1/PTPRC/SYT11/CST7/TAFA3/CD200R1/CD200/CX3CL1/TNFRSF1B
GOBP_NEGATIVE_REGULATION_OF_PROTEIN_AUTOPHOSPHORYLATION	GOBP_NEGATIVE_REGULATION_OF_PROTEIN_AUTOPHOSPHORYLATION	12	0.814884	1.6975	0.0144928	0.127228	0.104897	1431	tags=42%, list=7%, signal=39%	ADIPOQ/GFRA2/NLRP12/ENPP1/PTPRC
GOBP_NEGATIVE_REGULATION_OF_RECEPTOR_BINDING	GOBP_NEGATIVE_REGULATION_OF_RECEPTOR_BINDING	13	0.761981	1.63203	0.0144928	0.127228	0.104897	2681	tags=38%, list=14%, signal=33%	ADIPOQ/NOG/IL10/LEF1/PCSK9
GOBP_NEGATIVE_REGULATION_OF_SMOOTH_MUSCLE_CONTRACTION	GOBP_NEGATIVE_REGULATION_OF_SMOOTH_MUSCLE_CONTRACTION	13	0.726781	1.55664	0.0144928	0.127228	0.104897	3351	tags=54%, list=17%, signal=44%	KCNMA1/ADORA1/PRKG1/GUCY1A1/RGS2/DOCK4/CALCRL
GOBP_NEGATIVE_REGULATION_OF_TRANSFORMING_GROWTH_FACTOR_BETA_PRODUCTION	GOBP_NEGATIVE_REGULATION_OF_TRANSFORMING_GROWTH_FACTOR_BETA_PRODUCTION	13	0.711487	1.52388	0.0144928	0.127228	0.104897	2592	tags=38%, list=13%, signal=33%	LILRB1/IL13/GATA6/FN1/TYROBP
GOBP_NUCLEOSIDE_MONOPHOSPHATE_CATABOLIC_PROCESS	GOBP_NUCLEOSIDE_MONOPHOSPHATE_CATABOLIC_PROCESS	13	0.725363	1.5536	0.0144928	0.127228	0.104897	3648	tags=54%, list=19%, signal=44%	NT5C1A/DPYS/NT5E/DPYD/TYMP/ADA/UPB1
GOBP_POSITIVE_REGULATION_OF_MACROPHAGE_DIFFERENTIATION	GOBP_POSITIVE_REGULATION_OF_MACROPHAGE_DIFFERENTIATION	13	0.703155	1.50604	0.0144928	0.127228	0.104897	4245	tags=54%, list=22%, signal=42%	ROR2/PF4/IL34/CSF1/LIF/HCLS1/TGFB1
GOBP_POSITIVE_REGULATION_OF_NIK_NF_KAPPAB_SIGNALING	GOBP_POSITIVE_REGULATION_OF_NIK_NF_KAPPAB_SIGNALING	66	0.568436	1.4435	0.0144928	0.127228	0.104897	4638	tags=41%, list=24%, signal=31%	MMP8/GREM1/NLRP12/SPHK1/TNFSF14/HAVCR2/CCL19/CD86/NOD2/IL12B/TREM2/CD27/TLR7/CD14/TNF/TLR2/ILK/LAPTM5/EDN1/C1QTNF4/TLR4/IL18R1/PTP4A3/EDAR/IL1B/EGFR/IL18
GOBP_POSITIVE_REGULATION_OF_PROTEIN_POLYUBIQUITINATION	GOBP_POSITIVE_REGULATION_OF_PROTEIN_POLYUBIQUITINATION	12	0.747081	1.55626	0.0144928	0.127228	0.104897	1581	tags=25%, list=8%, signal=23%	PTPN22/NOD2/SPSB4
GOBP_POSITIVE_REGULATION_OF_VASCULAR_ENDOTHELIAL_GROWTH_FACTOR_RECEPTOR_SIGNALING_PATHWAY	GOBP_POSITIVE_REGULATION_OF_VASCULAR_ENDOTHELIAL_GROWTH_FACTOR_RECEPTOR_SIGNALING_PATHWAY	12	0.763184	1.58981	0.0144928	0.127228	0.104897	2527	tags=50%, list=13%, signal=43%	FGF10/ITGB3/FGF18/PRKCB/ITGA5/VTN
GOBP_POSITIVE_REGULATION_OF_VOLTAGE_GATED_CALCIUM_CHANNEL_ACTIVITY	GOBP_POSITIVE_REGULATION_OF_VOLTAGE_GATED_CALCIUM_CHANNEL_ACTIVITY	12	0.729386	1.5194	0.0144928	0.127228	0.104897	1235	tags=33%, list=6%, signal=31%	FGF14/STAC/STAC2/CACNA2D1
GOBP_REGULATION_OF_ALPHA_BETA_T_CELL_DIFFERENTIATION	GOBP_REGULATION_OF_ALPHA_BETA_T_CELL_DIFFERENTIATION	66	0.567795	1.44187	0.0144928	0.127228	0.104897	4012	tags=45%, list=21%, signal=36%	NLRP3/TNFSF4/LILRB4/CD80/NCKAP1L/IL12RB1/CCL19/CD86/IRF4/IL27/IFNG/SASH3/TBX21/IL12B/RUNX3/ZAP70/TNFSF18/FOXP3/ZBTB16/LOXL3/HLX/ZNF683/JAK3/PRDM1/GLI3/SOCS1/ADA/HLA-DRB1/HLA-DRA/ANXA1
GOBP_REGULATION_OF_CALCIUM_MEDIATED_SIGNALING	GOBP_REGULATION_OF_CALCIUM_MEDIATED_SIGNALING	66	0.609776	1.54848	0.0144928	0.127228	0.104897	3611	tags=44%, list=19%, signal=36%	LACRT/IGF1/MYOZ2/CMKLR1/RIT2/CD22/LRRK2/TMEM100/TRAT1/AKAP6/LMCD1/PLEK/RGN/SLA2/CCL4/CCL3/TREM2/ZAP70/TBC1D10C/CD3E/TNF/CD4/ACTN3/P2RX5/CDH13/RCAN1/BST1/GBP1/ADA
GOBP_REGULATION_OF_SYNAPTIC_TRANSMISSION_GLUTAMATERGIC	GOBP_REGULATION_OF_SYNAPTIC_TRANSMISSION_GLUTAMATERGIC	68	0.623998	1.59055	0.0144928	0.127228	0.104897	3017	tags=43%, list=16%, signal=36%	CACNG7/CACNG8/HTR2A/NPY2R/SHANK1/ADCYAP1/ATP1A2/ROR2/CDH2/CACNG5/CACNG2/DGKI/ADORA1/CCR2/NTRK1/LRRK2/GRM5/TSHZ3/DRD2/SERPINE2/MEF2C/CCL2/TNR/KMO/TNF/NRXN1/GRM1/STXBP1/HTR1B
GOBP_RESPIRATORY_BURST_INVOLVED_IN_DEFENSE_RESPONSE	GOBP_RESPIRATORY_BURST_INVOLVED_IN_DEFENSE_RESPONSE	13	0.830676	1.77916	0.0144928	0.127228	0.104897	2023	tags=46%, list=11%, signal=41%	LBP/MPO/SLAMF8/HCK/PIK3CG/PIK3CD
GOBP_RESPONSE_TO_PEPTIDOGLYCAN	GOBP_RESPONSE_TO_PEPTIDOGLYCAN	12	0.763917	1.59133	0.0144928	0.127228	0.104897	2612	tags=50%, list=14%, signal=43%	IL6/DEFB124/C5AR1/NOD2/TREM2/IRAK3
GOBP_T_CELL_EXTRAVASATION	GOBP_T_CELL_EXTRAVASATION	13	0.714221	1.52974	0.0144928	0.127228	0.104897	3524	tags=54%, list=18%, signal=44%	CCR2/ITGAL/ICAM1/CCL2/XG/IL27RA/CD99L2
GOBP_T_CELL_MIGRATION	GOBP_T_CELL_MIGRATION	66	0.648995	1.64807	0.0144928	0.127228	0.104897	4026	tags=56%, list=21%, signal=44%	CCR6/CCL26/CCL21/CXCL12/CCR2/MYO1G/ITGA4/CXCR3/SPN/PIK3CG/GPR183/CCL3/ZAP70/ITGAL/CXCL13/CXCL11/AIF1/PIK3CD/S100A7/ICAM1/CCL2/CD200R1/ECM1/RIPOR2/CD200/CXCL10/XG/IL27RA/CCL5/GPR15/S1PR1/MSN/CD99L2/XCL2/CCL20/ITGB7/APOD
GOBP_TOLL_LIKE_RECEPTOR_7_SIGNALING_PATHWAY	GOBP_TOLL_LIKE_RECEPTOR_7_SIGNALING_PATHWAY	12	0.828392	1.72564	0.0144928	0.127228	0.104897	2797	tags=75%, list=15%, signal=64%	LILRA4/SCIMP/TASL/HAVCR2/PTPN22/PIK3AP1/TREML4/TLR7/RSAD2
GOBP_TRANSFORMING_GROWTH_FACTOR_BETA1_PRODUCTION	GOBP_TRANSFORMING_GROWTH_FACTOR_BETA1_PRODUCTION	13	0.772115	1.65374	0.0144928	0.127228	0.104897	2664	tags=54%, list=14%, signal=46%	GATA6/SERPINB7/NRROS/FOXP3/LUM/TYROBP/THBS1
GOCC_CELL_TRAILING_EDGE	GOCC_CELL_TRAILING_EDGE	13	0.72868	1.56071	0.0144928	0.127228	0.104897	3616	tags=54%, list=19%, signal=44%	SCIMP/SPN/SELPLG/PSTPIP1/MSN/BST1/ICAM2
GOCC_EARLY_PHAGOSOME	GOCC_EARLY_PHAGOSOME	12	0.75614	1.57513	0.0144928	0.127228	0.104897	2665	tags=33%, list=14%, signal=29%	PLA2G5/SYT11/TLR7/RAB31
GOCC_FIBRILLAR_COLLAGEN_TRIMER	GOCC_FIBRILLAR_COLLAGEN_TRIMER	12	0.786785	1.63897	0.0144928	0.127228	0.104897	2653	tags=75%, list=14%, signal=65%	COL11A1/COL5A3/COL16A1/COL5A1/COL5A2/COL1A2/LUM/COL3A1/COL1A1
GOCC_INTEGRAL_COMPONENT_OF_PRESYNAPTIC_ACTIVE_ZONE_MEMBRANE	GOCC_INTEGRAL_COMPONENT_OF_PRESYNAPTIC_ACTIVE_ZONE_MEMBRANE	12	0.7507	1.5638	0.0144928	0.127228	0.104897	1648	tags=42%, list=9%, signal=38%	GPM6A/P2RX1/CDH2/CDH10/SYT11
GOCC_L_TYPE_VOLTAGE_GATED_CALCIUM_CHANNEL_COMPLEX	GOCC_L_TYPE_VOLTAGE_GATED_CALCIUM_CHANNEL_COMPLEX	12	0.748375	1.55896	0.0144928	0.127228	0.104897	1291	tags=50%, list=7%, signal=47%	CACNG7/CACNG8/CACNG6/CACNA1S/CACNA2D1/CACNA1C
GOCC_MICROFIBRIL	GOCC_MICROFIBRIL	12	0.739348	1.54015	0.0144928	0.127228	0.104897	4242	tags=75%, list=22%, signal=58%	MFAP5/FBN1/ADAMTS10/MFAP4/EFEMP2/MFAP2/THSD4/LTBP1/FBN2
GOCC_WNT_SIGNALOSOME	GOCC_WNT_SIGNALOSOME	12	0.767982	1.5998	0.0144928	0.127228	0.104897	1724	tags=33%, list=9%, signal=30%	WNT2/LRRK2/RECK/ADGRA2
GOMF_CHEMOKINE_RECEPTOR_BINDING	GOMF_CHEMOKINE_RECEPTOR_BINDING	66	0.589738	1.4976	0.0144928	0.127228	0.104897	3581	tags=58%, list=19%, signal=47%	DEFB103A/CCL7/CCL23/CCL1/CCL24/CCL26/CCL21/CXCL5/CXCL12/PPBP/CCR2/CCL11/CCL8/CCL25/CCL13/PF4V1/CCL19/CCL18/CXCL9/PF4/DEFB103B/CCL4/CCL3/CXCL2/CCL14/CCL3L1/CXCL13/CXCL11/CCL2/CXCL3/CXCL10/CXCL6/CCL5/NES/CX3CL1/CCL22/CXCL1/XCL2
GOMF_COLLAGEN_BINDING	GOMF_COLLAGEN_BINDING	68	0.648175	1.65217	0.0144928	0.127228	0.104897	3765	tags=63%, list=20%, signal=51%	LACRT/LRRC15/ITGA11/COMP/DDR2/ECM2/ASPN/LOX/NID2/PODN/COL5A3/C1QTNF1/PCOLCE2/MMP9/DCN/COL14A1/MRC2/AEBP1/TGFBI/FN1/CCBE1/CTSK/PCOLCE/COL6A2/MMP12/COL6A1/ANTXR1/ITGA1/LUM/THBS1/ITGA9/ITGA10/MUSK/GP6/MMP13/NID1/CD44/PDGFB/PDGFA/SPARC/SPARCL1/P3H1/ITGA2
GOMF_GTPASE_INHIBITOR_ACTIVITY	GOMF_GTPASE_INHIBITOR_ACTIVITY	13	0.706116	1.51238	0.0144928	0.127228	0.104897	1377	tags=23%, list=7%, signal=21%	SLIT2/RHOH/IQGAP2
GOBP_POSITIVE_REGULATION_OF_INTERLEUKIN_12_PRODUCTION	GOBP_POSITIVE_REGULATION_OF_INTERLEUKIN_12_PRODUCTION	40	0.649725	1.56746	0.0147059	0.127228	0.104897	4181	tags=48%, list=22%, signal=37%	TNFSF4/SCIMP/IL16/IRF8/CCL19/NOD2/IFNG/CD40LG/IL12B/IDO1/CLEC7A/LTB/TLR2/LAPTM5/ISL1/MAPK11/TLR4/CD36/HLA-G
GOBP_POSITIVE_REGULATION_OF_NATURAL_KILLER_CELL_MEDIATED_CYTOTOXICITY	GOBP_POSITIVE_REGULATION_OF_NATURAL_KILLER_CELL_MEDIATED_CYTOTOXICITY	26	0.78073	1.76185	0.0147059	0.127228	0.104897	2446	tags=54%, list=13%, signal=47%	IL21/NCR3/CRTAM/KLRD1/SLAMF6/CD226/SH2D1A/KLRC2/IL18RAP/IL12B/LAG3/VAV1/KLRC4-KLRK1/RASGRP1
GOBP_POSITIVE_REGULATION_OF_RELEASE_OF_SEQUESTERED_CALCIUM_ION_INTO_CYTOSOL	GOBP_POSITIVE_REGULATION_OF_RELEASE_OF_SEQUESTERED_CALCIUM_ION_INTO_CYTOSOL	40	0.66251	1.5983	0.0147059	0.127228	0.104897	2677	tags=50%, list=14%, signal=43%	LACRT/NTSR1/JPH2/AKAP6/IL13/CD19/P2RY6/CXCL9/CXCL11/GPER1/TRDN/BDKRB1/APLNR/NPSR1/SNCA/CEMIP/F2RL3/THY1/CXCL10/F2R
GOBP_REGULATION_OF_T_CELL_RECEPTOR_SIGNALING_PATHWAY	GOBP_REGULATION_OF_T_CELL_RECEPTOR_SIGNALING_PATHWAY	40	0.647087	1.5611	0.0147059	0.127228	0.104897	3611	tags=38%, list=19%, signal=31%	LILRB4/TRAT1/CD226/UBASH3A/SH2D1A/PTPN22/CD300A/SLA2/TESPA1/THY1/LCK/PTPRJ/LAPTM5/GBP1/ADA
GOBP_NEGATIVE_REGULATION_OF_LEUKOCYTE_MIGRATION	GOBP_NEGATIVE_REGULATION_OF_LEUKOCYTE_MIGRATION	43	0.717204	1.74749	0.0149254	0.127228	0.104897	4375	tags=70%, list=23%, signal=54%	GREM1/SLIT2/C5AR2/CCL21/ADORA1/DPP4/CXCL12/CCL25/SLAMF8/STAP1/CD300A/EMILIN1/KLRC4-KLRK1/PADI2/CCL2/CD200R1/RIPOR2/CD200/IL27RA/ADTRP/IL33/RIN3/ADA/NBL1/APOD/CCN3/HMOX1/C5/LRCH1/DUSP1
GOBP_NEGATIVE_REGULATION_OF_SMOOTH_MUSCLE_CELL_PROLIFERATION	GOBP_NEGATIVE_REGULATION_OF_SMOOTH_MUSCLE_CELL_PROLIFERATION	42	0.691045	1.68166	0.0149254	0.127228	0.104897	4224	tags=57%, list=22%, signal=45%	ADIPOQ/OGN/IL10/PRKG1/PTGIR/NPR3/TGFB3/CNN1/MYOCD/IFNG/IL12B/NPR1/AIF1/GPER1/MEF2C/IGFBP5/IL15/EFEMP2/TPM1/SOD2/APLN/TNFAIP3/APOD/HMOX1
GOBP_POSITIVE_REGULATION_OF_SIGNALING_RECEPTOR_ACTIVITY	GOBP_POSITIVE_REGULATION_OF_SIGNALING_RECEPTOR_ACTIVITY	43	0.6538	1.593	0.0149254	0.127228	0.104897	4694	tags=60%, list=24%, signal=46%	GREM1/IL10/CACNG2/ADORA1/NCF1/CCR2/ADRA2A/RGS9/IFNG/EREG/CCL2/EPGN/NRP1/EPHB2/AREG/EGF/TAL1/EDN1/ADRB2/RELN/HBEGF/JAK2/SHANK3/NEURL1/CACNG4/ARC
GOBP_REGULATION_OF_EXTRINSIC_APOPTOTIC_SIGNALING_PATHWAY_IN_ABSENCE_OF_LIGAND	GOBP_REGULATION_OF_EXTRINSIC_APOPTOTIC_SIGNALING_PATHWAY_IN_ABSENCE_OF_LIGAND	41	0.656386	1.58329	0.0149254	0.127228	0.104897	2993	tags=32%, list=16%, signal=27%	FGF10/GDNF/INHBA/SRPX/FGFR1/EYA1/PF4/CSF2/EYA4/TNF/GATA1/RET/FYN
GOBP_REGULATION_OF_NEUTROPHIL_MIGRATION	GOBP_REGULATION_OF_NEUTROPHIL_MIGRATION	41	0.714838	1.72428	0.0149254	0.127228	0.104897	2570	tags=44%, list=13%, signal=38%	SLIT2/C5AR2/CCL21/DPP4/FUT7/LBP/C3AR1/NCKAP1L/RHOH/THBS4/SLAMF8/CCL19/C5AR1/NOD2/MPP1/JAM3/RIPOR2/XG
GOBP_SEMI_LUNAR_VALVE_DEVELOPMENT	GOBP_SEMI_LUNAR_VALVE_DEVELOPMENT	41	0.638124	1.53924	0.0149254	0.127228	0.104897	4245	tags=56%, list=22%, signal=44%	GATA5/SLIT2/TGFB2/TWIST1/NKX2-5/EMILIN1/SNAI1/ELN/STRA6/NFATC1/GJA5/HEYL/TIE1/TBX20/NOS3/SOX9/TNFRSF1B/SNAI2/BMP4/GATA4/NOTCH2/SLIT3/TGFB1
GOBP_T_HELPER_1_TYPE_IMMUNE_RESPONSE	GOBP_T_HELPER_1_TYPE_IMMUNE_RESPONSE	41	0.698997	1.68607	0.0149254	0.127228	0.104897	4638	tags=66%, list=24%, signal=50%	TNFSF4/CD80/CCR2/IL12RB1/NLRP10/SLC11A1/HAVCR2/CCL19/IL27/SPN/IL12B/EBI3/LEF1/HLX/IL1RL1/IL27RA/JAK3/IL33/HLA-DRB1/IL18BP/TLR4/IL18R1/IL1R1/ANXA1/IL1B/RELB/IL18
GOBP_TRANSFORMING_GROWTH_FACTOR_BETA_PRODUCTION	GOBP_TRANSFORMING_GROWTH_FACTOR_BETA_PRODUCTION	41	0.645825	1.55781	0.0149254	0.127228	0.104897	4716	tags=54%, list=25%, signal=41%	TGFB2/LILRB1/IL13/GATA6/SERPINB7/FN1/LRRC32/NRROS/FOXP3/WNT11/CD200/LUM/TYROBP/THBS1/SERPINF2/LTBP1/CD34/ITGAV/PTGS2/LTBP3/ITGB8/CDH3
GOCC_IMMUNOLOGICAL_SYNAPSE	GOCC_IMMUNOLOGICAL_SYNAPSE	41	0.659174	1.59002	0.0149254	0.127228	0.104897	3881	tags=46%, list=20%, signal=37%	SCIMP/CD28/CRTAM/RHOH/HAVCR2/CD6/CD37/GZMB/ZAP70/CD53/GZMA/CD3E/ICAM1/LCK/PRKCQ/PTPRJ/CORO1A/HLA-DRB1/HLA-DRA
GOMF_EXTRACELLULAR_MATRIX_STRUCTURAL_CONSTITUENT_CONFERRING_TENSILE_STRENGTH	GOMF_EXTRACELLULAR_MATRIX_STRUCTURAL_CONSTITUENT_CONFERRING_TENSILE_STRENGTH	41	0.673256	1.62398	0.0149254	0.127228	0.104897	2844	tags=56%, list=15%, signal=48%	COL10A1/COL11A1/COL6A6/COL23A1/COL8A2/COL8A1/COL5A3/COL16A1/COL13A1/COL5A1/COL6A3/COL14A1/COL5A2/COL12A1/COL15A1/COL6A2/COL21A1/COL1A2/COL6A1/COL4A4/COL3A1/COL1A1/COL18A1
GOBP_ADHESION_OF_SYMBIONT_TO_HOST	GOBP_ADHESION_OF_SYMBIONT_TO_HOST	15	0.740004	1.57648	0.0151515	0.127228	0.104897	3717	tags=53%, list=19%, signal=43%	LRRC15/CD209/LTF/ICAM1/GAS6/SFTPD/CLEC4M/INHBB
GOBP_CARDIAC_LEFT_VENTRICLE_MORPHOGENESIS	GOBP_CARDIAC_LEFT_VENTRICLE_MORPHOGENESIS	14	0.732027	1.56696	0.0151515	0.127228	0.104897	2956	tags=50%, list=15%, signal=42%	NPY2R/HAND1/SFRP2/TBX5/RYR2/FOXF1/NPY5R
GOBP_CELL_JUNCTION_DISASSEMBLY	GOBP_CELL_JUNCTION_DISASSEMBLY	20	0.7118	1.61328	0.0151515	0.127228	0.104897	4881	tags=70%, list=25%, signal=52%	ITGAM/TGFB3/TREM2/C1QB/C3/C1QC/CX3CR1/C1QA/CX3CL1/MAPRE2/SNAI2/TGFBR1/MAP4K4/DUSP3
GOBP_CELLULAR_RESPONSE_TO_INTERFERON_BETA	GOBP_CELLULAR_RESPONSE_TO_INTERFERON_BETA	21	0.699326	1.60507	0.0151515	0.127228	0.104897	4816	tags=62%, list=25%, signal=46%	ACOD1/MNDA/PYHIN1/IFNB1/IRGC/IRGM/AIM2/STING1/IFI16/CAPN2/TRIM6/STAT1/IRF1
GOBP_DENDRITIC_CELL_ANTIGEN_PROCESSING_AND_PRESENTATION	GOBP_DENDRITIC_CELL_ANTIGEN_PROCESSING_AND_PRESENTATION	14	0.750827	1.6072	0.0151515	0.127228	0.104897	3881	tags=79%, list=20%, signal=63%	CCL21/FCGR2B/SLC11A1/CCL19/FGL2/CLEC4A/NOD2/THBS1/CD68/HLA-DRB1/HLA-DRA
GOBP_DENDRITIC_CELL_CHEMOTAXIS	GOBP_DENDRITIC_CELL_CHEMOTAXIS	24	0.757829	1.70509	0.0151515	0.127228	0.104897	2785	tags=54%, list=15%, signal=46%	CCR6/CCL21/CXCR1/CCR2/SLAMF8/CCR5/CCL19/PIK3CG/GPR183/CCR1/TNFSF18/GAS6/CCL5
GOBP_G_PROTEIN_COUPLED_PURINERGIC_NUCLEOTIDE_RECEPTOR_SIGNALING_PATHWAY	GOBP_G_PROTEIN_COUPLED_PURINERGIC_NUCLEOTIDE_RECEPTOR_SIGNALING_PATHWAY	14	0.746601	1.59816	0.0151515	0.127228	0.104897	2270	tags=57%, list=12%, signal=50%	P2RY12/P2RY13/GPR34/P2RY10/P2RY6/P2RY14/GPR171/P2RY8
GOBP_HISTAMINE_TRANSPORT	GOBP_HISTAMINE_TRANSPORT	14	0.734597	1.57246	0.0151515	0.127228	0.104897	3779	tags=57%, list=20%, signal=46%	SLC22A2/ADCYAP1/SLC22A3/BTK/CSF2/EDN1/ADA/LYN
GOBP_L_GLUTAMATE_IMPORT_ACROSS_PLASMA_MEMBRANE	GOBP_L_GLUTAMATE_IMPORT_ACROSS_PLASMA_MEMBRANE	15	0.723601	1.54154	0.0151515	0.127228	0.104897	3420	tags=40%, list=18%, signal=33%	ATP1A2/NTSR1/SLC1A2/KCNJ10/GRM1/SLC1A3
GOBP_MACROPHAGE_CYTOKINE_PRODUCTION	GOBP_MACROPHAGE_CYTOKINE_PRODUCTION	15	0.728207	1.55135	0.0151515	0.127228	0.104897	4415	tags=73%, list=23%, signal=57%	TGFB2/LILRB1/TGFB3/IRAK3/LAPTM5/GPRC5B/TLR4/CD36/HLA-G/TGFB1/CD74
GOBP_NEGATIVE_REGULATION_OF_IMMUNOGLOBULIN_PRODUCTION	GOBP_NEGATIVE_REGULATION_OF_IMMUNOGLOBULIN_PRODUCTION	14	0.731709	1.56628	0.0151515	0.127228	0.104897	2139	tags=43%, list=11%, signal=38%	CR1/FCRL3/CD22/FCGR2B/IL13RA2/FOXP3
GOBP_NEGATIVE_REGULATION_OF_INFLAMMATORY_RESPONSE_TO_ANTIGENIC_STIMULUS	GOBP_NEGATIVE_REGULATION_OF_INFLAMMATORY_RESPONSE_TO_ANTIGENIC_STIMULUS	14	0.792136	1.69563	0.0151515	0.127228	0.104897	3739	tags=71%, list=19%, signal=58%	ADCYAP1/IL10/FCGR2B/NOD2/GPR17/IL12B/NLRP6/NPY5R/IL20RB/HLA-DRB1
GOBP_NEGATIVE_REGULATION_OF_LYMPHOCYTE_MIGRATION	GOBP_NEGATIVE_REGULATION_OF_LYMPHOCYTE_MIGRATION	15	0.737369	1.57087	0.0151515	0.127228	0.104897	4373	tags=67%, list=23%, signal=52%	KLRC4-KLRK1/PADI2/CCL2/CD200R1/RIPOR2/CD200/IL27RA/ADTRP/APOD/LRCH1
GOBP_NEGATIVE_REGULATION_OF_MUSCLE_CONTRACTION	GOBP_NEGATIVE_REGULATION_OF_MUSCLE_CONTRACTION	20	0.727322	1.64846	0.0151515	0.127228	0.104897	4246	tags=60%, list=22%, signal=47%	ATP1A2/KCNMA1/ADORA1/PRKG1/GUCY1A1/PIK3CG/BIN1/RGS2/DOCK4/CALCRL/ADRB2/TNNT1
GOBP_NEGATIVE_REGULATION_OF_NITRIC_OXIDE_METABOLIC_PROCESS	GOBP_NEGATIVE_REGULATION_OF_NITRIC_OXIDE_METABOLIC_PROCESS	14	0.715698	1.53201	0.0151515	0.127228	0.104897	3773	tags=43%, list=20%, signal=34%	IL10/PTGIS/RGN/SIRPA/CAV1/CD34
GOBP_NEGATIVE_REGULATION_OF_REGULATED_SECRETORY_PATHWAY	GOBP_NEGATIVE_REGULATION_OF_REGULATED_SECRETORY_PATHWAY	21	0.702679	1.61277	0.0151515	0.127228	0.104897	2539	tags=38%, list=13%, signal=33%	CD84/CCR2/FCGR2B/ADRA2A/SYT4/CD300A/IL13RA2/FOXF1
GOBP_NEGATIVE_REGULATION_OF_RESPONSE_TO_REACTIVE_OXYGEN_SPECIES	GOBP_NEGATIVE_REGULATION_OF_RESPONSE_TO_REACTIVE_OXYGEN_SPECIES	15	0.709256	1.51098	0.0151515	0.127228	0.104897	2709	tags=33%, list=14%, signal=29%	HGF/IL10/LRRK2/NR4A3/GPR37
GOBP_NEGATIVE_REGULATION_OF_SMOOTH_MUSCLE_CELL_MIGRATION	GOBP_NEGATIVE_REGULATION_OF_SMOOTH_MUSCLE_CELL_MIGRATION	21	0.72214	1.65743	0.0151515	0.127228	0.104897	3396	tags=48%, list=18%, signal=39%	ADIPOQ/SLIT2/PRKG1/MYOCD/AIF1/MEF2C/IGFBP5/TPM1/LRP1/SERPINE1
GOBP_NEUROTRANSMITTER_RECEPTOR_LOCALIZATION_TO_POSTSYNAPTIC_SPECIALIZATION_MEMBRANE	GOBP_NEUROTRANSMITTER_RECEPTOR_LOCALIZATION_TO_POSTSYNAPTIC_SPECIALIZATION_MEMBRANE	21	0.774261	1.77706	0.0151515	0.127228	0.104897	610	tags=24%, list=3%, signal=23%	CACNG7/CACNG8/GPC6/CACNG5/CACNG2
GOBP_NEUTROPHIL_EXTRAVASATION	GOBP_NEUTROPHIL_EXTRAVASATION	14	0.727315	1.55687	0.0151515	0.127228	0.104897	4831	tags=86%, list=25%, signal=64%	FUT7/JAML/PIK3CG/PIK3CD/CD177/RIPOR2/XG/CD99L2/PECAM1/IL1R1/CD99/PRTN3
GOBP_NEUTROPHIL_HOMEOSTASIS	GOBP_NEUTROPHIL_HOMEOSTASIS	14	0.708168	1.51589	0.0151515	0.127228	0.104897	2972	tags=43%, list=15%, signal=36%	IL6/PDE4B/AXL/PIK3CD/JAM3/SH2B3
GOBP_POSITIVE_REGULATION_OF_ALPHA_BETA_T_CELL_PROLIFERATION	GOBP_POSITIVE_REGULATION_OF_ALPHA_BETA_T_CELL_PROLIFERATION	21	0.776414	1.782	0.0151515	0.127228	0.104897	2154	tags=48%, list=11%, signal=42%	TNFSF4/CCR2/CD28/PTPN22/PTPRC/IL12B/EBI3/ZAP70/RASAL3/CD3E
GOBP_POSITIVE_REGULATION_OF_ANTIGEN_RECEPTOR_MEDIATED_SIGNALING_PATHWAY	GOBP_POSITIVE_REGULATION_OF_ANTIGEN_RECEPTOR_MEDIATED_SIGNALING_PATHWAY	21	0.727194	1.66903	0.0151515	0.127228	0.104897	2732	tags=38%, list=14%, signal=33%	NFAM1/TRAT1/STAP1/CD226/PTPRC/TESPA1/PRKCB/LCK
GOBP_POSITIVE_REGULATION_OF_B_CELL_DIFFERENTIATION	GOBP_POSITIVE_REGULATION_OF_B_CELL_DIFFERENTIATION	15	0.73727	1.57066	0.0151515	0.127228	0.104897	1870	tags=27%, list=10%, signal=24%	IL10/BTK/NCKAP1L/CD27
GOBP_POSITIVE_REGULATION_OF_CELL_ADHESION_MEDIATED_BY_INTEGRIN	GOBP_POSITIVE_REGULATION_OF_CELL_ADHESION_MEDIATED_BY_INTEGRIN	21	0.774768	1.77822	0.0151515	0.127228	0.104897	2965	tags=52%, list=15%, signal=44%	SFRP2/P2RY12/CCL21/TGFB2/FOXC2/NCKAP1L/CXCL13/CD3E/LIF/CCL5/RET
GOBP_POSITIVE_REGULATION_OF_ENDOTHELIAL_CELL_CHEMOTAXIS	GOBP_POSITIVE_REGULATION_OF_ENDOTHELIAL_CELL_CHEMOTAXIS	15	0.744609	1.58629	0.0151515	0.127228	0.104897	1768	tags=33%, list=9%, signal=30%	FGF16/FGF2/FGFR1/FGF18/SMOC2
GOBP_POSITIVE_REGULATION_OF_HUMORAL_IMMUNE_RESPONSE	GOBP_POSITIVE_REGULATION_OF_HUMORAL_IMMUNE_RESPONSE	20	0.71803	1.6274	0.0151515	0.127228	0.104897	2486	tags=55%, list=13%, signal=48%	KLK5/CR1/KLK7/FCER2/ACOD1/FCGR2B/LTA/PTPRC/NOD2/C3/TNF
GOBP_POSITIVE_REGULATION_OF_LEUKOCYTE_ADHESION_TO_VASCULAR_ENDOTHELIAL_CELL	GOBP_POSITIVE_REGULATION_OF_LEUKOCYTE_ADHESION_TO_VASCULAR_ENDOTHELIAL_CELL	20	0.697013	1.57976	0.0151515	0.127228	0.104897	3826	tags=55%, list=20%, signal=44%	IL6/FUT7/ELANE/ITGA4/ITGB2/ICAM1/TNF/SELP/SELE/PTAFR/FUT4
GOBP_POSITIVE_REGULATION_OF_MONOCYTE_CHEMOTAXIS	GOBP_POSITIVE_REGULATION_OF_MONOCYTE_CHEMOTAXIS	20	0.785265	1.77979	0.0151515	0.127228	0.104897	3396	tags=65%, list=18%, signal=54%	FPR2/CCL1/CXCL12/CCR2/DEFB124/CCR1/AIF1/TNFSF18/S100A7/PLA2G7/CXCL10/CCL5/SERPINE1
GOBP_POSITIVE_REGULATION_OF_NEUROINFLAMMATORY_RESPONSE	GOBP_POSITIVE_REGULATION_OF_NEUROINFLAMMATORY_RESPONSE	14	0.738559	1.58094	0.0151515	0.127228	0.104897	4638	tags=93%, list=24%, signal=70%	MMP8/IL6/LRRK2/STAP1/CCL3/TREM2/TAFA3/TNF/NUPR1/IL33/CTSC/IL1B/IL18
GOBP_POSITIVE_REGULATION_OF_NITRIC_OXIDE_SYNTHASE_BIOSYNTHETIC_PROCESS	GOBP_POSITIVE_REGULATION_OF_NITRIC_OXIDE_SYNTHASE_BIOSYNTHETIC_PROCESS	15	0.722759	1.53974	0.0151515	0.127228	0.104897	4228	tags=67%, list=22%, signal=52%	FCER2/LRRK2/NOD2/IFNG/CCL2/AKAP12/TLR2/IL33/TLR4/JAK2
GOBP_POSITIVE_REGULATION_OF_NON_CANONICAL_WNT_SIGNALING_PATHWAY	GOBP_POSITIVE_REGULATION_OF_NON_CANONICAL_WNT_SIGNALING_PATHWAY	15	0.716833	1.52712	0.0151515	0.127228	0.104897	2874	tags=40%, list=15%, signal=34%	RSPO3/SFRP1/NKD1/WNT5B/PLEKHA4/DAB2
GOBP_POSITIVE_REGULATION_OF_NUCLEOTIDE_BIOSYNTHETIC_PROCESS	GOBP_POSITIVE_REGULATION_OF_NUCLEOTIDE_BIOSYNTHETIC_PROCESS	20	0.703289	1.59399	0.0151515	0.127228	0.104897	1784	tags=30%, list=9%, signal=27%	NOS1/RCVRN/GUCA1A/PID1/GUCA1C/TREM2
GOBP_POSITIVE_REGULATION_OF_T_HELPER_CELL_DIFFERENTIATION	GOBP_POSITIVE_REGULATION_OF_T_HELPER_CELL_DIFFERENTIATION	21	0.696403	1.59836	0.0151515	0.127228	0.104897	2357	tags=38%, list=12%, signal=33%	NLRP3/TNFSF4/CD80/IL12RB1/CCL19/CD86/IL12B/HLX
GOBP_POSTSYNAPTIC_SPECIALIZATION_ASSEMBLY	GOBP_POSTSYNAPTIC_SPECIALIZATION_ASSEMBLY	21	0.708014	1.62501	0.0151515	0.127228	0.104897	4439	tags=71%, list=23%, signal=55%	NRXN2/SHANK1/NTNG2/PTPRD/GRID2/GAP43/NRXN1/IL1RAP/LRRC4B/LRRTM2/LRRTM1/NLGN1/SHANK3/NLGN2/CBLN1
GOBP_REGULATION_OF_ACUTE_INFLAMMATORY_RESPONSE_TO_ANTIGENIC_STIMULUS	GOBP_REGULATION_OF_ACUTE_INFLAMMATORY_RESPONSE_TO_ANTIGENIC_STIMULUS	14	0.716874	1.53452	0.0151515	0.127228	0.104897	3646	tags=57%, list=19%, signal=46%	ADCYAP1/FUT7/BTK/FCGR2B/PLA2G2D/C3/NPY5R/IL20RB
GOBP_REGULATION_OF_ANTIGEN_PROCESSING_AND_PRESENTATION	GOBP_REGULATION_OF_ANTIGEN_PROCESSING_AND_PRESENTATION	20	0.77863	1.76475	0.0151515	0.127228	0.104897	3140	tags=65%, list=16%, signal=54%	LILRB2/CCL21/FCGR2B/SLC11A1/CCL19/FGL2/NOD2/HLA-DOB/TREM2/WAS/HLA-DOA/THBS1/CD68
GOBP_REGULATION_OF_CARDIAC_MUSCLE_CONTRACTION_BY_REGULATION_OF_THE_RELEASE_OF_SEQUESTERED_CALCIUM_ION	GOBP_REGULATION_OF_CARDIAC_MUSCLE_CONTRACTION_BY_REGULATION_OF_THE_RELEASE_OF_SEQUESTERED_CALCIUM_ION	20	0.756419	1.71441	0.0151515	0.127228	0.104897	2173	tags=40%, list=11%, signal=36%	CASQ2/ATP1A2/PLN/ANK2/CACNA1C/DMD/SLC8A1/RYR2
GOBP_REGULATION_OF_DEFENSE_RESPONSE_TO_BACTERIUM	GOBP_REGULATION_OF_DEFENSE_RESPONSE_TO_BACTERIUM	15	0.776004	1.65317	0.0151515	0.127228	0.104897	1648	tags=40%, list=9%, signal=37%	KLK5/KLK7/NLRP10/HAVCR2/NOD2/SYT11
GOBP_REGULATION_OF_HIGH_VOLTAGE_GATED_CALCIUM_CHANNEL_ACTIVITY	GOBP_REGULATION_OF_HIGH_VOLTAGE_GATED_CALCIUM_CHANNEL_ACTIVITY	14	0.74072	1.58557	0.0151515	0.127228	0.104897	1453	tags=43%, list=8%, signal=40%	FGF14/PDE4B/RRAD/CACNA2D1/REM1/GEM
GOBP_REGULATION_OF_LIPOPOLYSACCHARIDE_MEDIATED_SIGNALING_PATHWAY	GOBP_REGULATION_OF_LIPOPOLYSACCHARIDE_MEDIATED_SIGNALING_PATHWAY	24	0.754648	1.69793	0.0151515	0.127228	0.104897	2292	tags=38%, list=12%, signal=33%	LACRT/LILRA2/CD180/SCIMP/ACOD1/LTF/LY86/LY96/BMP6
GOBP_REGULATION_OF_LYSOSOMAL_LUMEN_PH	GOBP_REGULATION_OF_LYSOSOMAL_LUMEN_PH	15	0.745468	1.58812	0.0151515	0.127228	0.104897	895	tags=13%, list=5%, signal=13%	TASL/LRRK2
GOBP_REGULATION_OF_MACROPHAGE_DIFFERENTIATION	GOBP_REGULATION_OF_MACROPHAGE_DIFFERENTIATION	20	0.708694	1.60624	0.0151515	0.127228	0.104897	4245	tags=55%, list=22%, signal=43%	ADIPOQ/ROR2/INHBA/PF4/IL34/CSF1/C1QC/LIF/HCLS1/ZBTB46/TGFB1
GOBP_REGULATION_OF_NUCLEAR_CELL_CYCLE_DNA_REPLICATION	GOBP_REGULATION_OF_NUCLEAR_CELL_CYCLE_DNA_REPLICATION	14	0.738555	1.58093	0.0151515	0.127228	0.104897	1461	tags=14%, list=8%, signal=13%	AICDA/NUGGC
GOBP_REGULATION_OF_WNT_SIGNALING_PATHWAY_PLANAR_CELL_POLARITY_PATHWAY	GOBP_REGULATION_OF_WNT_SIGNALING_PATHWAY_PLANAR_CELL_POLARITY_PATHWAY	15	0.728285	1.55152	0.0151515	0.127228	0.104897	2874	tags=47%, list=15%, signal=40%	RSPO3/SFRP1/SFRP2/DACT1/NKD1/PLEKHA4/DAB2
GOBP_RESPONSE_TO_EPINEPHRINE	GOBP_RESPONSE_TO_EPINEPHRINE	15	0.73428	1.56429	0.0151515	0.127228	0.104897	2206	tags=33%, list=11%, signal=30%	ADIPOQ/PENK/PDE4B/RYR2/SNCA
GOBP_SINGLE_STRANDED_VIRAL_RNA_REPLICATION_VIA_DOUBLE_STRANDED_DNA_INTERMEDIATE	GOBP_SINGLE_STRANDED_VIRAL_RNA_REPLICATION_VIA_DOUBLE_STRANDED_DNA_INTERMEDIATE	20	0.712117	1.614	0.0151515	0.127228	0.104897	420	tags=10%, list=2%, signal=10%	AICDA/HMGA2
GOBP_T_CELL_TOLERANCE_INDUCTION	GOBP_T_CELL_TOLERANCE_INDUCTION	14	0.702722	1.50423	0.0151515	0.127228	0.104897	2216	tags=57%, list=12%, signal=51%	CLC/LILRB2/LILRB4/IL2RA/ICOS/FOXP3/CD3E/IDO1
GOBP_T_HELPER_17_CELL_LINEAGE_COMMITMENT	GOBP_T_HELPER_17_CELL_LINEAGE_COMMITMENT	14	0.786477	1.68351	0.0151515	0.127228	0.104897	2261	tags=64%, list=12%, signal=57%	IL6/LY9/IL12RB1/SLAMF6/IRF4/TBX21/IL12B/TNFSF18/LOXL3
GOBP_VASCULAR_ASSOCIATED_SMOOTH_MUSCLE_CELL_MIGRATION	GOBP_VASCULAR_ASSOCIATED_SMOOTH_MUSCLE_CELL_MIGRATION	20	0.722331	1.63715	0.0151515	0.127228	0.104897	4225	tags=60%, list=22%, signal=47%	ADIPOQ/PRKG1/MYOCD/MEF2C/NR4A3/IGFBP5/TPM1/LRP1/DOCK4/PDGFB/ADAMTS1/FGF9
GOCC_INTRINSIC_COMPONENT_OF_PRESYNAPTIC_ACTIVE_ZONE_MEMBRANE	GOCC_INTRINSIC_COMPONENT_OF_PRESYNAPTIC_ACTIVE_ZONE_MEMBRANE	15	0.812519	1.73097	0.0151515	0.127228	0.104897	1648	tags=53%, list=9%, signal=49%	CPLX3/GPM6A/P2RX1/NTNG2/CDH2/NTNG1/CDH10/SYT11
GOCC_MHC_CLASS_II_PROTEIN_COMPLEX	GOCC_MHC_CLASS_II_PROTEIN_COMPLEX	14	0.770686	1.64971	0.0151515	0.127228	0.104897	4415	tags=100%, list=23%, signal=77%	HLA-DOB/HLA-DQA1/HLA-DMB/HLA-DOA/HLA-DQB2/HLA-DQA2/HLA-DPA1/HLA-DQB1/HLA-DPB1/HLA-DRB5/HLA-DRB1/HLA-DRA/HLA-DMA/CD74
GOCC_NODE_OF_RANVIER	GOCC_NODE_OF_RANVIER	14	0.722284	1.5461	0.0151515	0.127228	0.104897	3427	tags=64%, list=18%, signal=53%	MYOC/SCN1B/KCNQ2/SPOCK1/BIN1/CNTN2/SPTBN4/KCNQ3/NFASC
GOMF_C2H2_ZINC_FINGER_DOMAIN_BINDING	GOMF_C2H2_ZINC_FINGER_DOMAIN_BINDING	15	0.755273	1.60901	0.0151515	0.127228	0.104897	2802	tags=33%, list=15%, signal=28%	WT1/HMGA2/EBF1/LEF1/GATA1
GOMF_COMPLEMENT_BINDING	GOMF_COMPLEMENT_BINDING	21	0.707156	1.62304	0.0151515	0.127228	0.104897	1652	tags=48%, list=9%, signal=44%	CR1/C4B/C4A/CR2/PTX3/VSIG4/ITGAM/C5AR1/ITGB2/MEGF10
GOMF_CYSTEINE_TYPE_ENDOPEPTIDASE_INHIBITOR_ACTIVITY_INVOLVED_IN_APOPTOTIC_PROCESS	GOMF_CYSTEINE_TYPE_ENDOPEPTIDASE_INHIBITOR_ACTIVITY_INVOLVED_IN_APOPTOTIC_PROCESS	21	0.704976	1.61804	0.0151515	0.127228	0.104897	2867	tags=43%, list=15%, signal=36%	DPEP1/BIRC7/NAIP/TNFSF14/CD27/SNCA/GAS6/SERPINB9/BIRC3
GOMF_G_PROTEIN_COUPLED_PURINERGIC_NUCLEOTIDE_RECEPTOR_ACTIVITY	GOMF_G_PROTEIN_COUPLED_PURINERGIC_NUCLEOTIDE_RECEPTOR_ACTIVITY	14	0.746601	1.59816	0.0151515	0.127228	0.104897	2270	tags=57%, list=12%, signal=50%	P2RY12/P2RY13/GPR34/P2RY10/P2RY6/P2RY14/GPR171/P2RY8
GOMF_OPSONIN_BINDING	GOMF_OPSONIN_BINDING	15	0.735942	1.56783	0.0151515	0.127228	0.104897	1652	tags=47%, list=9%, signal=43%	CR1/C4A/PTX3/VSIG4/ITGAM/ITGB2/MEGF10
GOMF_PLATELET_DERIVED_GROWTH_FACTOR_RECEPTOR_BINDING	GOMF_PLATELET_DERIVED_GROWTH_FACTOR_RECEPTOR_BINDING	15	0.710897	1.51447	0.0151515	0.127228	0.104897	3862	tags=67%, list=20%, signal=53%	ITGB3/PDGFC/PDGFRA/PDGFRB/ITGA5/PTPRJ/PDGFB/PDGFA/LYN/IL1R1
GOMF_SIALIC_ACID_BINDING	GOMF_SIALIC_ACID_BINDING	21	0.805028	1.84768	0.0151515	0.127228	0.104897	2644	tags=86%, list=14%, signal=74%	ADIPOQ/SIGLECL1/CD33/SIGLEC7/SIGLEC11/SIGLEC9/SIGLEC12/FCN1/SIGLEC10/CD22/SIGLEC6/SIGLEC8/MAG/ST8SIA2/SIGLEC5/SIGLEC14/ST8SIA4/SELP
GOBP_CARDIAC_MUSCLE_CELL_MYOBLAST_DIFFERENTIATION	GOBP_CARDIAC_MUSCLE_CELL_MYOBLAST_DIFFERENTIATION	11	0.720766	1.46151	0.0153846	0.127228	0.104897	3657	tags=55%, list=19%, signal=44%	GREM1/PRICKLE1/MYOCD/NRG1/TBXT/ISL1
GOBP_CARDIOBLAST_DIFFERENTIATION	GOBP_CARDIOBLAST_DIFFERENTIATION	18	0.747452	1.67086	0.0153846	0.127228	0.104897	1696	tags=44%, list=9%, signal=41%	GREM1/PRICKLE1/TGFB2/NKX2-5/MYOCD/GATA6/TBX5/NRG1
GOBP_CHRONIC_INFLAMMATORY_RESPONSE	GOBP_CHRONIC_INFLAMMATORY_RESPONSE	19	0.72369	1.64144	0.0153846	0.127228	0.104897	3803	tags=68%, list=20%, signal=55%	IL10/CCL11/LTA/VNN1/VCAM1/CXCL13/FOXP3/IDO1/TNF/THBS1/CCL5/S100A8/TNFAIP3
GOBP_CONVERGENT_EXTENSION	GOBP_CONVERGENT_EXTENSION	16	0.743202	1.59265	0.0153846	0.127228	0.104897	2149	tags=31%, list=11%, signal=28%	SFRP1/SFRP2/NKD1/WNT5B/WNT11
GOBP_CYCLOOXYGENASE_PATHWAY	GOBP_CYCLOOXYGENASE_PATHWAY	11	0.794633	1.61129	0.0153846	0.127228	0.104897	1694	tags=45%, list=9%, signal=41%	PTGIS/HPGDS/PTGS1/TBXAS1/PTGDS
GOBP_DENDRITIC_CELL_APOPTOTIC_PROCESS	GOBP_DENDRITIC_CELL_APOPTOTIC_PROCESS	11	0.814083	1.65073	0.0153846	0.127228	0.104897	2470	tags=64%, list=13%, signal=55%	CCL21/BLK/CXCL12/LILRB1/CCL19/AXL/GAS6
GOBP_DETOXIFICATION_OF_INORGANIC_COMPOUND	GOBP_DETOXIFICATION_OF_INORGANIC_COMPOUND	16	0.764661	1.63864	0.0153846	0.127228	0.104897	3009	tags=69%, list=16%, signal=58%	MT1B/MT1M/MT1A/MT1HL1/MT1H/ABCC2/MT1G/MT1E/MT4/MT2A/MT1X
GOBP_EOSINOPHIL_CHEMOTAXIS	GOBP_EOSINOPHIL_CHEMOTAXIS	18	0.806473	1.8028	0.0153846	0.127228	0.104897	3281	tags=83%, list=17%, signal=69%	CCL7/CCL1/CCL24/CCL26/CCL21/SCG2/CCL11/CCL8/CCL13/CCL4/CCL3/CCL2/CCL5/CX3CL1/HRH1
GOBP_EPITHELIAL_TO_MESENCHYMAL_TRANSITION_INVOLVED_IN_ENDOCARDIAL_CUSHION_FORMATION	GOBP_EPITHELIAL_TO_MESENCHYMAL_TRANSITION_INVOLVED_IN_ENDOCARDIAL_CUSHION_FORMATION	16	0.724561	1.5527	0.0153846	0.127228	0.104897	4877	tags=81%, list=25%, signal=61%	NOG/TGFB2/TMEM100/SNAI1/HEYL/FGF8/MSX1/SNAI2/TGFBR1/ACVR1/TGFBR2/ENG/HEY2
GOBP_GLOMERULAR_BASEMENT_MEMBRANE_DEVELOPMENT	GOBP_GLOMERULAR_BASEMENT_MEMBRANE_DEVELOPMENT	11	0.737591	1.49563	0.0153846	0.127228	0.104897	5002	tags=91%, list=26%, signal=67%	WT1/NPHS1/SULF1/SULF2/COL4A4/NID1/LAMB2/EXT1/MYO1E/COL4A3
GOBP_LEUKOCYTE_MIGRATION_INVOLVED_IN_INFLAMMATORY_RESPONSE	GOBP_LEUKOCYTE_MIGRATION_INVOLVED_IN_INFLAMMATORY_RESPONSE	18	0.721751	1.61341	0.0153846	0.127228	0.104897	3376	tags=61%, list=18%, signal=50%	CCR6/NLRP3/FUT7/ELANE/LBP/SLAMF8/ITGB2/JAM3/CX3CL1/SELE/S100A8
GOBP_MIDBRAIN_DOPAMINERGIC_NEURON_DIFFERENTIATION	GOBP_MIDBRAIN_DOPAMINERGIC_NEURON_DIFFERENTIATION	16	0.763947	1.63711	0.0153846	0.127228	0.104897	2122	tags=31%, list=11%, signal=28%	SFRP1/SFRP2/WNT9B/WNT2/LMX1A
GOBP_NATURAL_KILLER_CELL_CHEMOTAXIS	GOBP_NATURAL_KILLER_CELL_CHEMOTAXIS	11	0.829914	1.68283	0.0153846	0.127228	0.104897	2785	tags=73%, list=15%, signal=62%	CCL7/PIK3CG/CCL4/CCL3/PIK3CD/KLRC4-KLRK1/CCL2/CCL5
GOBP_NEGATIVE_REGULATION_OF_BEHAVIOR	GOBP_NEGATIVE_REGULATION_OF_BEHAVIOR	16	0.714207	1.53052	0.0153846	0.127228	0.104897	1202	tags=31%, list=6%, signal=29%	NPY2R/TRH/ADORA1/RETN/DRD2
GOBP_NEGATIVE_REGULATION_OF_GLUCOSE_IMPORT	GOBP_NEGATIVE_REGULATION_OF_GLUCOSE_IMPORT	11	0.808707	1.63983	0.0153846	0.127228	0.104897	2486	tags=45%, list=13%, signal=40%	OSTN/ENPP1/PID1/LEP/TNF
GOBP_NEGATIVE_REGULATION_OF_GLUCOSE_TRANSMEMBRANE_TRANSPORT	GOBP_NEGATIVE_REGULATION_OF_GLUCOSE_TRANSMEMBRANE_TRANSPORT	16	0.757977	1.62431	0.0153846	0.127228	0.104897	2486	tags=38%, list=13%, signal=33%	OSTN/ENPP1/PID1/PRKCB/LEP/TNF
GOBP_NEGATIVE_REGULATION_OF_HISTONE_ACETYLATION	GOBP_NEGATIVE_REGULATION_OF_HISTONE_ACETYLATION	16	0.748526	1.60406	0.0153846	0.127228	0.104897	2206	tags=25%, list=11%, signal=22%	TWIST1/SPI1/FOXP3/SNCA
GOBP_NEGATIVE_REGULATION_OF_INTERLEUKIN_8_PRODUCTION	GOBP_NEGATIVE_REGULATION_OF_INTERLEUKIN_8_PRODUCTION	18	0.840928	1.87982	0.0153846	0.127228	0.104897	1320	tags=39%, list=7%, signal=36%	BPI/SSC5D/CD33/IL10/TLR6/ELANE/PTPN22
GOBP_NEGATIVE_REGULATION_OF_LEUKOCYTE_CHEMOTAXIS	GOBP_NEGATIVE_REGULATION_OF_LEUKOCYTE_CHEMOTAXIS	18	0.756359	1.69077	0.0153846	0.127228	0.104897	4375	tags=78%, list=23%, signal=60%	GREM1/SLIT2/C5AR2/DPP4/SLAMF8/STAP1/KLRC4-KLRK1/PADI2/CCL2/RIN3/NBL1/CCN3/C5/DUSP1
GOBP_NEGATIVE_REGULATION_OF_MACROPHAGE_ACTIVATION	GOBP_NEGATIVE_REGULATION_OF_MACROPHAGE_ACTIVATION	18	0.764899	1.70987	0.0153846	0.127228	0.104897	2416	tags=56%, list=13%, signal=49%	IL31RA/BPI/VSIG4/FCGR2B/LRFN5/PTPRC/SYT11/CST7/TAFA3/CD200
GOBP_NEGATIVE_REGULATION_OF_SINGLE_STRANDED_VIRAL_RNA_REPLICATION_VIA_DOUBLE_STRANDED_DNA_INTERMEDIATE	GOBP_NEGATIVE_REGULATION_OF_SINGLE_STRANDED_VIRAL_RNA_REPLICATION_VIA_DOUBLE_STRANDED_DNA_INTERMEDIATE	16	0.777913	1.66703	0.0153846	0.127228	0.104897	420	tags=12%, list=2%, signal=12%	AICDA/HMGA2
GOBP_NEGATIVE_REGULATION_OF_VASCULAR_ASSOCIATED_SMOOTH_MUSCLE_CELL_PROLIFERATION	GOBP_NEGATIVE_REGULATION_OF_VASCULAR_ASSOCIATED_SMOOTH_MUSCLE_CELL_PROLIFERATION	19	0.733193	1.663	0.0153846	0.127228	0.104897	3727	tags=63%, list=19%, signal=51%	ADIPOQ/IL10/PRKG1/TGFB3/CNN1/MYOCD/GPER1/MEF2C/EFEMP2/TPM1/SOD2/APLN
GOBP_OPSONIZATION	GOBP_OPSONIZATION	11	0.729856	1.47994	0.0153846	0.127228	0.104897	3565	tags=82%, list=19%, signal=67%	C4B/PLA2G5/PTX3/LBP/FCN2/SFTPA1/C4BPB/C4BPA/CRP
GOBP_POSITIVE_REGULATION_OF_CARDIOCYTE_DIFFERENTIATION	GOBP_POSITIVE_REGULATION_OF_CARDIOCYTE_DIFFERENTIATION	16	0.731049	1.56661	0.0153846	0.127228	0.104897	4396	tags=75%, list=23%, signal=58%	GREM1/TGFB2/NKX2-5/MYOCD/GATA6/TBX5/GPER1/MEF2C/BMP4/GATA4/TGFB1/ARRB2
GOBP_POSITIVE_REGULATION_OF_GLIAL_CELL_MIGRATION	GOBP_POSITIVE_REGULATION_OF_GLIAL_CELL_MIGRATION	11	0.774804	1.57108	0.0153846	0.127228	0.104897	3253	tags=73%, list=17%, signal=60%	P2RY12/CCR2/CCL3/TREM2/CSF1/CX3CR1/LRP1/CX3CL1
GOBP_POSITIVE_REGULATION_OF_INTEGRIN_ACTIVATION	GOBP_POSITIVE_REGULATION_OF_INTEGRIN_ACTIVATION	11	0.723311	1.46667	0.0153846	0.127228	0.104897	1890	tags=36%, list=10%, signal=33%	P2RY12/PLEK/FERMT2/CXCL13
GOBP_POSITIVE_REGULATION_OF_INTERLEUKIN_17_PRODUCTION	GOBP_POSITIVE_REGULATION_OF_INTERLEUKIN_17_PRODUCTION	18	0.753867	1.6852	0.0153846	0.127228	0.104897	2801	tags=61%, list=15%, signal=52%	CCL1/IL6/IL21/LY9/SLAMF6/SPHK1/OSM/NOD2/IL12B/IL15/PRKCQ
GOBP_POSITIVE_REGULATION_OF_MHC_CLASS_II_BIOSYNTHETIC_PROCESS	GOBP_POSITIVE_REGULATION_OF_MHC_CLASS_II_BIOSYNTHETIC_PROCESS	11	0.730622	1.48149	0.0153846	0.127228	0.104897	4228	tags=73%, list=22%, signal=57%	IL10/IFNG/AZU1/TMEM106A/CIITA/IL33/TLR4/JAK2
GOBP_POSITIVE_REGULATION_OF_MITOCHONDRIAL_MEMBRANE_POTENTIAL	GOBP_POSITIVE_REGULATION_OF_MITOCHONDRIAL_MEMBRANE_POTENTIAL	11	0.806547	1.63545	0.0153846	0.127228	0.104897	348	tags=9%, list=2%, signal=9%	TCL1A
GOBP_POSITIVE_REGULATION_OF_MONOCYTE_CHEMOTACTIC_PROTEIN_1_PRODUCTION	GOBP_POSITIVE_REGULATION_OF_MONOCYTE_CHEMOTACTIC_PROTEIN_1_PRODUCTION	11	0.788585	1.59903	0.0153846	0.127228	0.104897	2328	tags=45%, list=12%, signal=40%	ADIPOQ/TWIST1/NOD2/MCOLN2/CLEC7A
GOBP_POSITIVE_REGULATION_OF_MRNA_3_END_PROCESSING	GOBP_POSITIVE_REGULATION_OF_MRNA_3_END_PROCESSING	11	0.846918	1.71731	0.0153846	0.127228	0.104897	160	tags=9%, list=1%, signal=9%	CPEB1
GOBP_POSITIVE_REGULATION_OF_OSTEOBLAST_PROLIFERATION	GOBP_POSITIVE_REGULATION_OF_OSTEOBLAST_PROLIFERATION	11	0.724995	1.47008	0.0153846	0.127228	0.104897	3105	tags=64%, list=16%, signal=53%	LTF/CTHRC1/TMEM119/SOX8/HPSE/GATA1/CCN1
GOBP_POSITIVE_REGULATION_OF_STEM_CELL_DIFFERENTIATION	GOBP_POSITIVE_REGULATION_OF_STEM_CELL_DIFFERENTIATION	18	0.712306	1.5923	0.0153846	0.127228	0.104897	4411	tags=61%, list=23%, signal=47%	SP7/TGFB2/NKX2-5/RBM24/GATA6/TBX5/SOX5/SOX9/GATA4/PTN/LTBP3
GOBP_POSITIVE_REGULATION_OF_TOLERANCE_INDUCTION	GOBP_POSITIVE_REGULATION_OF_TOLERANCE_INDUCTION	11	0.727718	1.4756	0.0153846	0.127228	0.104897	2612	tags=64%, list=14%, signal=55%	LILRB2/LILRB4/CD274/FOXP3/CD3E/IDO1/IRAK3
GOBP_POSITIVE_REGULATION_OF_TOLL_LIKE_RECEPTOR_4_SIGNALING_PATHWAY	GOBP_POSITIVE_REGULATION_OF_TOLL_LIKE_RECEPTOR_4_SIGNALING_PATHWAY	11	0.822263	1.66731	0.0153846	0.127228	0.104897	1573	tags=36%, list=8%, signal=33%	LBP/LTF/PTPN22/TICAM2
GOBP_REGULATION_OF_CELL_GROWTH_INVOLVED_IN_CARDIAC_MUSCLE_CELL_DEVELOPMENT	GOBP_REGULATION_OF_CELL_GROWTH_INVOLVED_IN_CARDIAC_MUSCLE_CELL_DEVELOPMENT	18	0.768168	1.71717	0.0153846	0.127228	0.104897	3480	tags=39%, list=18%, signal=32%	IGF1/PI16/RGS4/AKAP6/HAMP/RGS2/EDN1
GOBP_REGULATION_OF_DENDRITIC_CELL_ANTIGEN_PROCESSING_AND_PRESENTATION	GOBP_REGULATION_OF_DENDRITIC_CELL_ANTIGEN_PROCESSING_AND_PRESENTATION	11	0.779632	1.58087	0.0153846	0.127228	0.104897	3140	tags=73%, list=16%, signal=61%	CCL21/FCGR2B/SLC11A1/CCL19/FGL2/NOD2/THBS1/CD68
GOBP_REGULATION_OF_DNA_CATABOLIC_PROCESS	GOBP_REGULATION_OF_DNA_CATABOLIC_PROCESS	11	0.718886	1.4577	0.0153846	0.127228	0.104897	1516	tags=18%, list=8%, signal=17%	IL6/RGN
GOBP_REGULATION_OF_EXTRACELLULAR_MATRIX_DISASSEMBLY	GOBP_REGULATION_OF_EXTRACELLULAR_MATRIX_DISASSEMBLY	16	0.72867	1.56151	0.0153846	0.127228	0.104897	1763	tags=38%, list=9%, signal=34%	FAP/DDR2/IL6/DPP4/PDPN/MELTF
GOBP_REGULATION_OF_GAMMA_DELTA_T_CELL_ACTIVATION	GOBP_REGULATION_OF_GAMMA_DELTA_T_CELL_ACTIVATION	11	0.800563	1.62331	0.0153846	0.127228	0.104897	1882	tags=55%, list=10%, signal=49%	NCKAP1L/LILRB1/PTPRC/EGR3/NOD2/LEF1
GOBP_REGULATION_OF_KILLING_OF_CELLS_OF_OTHER_ORGANISM	GOBP_REGULATION_OF_KILLING_OF_CELLS_OF_OTHER_ORGANISM	16	0.718203	1.53908	0.0153846	0.127228	0.104897	2849	tags=50%, list=15%, signal=43%	FCER2/P2RX7/IFNG/PRF1/CLEC7A/SERPINB9/CXCL6/KRT6A
GOBP_REGULATION_OF_MICROGLIAL_CELL_ACTIVATION	GOBP_REGULATION_OF_MICROGLIAL_CELL_ACTIVATION	18	0.791419	1.76915	0.0153846	0.127228	0.104897	1791	tags=61%, list=9%, signal=55%	MMP8/IL6/LRRK2/STAP1/SPHK1/PTPRC/SYT11/CST7/CCL3/TREM2/TAFA3
GOBP_REGULATION_OF_RECEPTOR_BINDING	GOBP_REGULATION_OF_RECEPTOR_BINDING	23	0.764547	1.70235	0.0153846	0.127228	0.104897	2889	tags=52%, list=15%, signal=44%	ADIPOQ/NOG/IL10/LOX/MMP9/LEF1/PLCL1/BDNF/PLCL2/PCSK9/GREM2/NRP1
GOBP_REGULATION_OF_TOLERANCE_INDUCTION	GOBP_REGULATION_OF_TOLERANCE_INDUCTION	18	0.727756	1.62684	0.0153846	0.127228	0.104897	2612	tags=56%, list=14%, signal=48%	CLC/LILRB2/LILRB4/IL2RA/HAVCR2/CD274/FOXP3/CD3E/IDO1/IRAK3
GOBP_REGULATION_OF_TOLL_LIKE_RECEPTOR_9_SIGNALING_PATHWAY	GOBP_REGULATION_OF_TOLL_LIKE_RECEPTOR_9_SIGNALING_PATHWAY	11	0.74736	1.51543	0.0153846	0.127228	0.104897	2797	tags=45%, list=15%, signal=39%	LILRA4/FCRL3/PTPN22/RAB7B/RSAD2
GOBP_SEROTONIN_UPTAKE	GOBP_SEROTONIN_UPTAKE	11	0.756907	1.53479	0.0153846	0.127228	0.104897	2206	tags=64%, list=11%, signal=56%	SLC22A2/NOS1/ITGB3/SLC22A3/SLC18A1/SLC18A2/SNCA
GOBP_SYNAPSE_PRUNING	GOBP_SYNAPSE_PRUNING	11	0.794656	1.61134	0.0153846	0.127228	0.104897	3253	tags=73%, list=17%, signal=60%	ITGAM/TREM2/C1QB/C3/C1QC/CX3CR1/C1QA/CX3CL1
GOCC_FILOPODIUM_MEMBRANE	GOCC_FILOPODIUM_MEMBRANE	18	0.720447	1.6105	0.0153846	0.127228	0.104897	4287	tags=61%, list=22%, signal=48%	ITGB3/PDPN/GAP43/DMD/TBC1D10C/ANTXR1/PALM/MYO10/ITGAV/HLA-G/UTRN
GOCC_POSTSYNAPTIC_DENSITY_INTRACELLULAR_COMPONENT	GOCC_POSTSYNAPTIC_DENSITY_INTRACELLULAR_COMPONENT	11	0.721658	1.46332	0.0153846	0.127228	0.104897	2993	tags=36%, list=16%, signal=31%	ACTN2/SH3GL3/PSD/FYN
GOCC_SECONDARY_LYSOSOME	GOCC_SECONDARY_LYSOSOME	16	0.776026	1.66299	0.0153846	0.127228	0.104897	1413	tags=31%, list=7%, signal=29%	CRHBP/PLA2G5/NCF1/LRRK2/NCF2
GOMF_COMPLEMENT_RECEPTOR_ACTIVITY	GOMF_COMPLEMENT_RECEPTOR_ACTIVITY	11	0.728675	1.47755	0.0153846	0.127228	0.104897	1355	tags=82%, list=7%, signal=76%	CR1/FPR2/CR2/FPR1/C5AR2/CMKLR1/C3AR1/FPR3/C5AR1
GOMF_CXCR_CHEMOKINE_RECEPTOR_BINDING	GOMF_CXCR_CHEMOKINE_RECEPTOR_BINDING	18	0.733793	1.64033	0.0153846	0.127228	0.104897	3559	tags=78%, list=19%, signal=63%	CXCL5/CXCL12/PPBP/PF4V1/CXCL9/PF4/CXCL2/CXCL13/CXCL11/CXCL3/CXCL10/CXCL6/CX3CL1/CXCL1
GOMF_ENDOPEPTIDASE_ACTIVATOR_ACTIVITY	GOMF_ENDOPEPTIDASE_ACTIVATOR_ACTIVITY	11	0.751053	1.52292	0.0153846	0.127228	0.104897	1958	tags=18%, list=10%, signal=16%	SFRP2/NLRC4
GOMF_NADPLUS_NUCLEOSIDASE_ACTIVITY	GOMF_NADPLUS_NUCLEOSIDASE_ACTIVITY	16	0.722954	1.54926	0.0153846	0.127228	0.104897	3862	tags=81%, list=20%, signal=65%	TLR6/TLR1/CD38/IL1RAPL1/IL18RAP/TLR10/IL1RL1/TLR2/IL1RAP/BST1/TLR4/IL18R1/IL1R1
GOMF_PLATELET_DERIVED_GROWTH_FACTOR_BINDING	GOMF_PLATELET_DERIVED_GROWTH_FACTOR_BINDING	11	0.734798	1.48996	0.0153846	0.127228	0.104897	4203	tags=91%, list=22%, signal=71%	PDGFRA/COL5A1/PDGFRB/COL1A2/COL6A1/COL3A1/COL1A1/PDGFB/PDGFA/COL4A1
GOMF_VINCULIN_BINDING	GOMF_VINCULIN_BINDING	11	0.73546	1.4913	0.0153846	0.127228	0.104897	4772	tags=64%, list=25%, signal=48%	SYNM/DMD/CORO2B/ACTN1/SORBS3/UTRN/TLN1
GOMF_VIRION_BINDING	GOMF_VIRION_BINDING	11	0.750218	1.52123	0.0153846	0.127228	0.104897	665	tags=27%, list=3%, signal=26%	CD209/PTX3/SIGLEC1
GOBP_BRANCHING_MORPHOGENESIS_OF_A_NERVE	GOBP_BRANCHING_MORPHOGENESIS_OF_A_NERVE	10	0.783248	1.49309	0.015873	0.127228	0.104897	2161	tags=40%, list=11%, signal=36%	LRRK2/SHOX2/DRD2/DLX2
GOBP_CELL_CELL_ADHESION_MEDIATED_BY_INTEGRIN	GOBP_CELL_CELL_ADHESION_MEDIATED_BY_INTEGRIN	17	0.703076	1.53545	0.015873	0.127228	0.104897	5456	tags=82%, list=28%, signal=59%	DPP4/ITGA4/CXCL13/CD3E/FERMT3/ITGA5/CCL5/ADA/NPNT/PODXL/ADAM9/ITGB1/PIEZO1/PLPP3
GOBP_ELASTIC_FIBER_ASSEMBLY	GOBP_ELASTIC_FIBER_ASSEMBLY	10	0.767873	1.46378	0.015873	0.127228	0.104897	3348	tags=80%, list=17%, signal=66%	TNXB/LOX/EMILIN1/MYH11/FBLN5/MFAP4/EFEMP2/THSD4
GOBP_LUTEINIZATION	GOBP_LUTEINIZATION	10	0.756168	1.44147	0.015873	0.127228	0.104897	2017	tags=50%, list=11%, signal=45%	PTPRN/RETN/INHBA/PDGFRA/NR5A1
GOBP_MACROPINOCYTOSIS	GOBP_MACROPINOCYTOSIS	10	0.781823	1.49037	0.015873	0.127228	0.104897	1056	tags=20%, list=5%, signal=19%	DOCK2/STX1B
GOBP_MHC_CLASS_II_BIOSYNTHETIC_PROCESS	GOBP_MHC_CLASS_II_BIOSYNTHETIC_PROCESS	17	0.733906	1.60278	0.015873	0.127228	0.104897	4228	tags=65%, list=22%, signal=51%	IL10/SLC11A1/IFNG/AZU1/PF4/TMEM106A/SPI1/CIITA/IL33/TLR4/JAK2
GOBP_NEGATIVE_REGULATION_OF_B_CELL_PROLIFERATION	GOBP_NEGATIVE_REGULATION_OF_B_CELL_PROLIFERATION	17	0.755908	1.65083	0.015873	0.127228	0.104897	2592	tags=53%, list=13%, signal=46%	IL10/BLK/TNFRSF13B/BTK/FCGR2B/MNDA/CD300A/CTLA4/TYROBP
GOBP_NEGATIVE_REGULATION_OF_CELL_GROWTH_INVOLVED_IN_CARDIAC_MUSCLE_CELL_DEVELOPMENT	GOBP_NEGATIVE_REGULATION_OF_CELL_GROWTH_INVOLVED_IN_CARDIAC_MUSCLE_CELL_DEVELOPMENT	10	0.802032	1.5289	0.015873	0.127228	0.104897	2663	tags=30%, list=14%, signal=26%	PI16/RGS4/RGS2
GOBP_NEGATIVE_REGULATION_OF_INTERLEUKIN_12_PRODUCTION	GOBP_NEGATIVE_REGULATION_OF_INTERLEUKIN_12_PRODUCTION	17	0.818455	1.78742	0.015873	0.127228	0.104897	2763	tags=71%, list=14%, signal=60%	TLR8/MEFV/IL10/LILRA5/CMKLR1/LILRB1/SLAMF1/NOD2/TIGIT/IRAK3/THBS1/JAK3
GOBP_NEGATIVE_REGULATION_OF_RELEASE_OF_CYTOCHROME_C_FROM_MITOCHONDRIA	GOBP_NEGATIVE_REGULATION_OF_RELEASE_OF_CYTOCHROME_C_FROM_MITOCHONDRIA	17	0.716401	1.56455	0.015873	0.127228	0.104897	370	tags=12%, list=2%, signal=12%	IGF1/HGF
GOBP_NOTOCHORD_DEVELOPMENT	GOBP_NOTOCHORD_DEVELOPMENT	17	0.719452	1.57121	0.015873	0.127228	0.104897	3265	tags=47%, list=17%, signal=39%	NOG/GLI2/GLI1/COL13A1/NOTO/WNT11/CRB2/SOX9
GOBP_POSITIVE_REGULATION_OF_CHONDROCYTE_DIFFERENTIATION	GOBP_POSITIVE_REGULATION_OF_CHONDROCYTE_DIFFERENTIATION	17	0.730122	1.59451	0.015873	0.127228	0.104897	3710	tags=71%, list=19%, signal=57%	GDF5/PKDCC/FGF18/LOXL2/ZBTB16/GDF6/BMP6/SOX5/ACVRL1/GLI3/SOX9/BMPR1B
GOBP_POSITIVE_REGULATION_OF_GONAD_DEVELOPMENT	GOBP_POSITIVE_REGULATION_OF_GONAD_DEVELOPMENT	10	0.795584	1.5166	0.015873	0.127228	0.104897	2017	tags=50%, list=11%, signal=45%	WT1/ZFPM2/RETN/SEMA3A/NR5A1
GOBP_POSITIVE_REGULATION_OF_MACROPHAGE_CHEMOTAXIS	GOBP_POSITIVE_REGULATION_OF_MACROPHAGE_CHEMOTAXIS	17	0.716044	1.56377	0.015873	0.127228	0.104897	2785	tags=59%, list=15%, signal=50%	CMKLR1/C3AR1/CSF1R/C5AR1/TNFSF18/RARRES2/IL34/CSF1/THBS1/CCL5
GOBP_REGULATION_OF_DENDRITIC_CELL_CHEMOTAXIS	GOBP_REGULATION_OF_DENDRITIC_CELL_CHEMOTAXIS	10	0.802869	1.53049	0.015873	0.127228	0.104897	2470	tags=50%, list=13%, signal=44%	CCR6/CCL21/SLAMF8/TNFSF18/GAS6
GOBP_REGULATION_OF_GLIAL_CELL_MIGRATION	GOBP_REGULATION_OF_GLIAL_CELL_MIGRATION	17	0.75659	1.65232	0.015873	0.127228	0.104897	3313	tags=65%, list=17%, signal=54%	P2RY12/CCR2/STAP1/GPR183/CCL3/TREM2/CSF1/CX3CR1/LRP1/CX3CL1/ATP1B2
GOBP_REGULATION_OF_GLOMERULAR_FILTRATION	GOBP_REGULATION_OF_GLOMERULAR_FILTRATION	10	0.756792	1.44266	0.015873	0.127228	0.104897	3547	tags=70%, list=18%, signal=57%	ADORA1/CORO2B/GJA5/GAS6/F2R/PTPRO/PDGFB
GOBP_REGULATION_OF_MALE_GONAD_DEVELOPMENT	GOBP_REGULATION_OF_MALE_GONAD_DEVELOPMENT	10	0.750057	1.42982	0.015873	0.127228	0.104897	3265	tags=50%, list=17%, signal=42%	WT1/ZFPM2/SEMA3A/NR5A1/SOX9
GOBP_REGULATION_OF_MRNA_POLYADENYLATION	GOBP_REGULATION_OF_MRNA_POLYADENYLATION	17	0.745084	1.62719	0.015873	0.127228	0.104897	160	tags=6%, list=1%, signal=6%	CPEB1
GOBP_REGULATION_OF_NEUTROPHIL_ACTIVATION	GOBP_REGULATION_OF_NEUTROPHIL_ACTIVATION	10	0.777239	1.48163	0.015873	0.127228	0.104897	2061	tags=60%, list=11%, signal=54%	FCGR2B/ITGAM/CD300A/PRAM1/ITGB2/CD177
GOBP_REGULATION_OF_T_HELPER_1_CELL_DIFFERENTIATION	GOBP_REGULATION_OF_T_HELPER_1_CELL_DIFFERENTIATION	10	0.76494	1.45819	0.015873	0.127228	0.104897	2763	tags=60%, list=14%, signal=51%	TNFSF4/CD80/CCL19/IL27/HLX/JAK3
GOBP_T_CELL_ACTIVATION_VIA_T_CELL_RECEPTOR_CONTACT_WITH_ANTIGEN_BOUND_TO_MHC_MOLECULE_ON_ANTIGEN_PRESENTING_CELL	GOBP_T_CELL_ACTIVATION_VIA_T_CELL_RECEPTOR_CONTACT_WITH_ANTIGEN_BOUND_TO_MHC_MOLECULE_ON_ANTIGEN_PRESENTING_CELL	10	0.80591	1.53629	0.015873	0.127228	0.104897	3229	tags=70%, list=17%, signal=58%	LILRB1/HAVCR2/FGL2/ITGAL/HLA-DMB/ICAM1/APBB1IP
GOBP_T_HELPER_CELL_LINEAGE_COMMITMENT	GOBP_T_HELPER_CELL_LINEAGE_COMMITMENT	17	0.779927	1.70328	0.015873	0.127228	0.104897	2261	tags=59%, list=12%, signal=52%	IL6/LY9/IL12RB1/SLAMF6/IRF4/SPN/TBX21/IL12B/TNFSF18/LOXL3
GOBP_TOLL_LIKE_RECEPTOR_2_SIGNALING_PATHWAY	GOBP_TOLL_LIKE_RECEPTOR_2_SIGNALING_PATHWAY	17	0.707697	1.54554	0.015873	0.127228	0.104897	3803	tags=47%, list=20%, signal=38%	ACOD1/TLR6/TLR1/PIK3AP1/NOD2/TLR2/LYN/TNFAIP3
GOBP_TONIC_SMOOTH_MUSCLE_CONTRACTION	GOBP_TONIC_SMOOTH_MUSCLE_CONTRACTION	10	0.761363	1.45137	0.015873	0.127228	0.104897	1262	tags=40%, list=7%, signal=37%	HTR2A/CD38/MYLK/EDNRA
GOBP_VIRION_ATTACHMENT_TO_HOST_CELL	GOBP_VIRION_ATTACHMENT_TO_HOST_CELL	10	0.778674	1.48437	0.015873	0.127228	0.104897	3107	tags=50%, list=16%, signal=42%	LRRC15/CD209/ICAM1/GAS6/CLEC4M
GOCC_MESSENGER_RIBONUCLEOPROTEIN_COMPLEX	GOCC_MESSENGER_RIBONUCLEOPROTEIN_COMPLEX	10	0.803551	1.53179	0.015873	0.127228	0.104897	160	tags=10%, list=1%, signal=10%	CPEB1
GOCC_T_CELL_RECEPTOR_COMPLEX	GOCC_T_CELL_RECEPTOR_COMPLEX	17	0.779947	1.70333	0.015873	0.127228	0.104897	3229	tags=65%, list=17%, signal=54%	TRAT1/CD3G/CD6/ZAP70/CD247/CD3E/CD8A/CD8B/CD4/CD3D/APBB1IP
GOMF_DIPEPTIDYL_PEPTIDASE_ACTIVITY	GOMF_DIPEPTIDYL_PEPTIDASE_ACTIVITY	10	0.767828	1.46369	0.015873	0.127228	0.104897	708	tags=20%, list=4%, signal=19%	FAP/DPP4
GOMF_IGG_BINDING	GOMF_IGG_BINDING	10	0.837488	1.59648	0.015873	0.127228	0.104897	2288	tags=70%, list=12%, signal=62%	FCGR1B/FCGR1A/FCGR2B/FCGR2A/FCGR3A/FCGR3B/FCER1G
GOMF_LIPOPEPTIDE_BINDING	GOMF_LIPOPEPTIDE_BINDING	10	0.843874	1.60866	0.015873	0.127228	0.104897	3007	tags=100%, list=16%, signal=84%	TLR6/LBP/TLR1/CD1B/CD1D/CD1E/CD1C/CD14/CD1A/TLR2
GOMF_MHC_CLASS_II_PROTEIN_COMPLEX_BINDING	GOMF_MHC_CLASS_II_PROTEIN_COMPLEX_BINDING	17	0.701705	1.53245	0.015873	0.127228	0.104897	4415	tags=53%, list=23%, signal=41%	MS4A1/HLA-DOB/HLA-DMB/HLA-DOA/CD4/HLA-DRB1/HLA-DRA/HLA-DMA/CD74
GOMF_NUCLEOSIDE_TRIPHOSPHATE_DIPHOSPHATASE_ACTIVITY	GOMF_NUCLEOSIDE_TRIPHOSPHATE_DIPHOSPHATASE_ACTIVITY	10	0.819776	1.56272	0.015873	0.127228	0.104897	1321	tags=20%, list=7%, signal=19%	ENPP1/ENPP3
GOBP_RESPONSE_TO_PEPTIDE_HORMONE	GOBP_RESPONSE_TO_PEPTIDE_HORMONE	428	0.397593	1.3066	0.0224719	0.179696	0.148156	4033	tags=23%, list=21%, signal=19%	ADIPOQ/TRARG1/CAMK2A/GLP2R/REG1B/PTPRN/GIP/CPEB1/CRHBP/NEFL/PLN/IL10/REG3G/FFAR3/ACTN2/FBN1/AGTR1/TSHR/FUT7/RETN/CXCL12/FOXC2/ENPP1/ATP6V0D2/SLC2A4/PID1/ATP6V1G3/CDO1/EGR2/CYBB/RPE65/ADCY7/MZB1/SORBS1/EREG/MGARP/ADCY2/LPL/MAS1/STAT4/HDAC9/MAP1B/GCNT1/GPER1/TEK/OXT/NR5A1/ABCC2/GCG/PRKCB/GHR/RARRES2/ICAM1/PRL/NR4A3/GH1/ERFE/LEP/IGFBP5/IGFBP1/ATP6V0A4/CCN2/ADCY5/OTC/COL1A1/RAB31/PCSK9/SLC39A14/JAK3/…
GOCC_VACUOLAR_MEMBRANE	GOCC_VACUOLAR_MEMBRANE	426	0.402542	1.32185	0.0224719	0.179696	0.148156	5204	tags=26%, list=27%, signal=19%	MAP1LC3C/TLR8/RUBCNL/LAMP5/FPR1/TMEM150B/EVA1A/TASL/DPP4/NFAM1/ENPP1/ATP6V0D2/C3AR1/GIMAP5/ATP6V1G3/ANPEP/TM6SF1/CD1B/VNN1/GLIPR1/AZU1/TRAF3IP3/CD1D/SYT11/HLA-DOB/GNB4/SLC30A4/HLA-DQA1/CYBRD1/MCOLN3/RAB37/ANXA6/TLR7/HLA-DMB/HLA-DOA/HLA-DQB2/SLC15A3/CUBN/VASN/HLA-DQA2/ATP6V0A4/COL6A1/SLC7A14/PCSK9/HLA-DPA1/SLC39A14/HLA-DQB1/ENPEP/HPSE/MARCHF1/MMD/DAB2/IRGM/SLC46A3/PLA2G4E/CD68/EGF/HLA-DPB1/LAPTM5/…
GOBP_EMBRYONIC_ORGAN_DEVELOPMENT	GOBP_EMBRYONIC_ORGAN_DEVELOPMENT	411	0.400253	1.30322	0.0227273	0.179722	0.148177	4255	tags=32%, list=22%, signal=25%	NKX2-6/MFAP5/RSPO3/COL11A1/ALX4/HAND2/HAND1/FGF10/PRRX1/NOG/ROR2/IL10/APELA/GLI2/WNT9B/WNT2/NTN1/DCANP1/FBN1/ZFPM2/GLI1/TIFAB/TPO/TGFB2/SCT/EFEMP1/GDNF/PKDCC/MMP16/TWIST1/NKX2-5/TBX4/FOXC2/GBX2/MYF5/SHOX2/LHX1/PDGFC/TGFB3/PDGFRA/EYA1/HMX3/CHST11/CTHRC1/SALL1/COL13A1/EOMES/SNAI1/PAX5/TBX21/CHRNA9/PCSK5/CSF2/TCF21/STRA6/SOX11/NOTO/LEF1/RBPMS2/RNF112/TBX18/LRIG1/WNT11/DLX2/RARRES2/RYR2/MEF2C/NKX3-2/…
GOBP_SIGNAL_RELEASE	GOBP_SIGNAL_RELEASE	473	0.37725	1.23731	0.0227273	0.179722	0.148177	4023	tags=28%, list=21%, signal=23%	ADIPOQ/CAMK2A/HTR2A/SLC22A2/PTPRN/GIP/NPY2R/CPLX3/TRH/PRKCG/CRHBP/NRXN2/KCNB1/SFRP1/P2RX1/ADCYAP1/FFAR3/P2RY12/KCNA2/EPHA5/GRP/BLK/AGTR1/ADORA1/IL6/ADRA1A/DPP4/KCNG2/SCT/RETN/BTK/GDNF/SYT6/CXCL12/INHBA/LRRK2/SYT3/LILRB1/EDN3/ADRA2A/STX1B/MAOB/CD38/SLC18A3/GPR68/OSM/DRD2/SYT12/PPFIA2/C1QTNF1/IL11/CACNA1C/OR51E2/SLC32A1/SYT4/IFNG/FOXD1/TACR2/SYT11/PCSK5/RASL10B/VSNL1/SOX11/SLC18A2/SUCNR1/SNAP25/GPE…
GOCC_CELL_LEADING_EDGE	GOCC_CELL_LEADING_EDGE	410	0.394273	1.28346	0.0227273	0.179722	0.148177	5126	tags=35%, list=27%, signal=26%	FAP/ACTC1/MEFV/LAMP5/KCNB1/UNC5A/CDH2/AMPH/GABRG1/KCNA2/UNC5C/ADORA1/SCIMP/ITGB3/DPP4/MYO1G/MYLK/S100B/SAMSN1/IQGAP2/SHISA9/RASGRP2/PLEK/PSD/PDPN/ACTG2/FERMT2/GABRA2/KLHL41/JCAD/LAYN/ARHGAP31/ADGRE2/AIF1/GPER1/WIPF1/PSTPIP1/STX2/PDLIM4/CD177/DPYSL3/PARVB/FGD2/THY1/APBB1/RIPOR2/PALLD/ITGA5/FAM107A/ANTXR1/ABI3/KCNC2/EPB41L3/MYADM/PALM/KCNC4/PTPRJ/CDK6/LDB2/TPM1/SHISA6/ACTA1/SGCE/CSPG4/ACTA2/ILK/ANK…
GOBP_GLYCOPROTEIN_METABOLIC_PROCESS	GOBP_GLYCOPROTEIN_METABOLIC_PROCESS	402	0.390584	1.26511	0.0229885	0.179722	0.148177	4086	tags=24%, list=21%, signal=20%	IGF1/GFPT2/GALNT17/COL11A1/GALNT9/ADAMTS12/GXYLT2/GALNT15/NEU2/PTX3/CCL21/MUC6/GGTA1/SULF1/FUT7/ST6GALNAC5/HS3ST3B1/MUC16/CYTL1/CELA1/ST8SIA6/CHST13/CHSY3/RAMP1/VCAN/NECAB2/ASGR2/CHST15/ST3GAL6/CCL19/CHST11/DCN/ST8SIA1/GALNT8/SULF2/DSE/NDST3/SLC51B/ST8SIA2/TMEM106A/NECAB1/GCNT1/CHST7/DSEL/FBXO17/ST6GAL2/GALNT5/MUC5B/MUC12/CHST3/ADAMTS9/MMP12/ST8SIA4/LEP/XYLT1/GALNT16/ST6GAL1/FOXL1/GBGT1/GALNT10/G…
GOBP_REGULATION_OF_PEPTIDASE_ACTIVITY	GOBP_REGULATION_OF_PEPTIDASE_ACTIVITY	430	0.393308	1.28826	0.0229885	0.179722	0.148177	3966	tags=28%, list=21%, signal=23%	SLC22A2/SMR3B/CR1/SERPINA9/PI16/R3HDML/C4B/SERPINA3/BLID/C4A/MEFV/HGF/SERPINA5/DPEP1/P2RX1/SFRP2/NLRP3/NLRP12/ANOS1/LTF/NGFR/WFIKKN2/NAIP/TNFSF14/RECK/NGF/SERPINA1/SERPINE2/CRYAB/CD109/PCOLCE2/MMP9/KHDC1L/PI15/TIMP3/CST2/COL6A3/LCN1/SPOCK1/SERPINB7/SPINK6/FASLG/CST7/WFDC12/BIN1/CST8/CD27/FN1/NLRC4/GPER1/TIMP2/CARD18/SNCA/PROS1/RCN3/PCOLCE/ECM1/CLEC7A/GRIN2A/ITIH3/C3/SERPINF1/SPINK13/SERPINA11/GAS…
GOCC_PRESYNAPSE	GOCC_PRESYNAPSE	487	0.392051	1.28161	0.0229885	0.179722	0.148177	3808	tags=26%, list=20%, signal=22%	HTR2A/SLC22A2/SYNDIG1/PTPRN/CPLX3/IL31RA/PRKCG/CRHBP/NEFL/LAMP5/NRXN2/IGSF21/PENK/GPM6A/P2RX1/ADCYAP1/NTNG2/CDH2/AMPH/ROR1/KCNA2/CALB2/NTSR1/PTPRD/DGKI/ADORA1/SLC22A3/ADRA1A/SYT6/SNCB/KCNA3/SLC1A2/SLC2A4/SYPL2/LRRK2/CHRM1/NTNG1/STX1B/PDE4B/KCNIP3/PNOC/SLC18A3/SLC18A1/CNTN1/SPHK1/DRD2/SYT12/PPFIA2/NGF/TNN/SLC6A17/SLC32A1/GRAP/SYT4/SH3GL3/HTR3A/RAB3C/CDH10/SLC8A3/SYT11/SLC6A2/KCNK2/SLC18A2/BIN1/GAB…
GOBP_NEGATIVE_REGULATION_OF_PHOSPHORUS_METABOLIC_PROCESS	GOBP_NEGATIVE_REGULATION_OF_PHOSPHORUS_METABOLIC_PROCESS	499	0.383985	1.25305	0.0232558	0.179722	0.148177	4827	tags=28%, list=25%, signal=21%	ADIPOQ/RGS4/GREM1/HGF/NOG/SLIT2/SFRP1/GFRA2/SFRP2/NLRP12/LILRB4/PPP1R2C/TGFB2/TWIST1/NTRK3/INHBA/LAX1/ENPP1/LRRK2/NCKAP1L/CCDC8/PPP1R1A/RHOH/PID1/STAP1/PRR5L/DRD2/MYOCD/CD109/PTPN22/SAMSN1/PTPRC/CD300A/EMILIN1/PLEK/IFNG/RGN/SLC8A3/ELFN2/MAS1/UCHL1/CDA/DMD/ANGPT1/DUSP26/SLC8A1/SIRPA/BDKRB1/TSKS/HEG1/PPP1R16B/KIRREL2/SNCA/PMEPA1/SPRED3/PPP1R14C/THY1/RIMBP2/NIBAN1/TNF/ELFN1/SLC7A14/IRAK3/MYADM/RGS2/…
GOBP_POSITIVE_REGULATION_OF_CATABOLIC_PROCESS	GOBP_POSITIVE_REGULATION_OF_CATABOLIC_PROCESS	447	0.386791	1.26332	0.0232558	0.179722	0.148177	4657	tags=20%, list=24%, signal=16%	LACRT/HTR2A/IGF1/ASB5/MEFV/PRICKLE1/DACT1/ADORA1/IL6/SCT/TWIST1/P2RX7/RBM24/LRRK2/ABCD2/APOA4/ADRA2A/ZC3H12D/PRR5L/DCN/PYHIN1/NOD2/IFNG/TRIML2/RGN/NKD1/TREM2/BAG2/APOC2/HAMP/SNCA/TNF/RFPL1/PRXL2C/HECW1/PCSK9/ACTN3/ECSCR/SOX17/C4BPB/DAB2/SH3RF2/CAV1/RNF217/NUPR1/IRGM/APOE/TRIM67/EGF/LAPTM5/LRP1/SOX9/IL33/ENPP7/MSN/GPSM1/TRIM22/GPD1/TNFRSF1B/C4BPA/PIP4K2A/TNFSF12/TRIML1/STING1/DISC1/PLK2/TFEB/HSPB8…
GOBP_REGULATION_OF_BODY_FLUID_LEVELS	GOBP_REGULATION_OF_BODY_FLUID_LEVELS	500	0.401342	1.3082	0.0232558	0.179722	0.148177	3846	tags=31%, list=20%, signal=26%	LACRT/IFNA10/SLC22A2/FAP/GATA5/FGF10/PRKCG/SERPINA5/P2RX1/COMP/P2RY12/IFNA16/DCANP1/BLK/DGKI/ZFPM2/ADORA1/ITGB3/IL6/TIFAB/SCT/PRKG1/P2RX7/F13A1/PIK3R6/PIK3R5/F2RL2/DGKB/CHRM1/HBD/ADRA2A/NFE2/NPR3/CDO1/NPPB/PDGFRA/PF4V1/DRD2/IFNA13/C1QTNF1/SERPINA1/SERPINE2/HBE1/GATA6/TSPAN32/ADCY7/AXL/F10/SAA1/PLEK/PDPN/ADCY2/PIK3CG/GNG2/DOCK11/CD40LG/PF4/TBXA2R/LCP2/TREML1/TRPC3/FN1/NPR1/CORO2B/MMRN1/CYP26B1/FLI…
GOBP_REGULATION_OF_MEMBRANE_POTENTIAL	GOBP_REGULATION_OF_MEMBRANE_POTENTIAL	424	0.400574	1.3095	0.0232558	0.179722	0.148177	3601	tags=29%, list=19%, signal=24%	SCN2B/NPY2R/MYOC/ABCB5/RGS4/NPAS4/SCN7A/TCL1A/SHANK1/CASQ2/KCNB1/P2RX1/ADCYAP1/ATP1A2/PLN/GABRG1/HTR3B/SCN1B/ACTN2/KCNA2/SCN10A/KCNE4/NTSR1/CACNG2/KCNMA1/FGF14/ADORA1/ADRA1A/CHRNA1/ANK2/NETO1/GRID2/P2RX7/KCNJ5/LRRK2/CNR2/CHRM1/GPR88/PID1/STX1B/GRM5/AKAP6/NALCN/KCNE1/DRD2/GRID1/CACNA2D1/FHL1/CACNA1C/KCNJ8/FXYD1/DCN/GABRP/HTR3A/CACNA1G/KCNK13/KCNK12/SLC8A3/CHRNA9/GRIA3/KCNK2/KCNK3/TREM2/SCN3B/BIN1/…
GOBP_RESPONSE_TO_RADIATION	GOBP_RESPONSE_TO_RADIATION	444	0.387009	1.26376	0.0232558	0.179722	0.148177	4012	tags=18%, list=21%, signal=14%	CCL7/RCVRN/GNAT2/GUCA1A/PENK/SFRP1/HMGA2/ATP1A2/SFRP2/PPEF1/NOX4/NETO1/CXCL12/ELANE/NTRK1/CCL11/GPR88/CCR4/RP1/LRRN4/DRD2/CACNA2D4/EYA1/CRYAB/PRPH2/RPE65/BEST1/MMP9/SEMA5B/GUCA1C/VCAM1/GNGT2/PTPRC/MMP3/OPN4/TRPM1/PDE6G/IL12B/TRPC3/DCT/MFAP4/HAMP/ICAM1/FBXL22/KRT14/GRIN2A/CXCL10/KCNC2/COL3A1/CNGB1/MMP2/ABCA4/MAP3K20/AANAT/RHO/BACE1/ELOVL4/SCARA3/BRSK1/HRH1/OPN1SW/GUCY2F/SOD2/MMP1/PER1/HYAL1/NMT2/M…
GOBP_CELLULAR_RESPONSE_TO_CHEMICAL_STRESS	GOBP_CELLULAR_RESPONSE_TO_CHEMICAL_STRESS	332	0.417632	1.33674	0.0235294	0.179722	0.148177	4684	tags=25%, list=24%, signal=19%	HGF/PENK/DPEP1/IL10/NOX4/IL6/NCF1/BTK/TLR6/SLC2A4/LRRK2/APOA4/MPO/PDGFRA/CYP1B1/SPHK1/PRR5L/NME8/MYLK/VNN1/CYBB/MMP9/NCF2/AXL/MMP3/RCSD1/IL18RAP/GPX8/FBLN5/AIF1/STX2/SIRPA/RNF112/ANKRD2/SOD3/SNCA/NR4A3/EFHD1/GUCY1B1/KCNC2/AQP5/FAS/BDKRB2/GPR37/MMP2/PAGE4/TPM1/NOS3/CAV1/FYN/TRPC6/NOX5/ETV5/KLF2/SOD2/NCF4/GPX3/LRRC8C/WNT16/TNFAIP3/GATA4/TLR4/ARNTL/GPX7/ANXA1/CD36/HMOX1/JAK2/SRXN1/PRKD1/ALDH3B1/GJB2…
GOBP_COAGULATION	GOBP_COAGULATION	344	0.411628	1.32535	0.0235294	0.179722	0.148177	3846	tags=33%, list=20%, signal=27%	IFNA10/FAP/GATA5/PRKCG/SERPINA5/P2RX1/COMP/P2RY12/IFNA16/BLK/DGKI/ZFPM2/ITGB3/IL6/PRKG1/P2RX7/F13A1/PIK3R6/PIK3R5/F2RL2/DGKB/HBD/ADRA2A/NFE2/PDGFRA/PF4V1/IFNA13/C1QTNF1/SERPINA1/SERPINE2/HBE1/GATA6/TSPAN32/AXL/F10/SAA1/PLEK/PDPN/PIK3CG/GNG2/DOCK11/CD40LG/PF4/TBXA2R/LCP2/TREML1/TRPC3/FN1/MMRN1/WAS/PRKCB/CD177/VAV1/PROS1/FCER1G/F2RL3/FERMT3/ADAMTS18/GAS6/COL1A2/VTN/F3/COL3A1/SELP/COL1A1/THBS1/F2R/P…
GOBP_TRANSMEMBRANE_RECEPTOR_PROTEIN_SERINE_THREONINE_KINASE_SIGNALING_PATHWAY	GOBP_TRANSMEMBRANE_RECEPTOR_PROTEIN_SERINE_THREONINE_KINASE_SIGNALING_PATHWAY	344	0.393146	1.26584	0.0235294	0.179722	0.148177	4411	tags=34%, list=23%, signal=26%	CILP/LEFTY2/GDF5/GDF10/FGF10/CFC1/SFRP4/GREM1/CHRDL1/NOG/SFRP1/COMP/ROR2/SFRP2/CHRD/FBN1/VWC2/SULF1/TGFB2/SOST/ASPN/LOX/INHBA/TMEM100/WFIKKN2/HTRA3/TGFB3/MYOCD/BMP15/CD109/CHST11/EMILIN1/FMOD/RGMA/FOXD1/FERMT2/SOX11/BMPER/TDGF1/LEF1/RBPMS2/LRRC32/AMHR2/TGFB1I1/NRROS/GDF3/LTBP2/GDF6/PMEPA1/SPRED3/BMP6/INHBE/FSTL3/VASN/RUNX2/COL1A2/DKK3/HTRA4/COL3A1/THBS1/DLX1/BMP10/SFRP5/GREM2/TBX20/CLDN5/CRB2/DAB…
GOBP_REGULATION_OF_AUTOPHAGY	GOBP_REGULATION_OF_AUTOPHAGY	326	0.407216	1.29776	0.0238095	0.179722	0.148177	5759	tags=26%, list=30%, signal=19%	LACRT/MEFV/HGF/IL10/TMEM150B/ADRA1A/ATP6V0D2/LRRK2/KIF25/IL10RA/PTPN22/DCN/NOD2/IFNG/TRIML2/UCHL1/TREM2/LZTS1/SNCA/HTR2B/NLRP6/LEP/NUPR1/IRGM/FEZ1/GPSM1/TRIM22/PIP4K2A/TRIML1/DEPP1/STING1/PLK2/RRAGD/LEPR/TFEB/HSPB8/PIM2/TMEM150C/GATA4/DRAM1/CASP1/ADRB2/IFI16/ABL2/GFAP/HMOX1/PRKD1/LAMP3/OPTN/SH3BP4/NPC1/TRIM6/RASIP1/TRIB3/MT3/CDK5R1/PLK3/ATP6V1B2/ITPR1/IKBKG/ATP6V1G2/FBXL2/PINK1/ABL1/KDR/USP13/BCL…
GOBP_REGULATION_OF_NEUROGENESIS	GOBP_REGULATION_OF_NEUROGENESIS	339	0.411192	1.31403	0.0240964	0.179722	0.148177	4245	tags=30%, list=22%, signal=24%	FERD3L/PLXNA4/L1CAM/NEFL/NOG/SLIT2/ADCYAP1/ISLR2/WNT2/NTN1/PTPRD/PITX3/IL6/CXCL12/CCL11/NGFR/LTA/SHOX2/PLXNC1/EGR2/DRD2/MAG/NGF/SERPINE2/SEMA5B/IFNG/SOX8/IL1RAPL1/SEMA3A/SOX11/BIN1/MAP1B/TRPV2/DCT/FN1/DSCAM/GPER1/RNF112/DLX2/IL34/DAAM2/TNR/BDNF/THY1/HEYL/SERPINF1/WNT7A/TNF/HES2/CHODL/ZNF365/CX3CR1/LIF/DLX1/PAX6/TENM4/CUX2/SPP1/VEGFC/GJC2/NRP1/NTRK2/DRAXIN/EPHB2/SEMA3D/TLR2/SEMA6B/HES3/PLXND1/LRP1…
GOCC_TRANSPORTER_COMPLEX	GOCC_TRANSPORTER_COMPLEX	337	0.407564	1.30235	0.0240964	0.179722	0.148177	4079	tags=36%, list=21%, signal=29%	CACNG7/SCN2B/CACNG8/CACNG6/KCNIP1/NOS1/SCN7A/SHANK1/CASQ2/KCNB1/ATP1A2/PLN/ATP10A/OLFM3/CACNG5/GABRG1/HTR3B/SCN1B/CACNA1S/KCNA2/SCN10A/KCNMB1/KCNE4/CACNG2/KCNMA1/VWC2/KCNG4/CHRNA1/KCNG2/ABCC9/KCNA3/GRID2/KCNJ5/LRRC55/FXYD2/PDE4B/KCNIP3/AKAP6/KCNE1/CACNA2D1/CACNA2D4/CACNA1C/KCNJ8/FXYD1/BEST1/KCNQ2/KCNS2/GABRP/SHISA9/HTR3A/CACNA1G/CHRNA9/GRIA3/CLIC5/MICU3/TTYH2/KCNK2/SCN3B/GABRA2/TRPC3/SNAP25/TRPC4…
GOBP_POSITIVE_REGULATION_OF_CELL_GROWTH	GOBP_POSITIVE_REGULATION_OF_CELL_GROWTH	155	0.473836	1.39412	0.025	0.179722	0.148177	4599	tags=28%, list=24%, signal=21%	CACNG7/IGF1/L1CAM/SFRP1/SFRP2/ISLR2/NTN1/TGFB2/CXCL12/SYT3/CD38/AKAP6/SPHK1/NGF/SYT4/MAP1B/TRPV2/FN1/DSCAM/HAMP/BDNF/CPNE5/IGFBP1/NRP1/LRP1/AVPR1A/S100A8/RIMS1/EDN1/CXCR4/HYAL1/DISC1/MACF1/SHTN1/TGFBR1/HBEGF/SMAD7/MMP14/DBN1/EGFR/POU4F2/CXCL16/H1-5
GOBP_BIOMINERALIZATION	GOBP_BIOMINERALIZATION	160	0.456984	1.34242	0.0253165	0.179722	0.148177	3507	tags=39%, list=18%, signal=32%	OMD/HTN3/IGF1/RSPO2/HTN1/AMBN/MMP20/RFLNA/GREM1/COMP/ROR2/FAM20A/KLK4/DDR2/ODAPH/ASPN/PKDCC/TWIST1/LOX/P2RX7/ENPP1/PTH1R/LTF/FAM20C/TGFB3/ASGR2/TMEM119/SLC24A3/CCL3/FBLN7/CCR1/IBSP/SLC8A1/PTHLH/WNT11/MEF2C/AMTN/BMP6/ECM1/STATH/LEP/PHOSPHO1/GAS6/COL1A2/COL1A1/RFLNB/ANKH/GATA1/SGMS2/MGP/SPP1/CLEC3B/NOS3/SRGN/S1PR1/GPM6B/CCN1/SOX9/OSR2/PHEX/BMP2K/AXIN2/SNX10
GOBP_DEFENSE_RESPONSE_TO_VIRUS	GOBP_DEFENSE_RESPONSE_TO_VIRUS	257	0.412571	1.27947	0.0253165	0.179722	0.148177	4842	tags=33%, list=25%, signal=25%	IFNA10/AICDA/TLR8/RNASE2/IFNA16/IL6/ABCC9/IL21/ACOD1/IL2RA/LILRB1/IL12RB1/IFNA13/ZBP1/KCNJ8/PTPN22/TSPAN32/FGL2/IL27/PTPRC/IFNG/AZU1/IFNK/RNASE6/CXCL9/PRF1/IL12B/IFNL3/TRIM15/TLR7/IFNL2/IFIT1B/SLFN11/MMP12/CXCL10/IFIT2/ADARB1/IL15/IFNB1/HERC5/IFIT1/RSAD2/ISG20/BIRC3/IFNL1/HTRA1/FCN3/IFI44L/IL33/NLRC5/IFITM2/IFIT3/FLNA/TRIM22/AIM2/DEFA3/GBP1/STING1/CGAS/MICB/TNFAIP3/IFIH1/IFITM1/SAMHD1/IFITM3/CARD…
GOBP_IMPORT_ACROSS_PLASMA_MEMBRANE	GOBP_IMPORT_ACROSS_PLASMA_MEMBRANE	160	0.461961	1.35704	0.0253165	0.179722	0.148177	4474	tags=39%, list=23%, signal=30%	SLC22A2/RGS4/KCNJ12/ATP1A2/NTSR1/ABCC9/SLC1A2/KCNJ5/SLC2A5/FXYD2/SLC39A12/CACNA2D1/KCNJ8/FOLR2/FAM155A/SLC16A2/IFNG/SLC7A3/SLC8A3/TRPV2/SLC6A20/SLC8A1/SLC2A3/SLC15A3/SLC47A1/SLC9C2/KCNJ18/KCNH2/RGS2/THBS1/SLC39A14/SLC9A9/KCNJ10/GRM1/SLC24A2/SLC12A8/FYN/KCNJ3/SLC6A9/KCNJ4/HCN2/ATP1B2/SLC39A8/CNGA3/SLC43A1/SLC1A3/CALCR/SLC6A5/SLC22A4/SLC6A1/FOLR1/SLC5A1/LRP2/RAMP3/SLC6A14/WNK4/CD36/KCNJ2/SLC1A4/PRN…
GOBP_MORPHOGENESIS_OF_A_POLARIZED_EPITHELIUM	GOBP_MORPHOGENESIS_OF_A_POLARIZED_EPITHELIUM	144	0.476201	1.39409	0.0253165	0.179722	0.148177	3479	tags=17%, list=18%, signal=14%	RSPO3/GPC6/SFRP1/ROR2/SFRP2/WNT9B/ROR1/PRICKLE1/DACT1/LAMA1/CTHRC1/NKD1/PRICKLE2/PSMA8/WNT11/PLEKHA4/WNT7A/FOXF1/LAMA3/DAB2/AJAP1/BRSK1/GPC4/MSN/PSMB9
GOBP_AMINOGLYCOSIDE_ANTIBIOTIC_METABOLIC_PROCESS	GOBP_AMINOGLYCOSIDE_ANTIBIOTIC_METABOLIC_PROCESS	10	-0.770218	-1.61068	0.025641	0.179722	0.148177	3447	tags=70%, list=18%, signal=57%	AKR1C1/AKR1B10/SLC34A1/CBR4/AKR1C3/AKR1C4/AKR1C2
GOBP_DNA_INTEGRATION	GOBP_DNA_INTEGRATION	10	-0.747299	-1.56275	0.025641	0.179722	0.148177	4025	tags=70%, list=21%, signal=55%	NYNRIN/SETMAR/ZNF93/THAP9/ZBED9/ZNF91/KRBA2
GOBP_GLYOXYLATE_METABOLIC_PROCESS	GOBP_GLYOXYLATE_METABOLIC_PROCESS	10	-0.770563	-1.6114	0.025641	0.179722	0.148177	3262	tags=60%, list=17%, signal=50%	IDH1/ALDH4A1/PRODH2/HOGA1/AGXT/AGXT2
GOBP_MIRNA_CATABOLIC_PROCESS	GOBP_MIRNA_CATABOLIC_PROCESS	10	-0.845101	-1.76728	0.025641	0.179722	0.148177	127	tags=20%, list=1%, signal=20%	DIS3L2/LIN28A
GOBP_POSITIVE_REGULATION_OF_DNA_BINDING_TRANSCRIPTION_FACTOR_ACTIVITY	GOBP_POSITIVE_REGULATION_OF_DNA_BINDING_TRANSCRIPTION_FACTOR_ACTIVITY	263	0.424981	1.321	0.025641	0.179722	0.148177	4962	tags=32%, list=26%, signal=24%	CAMK2A/GREM1/NLRP3/IL10/ROR1/DDR2/EPHA5/WNT2/IL6/NFAM1/CYTL1/BTK/TLR6/LTF/CSF3/NTRK1/SPHK1/MYOCD/NOD2/ITGB2/TRIML2/ALK/CD40LG/IL18RAP/TRIM15/NLRC4/TNFSF18/PRKCB/ICAM1/RAB7B/CD200/TNF/TNFSF11/IRAK3/CX3CR1/ANXA3/PRKCQ/CAV1/TLR2/AGT/IL1RAP/ESR1/CX3CL1/S100A8/TRIM22/EDN1/AIM2/BEX1/TRIML1/HCLS1/STING1/S100A12/TRAF1/TLR4/IL18R1/FZD2/FZD1/ZIC2/CD36/EDA2R/SLCO3A1/SMO/HDAC4/RELN/JAK2/DDX58/PRKD1/RHEBL1/ER…
GOBP_REGULATION_OF_PROTEIN_DEPHOSPHORYLATION	GOBP_REGULATION_OF_PROTEIN_DEPHOSPHORYLATION	139	0.465475	1.34625	0.025641	0.179722	0.148177	4340	tags=26%, list=23%, signal=20%	CD33/LILRB2/PPP1R2C/ADORA1/FCRL3/NCKAP1L/PPP1R1A/DRD2/PTPRC/CD300A/RGN/ELFN2/PDGFRB/DUSP26/PPP1R16B/NUAK1/PPP1R14C/TNF/ELFN1/ITGA1/PPP2R2C/RCAN2/PPP4R4/SH3RF2/PPP1R14A/RCAN1/DLC1/CDH5/PTN/MYOZ1/SAG/PPP1R1C/JAK2/TGFB1/SMPD1/PPP2R3A
GOBP_REGULATION_OF_SYSTEMIC_ARTERIAL_BLOOD_PRESSURE	GOBP_REGULATION_OF_SYSTEMIC_ARTERIAL_BLOOD_PRESSURE	89	0.517908	1.42026	0.025641	0.179722	0.148177	3715	tags=48%, list=19%, signal=39%	CMA1/ADAMTS16/ADRB3/CTSG/ADRA1D/NTSR1/AGTR1/ADORA1/ADRA1A/POSTN/CPA3/SLC2A5/EDN3/CORIN/NPPB/DRD2/ADRA1B/OR51E2/CES1/PCSK5/RASL10B/SUCNR1/CORO2B/GJA5/RARRES2/SPX/GAS6/F2R/ENPEP/AVPR2/TPM1/NOS3/AGT/KLK1/PTPRO/AVPR1A/SERPINF2/DRD5/EDN1/SOD2/PDGFB/ACE/MME
GOBP_RESPONSE_TO_FIBROBLAST_GROWTH_FACTOR	GOBP_RESPONSE_TO_FIBROBLAST_GROWTH_FACTOR	139	0.461692	1.33531	0.025641	0.179722	0.148177	4639	tags=36%, list=24%, signal=27%	FGF16/FGF5/FGF7/FGF10/NOG/SFRP1/FGF1/FLRT2/FGF6/SULF1/FGF2/ANOS1/POSTN/TNC/NGFR/FAT4/LHX1/FGFR1/EGR3/SULF2/FGF18/SMOC2/TDGF1/CXCL13/CREB3L1/HHIP/CCL2/CCN2/COL1A1/THBS1/CCL5/FGF22/FGF8/CD44/FGF20/HYAL1/KL/APLN/SCGB1A1/NDNF/FGF19/SPRED1/FGFBP1/FGF9/POLR2F/NR4A1/EXT1/SHCBP1/WNT4/NDST1
GOBP_SULFATE_TRANSPORT	GOBP_SULFATE_TRANSPORT	17	-0.697001	-1.61314	0.025641	0.179722	0.148177	2314	tags=47%, list=12%, signal=41%	SLC25A10/SLC13A4/SLC13A1/SLC26A1/SLC26A8/SLC26A3/SLC26A7/SLC26A5
GOBP_SYNAPTIC_TRANSMISSION_GLUTAMATERGIC	GOBP_SYNAPTIC_TRANSMISSION_GLUTAMATERGIC	89	0.561843	1.54074	0.025641	0.179722	0.148177	3017	tags=37%, list=16%, signal=31%	CACNG7/CACNG8/HTR2A/NPY2R/SHANK1/P2RX1/ADCYAP1/ATP1A2/ROR2/CDH2/CACNG5/CACNG2/DGKI/ADORA1/GRID2/CCR2/NTRK1/LRRK2/GRM5/TSHZ3/DRD2/GRID1/SERPINE2/SLC17A7/MEF2C/CCL2/TNR/KMO/TNF/NRXN1/GRM1/STXBP1/HTR1B
GOBP_VASCULOGENESIS	GOBP_VASCULOGENESIS	77	0.555812	1.51442	0.025641	0.179722	0.148177	5389	tags=57%, list=28%, signal=41%	WT1/APELA/ZFPM2/NKX2-5/TMEM100/MYOCD/TBX5/PDGFRB/HEG1/APLNR/WNT7A/FOXF1/TIE1/SOX17/TBX20/HAS2/NTRK2/CAV1/GJC1/ASB4/TGFBR3L/CD34/SOX18/ITGAV/SPRED1/SMO/RIN2/TEAD2/RRAS/TGFB1/EGFL7/TGFBR2/RASIP1/ENG/ITGB8/MYO1E/HEY2/QKI/MYO18B/KDR/CCM2/RAMP2/XDH/ACKR3
GOCC_INTRINSIC_COMPONENT_OF_SYNAPTIC_MEMBRANE	GOCC_INTRINSIC_COMPONENT_OF_SYNAPTIC_MEMBRANE	140	0.466391	1.35012	0.025641	0.179722	0.148177	1648	tags=24%, list=9%, signal=22%	CACNG7/HTR2A/CPLX3/GSG1L/GPM6A/P2RX1/NTNG2/CDH2/CACNG5/CACNG2/PTPRD/CLSTN2/ADORA1/ADRA1A/CHRNA1/SYT6/NETO1/KCNA3/GRID2/SLC1A2/LRFN5/CHRM1/SLITRK3/NRP2/NTNG1/CNTN1/DRD2/GRID1/SHISA9/HTR3A/CDH10/SLC8A3/CHRNA9/SYT11
GOCC_ZYMOGEN_GRANULE_MEMBRANE	GOCC_ZYMOGEN_GRANULE_MEMBRANE	10	-0.74741	-1.56298	0.025641	0.179722	0.148177	352	tags=40%, list=2%, signal=39%	RAB27B/CUZD1/ZG16/CLCA1
GOBP_ACTOMYOSIN_STRUCTURE_ORGANIZATION	GOBP_ACTOMYOSIN_STRUCTURE_ORGANIZATION	185	0.469837	1.38821	0.025974	0.179722	0.148177	4775	tags=39%, list=25%, signal=30%	MYOC/ACTC1/ANKRD1/SFRP1/MYOZ2/ACTN2/NOX4/GPR65/MYPN/TGFB3/PDGFRA/CNN1/LMOD1/MYL2/PGM5/TMOD1/SORBS1/ELN/MYH11/FERMT2/KLHL41/CORO2B/PDGFRB/WAS/WNT11/EPB41L2/LURAP1/CFL2/CGNL1/MYH3/CCN2/EPB41L3/BMP10/SYNPO2L/NRP1/LMOD3/TPM1/ACTA1/S1PR1/FHOD3/FAM171A1/LDB3/CCDC88A/FRMD5/ARHGEF10/SERPINF2/ARHGAP28/DLC1/TMOD4/EDN1/PHLDB2/FRMD7/LPAR1/TNNT2/SORBS3/ITGB5/ARHGEF15/MYOZ1/TGFBR1/S100A10/TNNT1/CSRP1/MYH10/FRM…
GOBP_MOLTING_CYCLE	GOBP_MOLTING_CYCLE	104	0.516763	1.44642	0.025974	0.179722	0.148177	3883	tags=35%, list=20%, signal=28%	KRTAP4-3/KRTAP4-5/ALX4/FGF7/FGF10/KRT25/GLI2/TGFB2/INHBA/KRTAP4-8/NGFR/TNFRSF19/CD109/KRTAP4-9/KRT84/SNAI1/LRIG1/KRT14/IGFBP5/TNF/KRT27/HPSE/LDB2/KRT71/SOX9/KRT83/PTCH2/PER1/PDGFA/SOSTDC1/TGM3/KRT16/SOX18/GAL/FST/ARNTL
GOBP_NEGATIVE_REGULATION_OF_NEURON_PROJECTION_DEVELOPMENT	GOBP_NEGATIVE_REGULATION_OF_NEURON_PROJECTION_DEVELOPMENT	130	0.482578	1.39656	0.025974	0.179722	0.148177	4070	tags=34%, list=21%, signal=27%	NTN1/RIT2/KLK8/LRRK2/NGFR/STX1B/CD38/MAG/SEMA5B/RGMA/SEMA3A/SPOCK1/DPYSL3/RTN4RL2/TNR/GFI1/THY1/ZNF365/SPP1/NRP1/DRAXIN/EPHB2/SEMA3D/SEMA6B/APOE/STMN2/CRMP1/LRP1/ARHGAP4/MCF2/PTPRO/DNM3/VIM/FLNA/LGALS1/SEMA3G/NR2F1/LPAR1/PTPRG/LINGO1/MAP2/DENND5A/SEMA6D/NLGN1
GOBP_NEGATIVE_REGULATION_OF_PROTEIN_SERINE_THREONINE_KINASE_ACTIVITY	GOBP_NEGATIVE_REGULATION_OF_PROTEIN_SERINE_THREONINE_KINASE_ACTIVITY	136	0.463454	1.33931	0.025974	0.179722	0.148177	4941	tags=33%, list=26%, signal=25%	ADIPOQ/RGS4/SFRP1/SFRP2/LAX1/MYOCD/PTPN22/CD300A/SLC8A3/UCHL1/SLC8A1/HEG1/SPRED3/IRAK3/RGS2/DUSP29/PTPRJ/CAV1/SH2B3/APOE/AGT/LATS2/DUSP8/LYN/BMP4/TNFAIP3/CDKN2B/HHEX/CDKN2A/SPRED1/PKIG/SMPD1/RGS3/DUSP1/IL1B/MAPK8IP1/RASIP1/DUSP9/DUSP14/AIDA/SPRY1/SERPINB3/DUSP7/DUSP3/PRKAR2B
GOBP_NEURAL_CREST_CELL_DIFFERENTIATION	GOBP_NEURAL_CREST_CELL_DIFFERENTIATION	90	0.516579	1.41138	0.025974	0.179722	0.148177	4255	tags=43%, list=22%, signal=34%	HAND2/SFRP1/CDH2/GDNF/TWIST1/FOXC2/GBX2/EDN3/NRP2/EDNRA/SEMA5B/SOX8/SEMA3A/NRG1/SOX11/RADIL/FN1/ANXA6/MEF2C/HTR2B/NRP1/SEMA3D/RET/SEMA6B/SOX9/KITLG/GSC/EDN1/SNAI2/ISL1/FOLR1/SEMA3G/BMP4/NRTN/SEMA6D/SMO/CORO1C/FRZB/ACVR1
GOBP_OSTEOCLAST_DIFFERENTIATION	GOBP_OSTEOCLAST_DIFFERENTIATION	92	0.537454	1.47929	0.025974	0.179722	0.148177	2680	tags=32%, list=14%, signal=27%	DCSTAMP/CCN4/SFRP1/LRRC17/LILRB4/FBN1/LILRB3/OCSTAMP/OSCAR/LTF/LILRB1/GPR55/GPR68/CSF1R/CD109/IFNG/GPR183/IL12B/CCL3/TREM2/CCR1/MITF/CSF1/FSTL3/TNF/TNFSF11/TYROBP/SLC9B2/MAFB
GOBP_REGULATION_OF_AXONOGENESIS	GOBP_REGULATION_OF_AXONOGENESIS	151	0.464606	1.35033	0.025974	0.179722	0.148177	4735	tags=36%, list=25%, signal=28%	PLXNA4/L1CAM/NEFL/SLIT2/CDH2/ISLR2/NTN1/CXCL12/NGFR/SHOX2/PLXNC1/MAG/NGF/SEMA5B/SEMA3A/MAP1B/TRPV2/FN1/DSCAM/TNR/BDNF/CHN1/THY1/WNT7A/CHODL/SPP1/NRP1/NTRK2/DRAXIN/EPHB2/SEMA3D/RET/SEMA6B/BRSK1/PLXND1/LRP1/ARHGAP4/MCF2/DISC1/TIAM2/SEMA3G/LINGO1/MACF1/MAP2/SEMA6D/SHTN1/DBN1/FGF13/METRN/POU4F2/LRRC4C/MT3/CDK5R1/TRIM46/EPHB3
GOCC_COPII_COATED_ER_TO_GOLGI_TRANSPORT_VESICLE	GOCC_COPII_COATED_ER_TO_GOLGI_TRANSPORT_VESICLE	90	0.537645	1.46894	0.025974	0.179722	0.148177	6838	tags=58%, list=36%, signal=37%	SERPINA1/LMAN1L/TICAM2/HLA-DQA1/HLA-DQB2/HLA-DQA2/PCSK9/HLA-DPA1/HLA-DQB1/AREG/F8/HLA-DPB1/HLA-DRB5/FOLR1/HLA-DRB1/HLA-F/COL7A1/HLA-DRA/CTSC/SEC16B/HLA-G/SEC24D/SEC23A/CD74/GRIA1/MCFD2/CTSZ/CD59/HLA-B/HLA-A/YIPF5/APP/SEC24A/B2M/STX5/YIF1B/GOSR2/HLA-C/HLA-E/TGFA/SAR1A/TMED1/ERGIC1/CNIH3/CNIH1/YIF1A/LMAN2L/SEC24C/SEC23B/SEC31A/TMED9/ECPAS
GOBP_CARBOHYDRATE_TRANSPORT	GOBP_CARBOHYDRATE_TRANSPORT	145	0.463761	1.34266	0.0263158	0.179722	0.148177	2486	tags=18%, list=13%, signal=16%	ADIPOQ/TRARG1/OSTN/IGF1/GIP/PPBP/ENPP1/SLC2A4/SLC2A5/PID1/AQP9/EDNRA/SORBS1/SLC2A14/CLIP3/PRKCB/SLC2A3/NR4A3/GH1/SLC5A10/SLC2A12/ERFE/SLC45A1/C3/LEP/TNF
GOBP_CELLULAR_RESPONSE_TO_VASCULAR_ENDOTHELIAL_GROWTH_FACTOR_STIMULUS	GOBP_CELLULAR_RESPONSE_TO_VASCULAR_ENDOTHELIAL_GROWTH_FACTOR_STIMULUS	60	0.574406	1.47707	0.0263158	0.179722	0.148177	2889	tags=33%, list=15%, signal=28%	ADAMTS12/GAS1/FLT3/ADAMTS3/NRP2/PDGFRA/SPHK1/DCN/VCAM1/EGR3/IL12B/ADGRA2/SMOC2/JCAD/PDGFRB/PIK3CD/MT1G/CCBE1/VEGFC/NRP1
GOBP_MESONEPHROS_DEVELOPMENT	GOBP_MESONEPHROS_DEVELOPMENT	91	0.517212	1.41516	0.0263158	0.179722	0.148177	3311	tags=36%, list=17%, signal=30%	ADAMTS16/WT1/FGF10/GREM1/NOG/SLIT2/SFRP1/WNT9B/FGF1/GDNF/FGF2/FOXC2/FMN1/FAT4/LHX1/SALL1/SOX8/FOXD1/KIF26B/TCF21/BMPER/DCHS1/WNT11/CRLF1/ZBTB16/RET/RARB/AGT/HOXD11/FGF8/GLI3/SOX9/OSR2
GOBP_MONOAMINE_TRANSPORT	GOBP_MONOAMINE_TRANSPORT	79	0.543201	1.48145	0.0263158	0.179722	0.148177	2206	tags=34%, list=11%, signal=30%	HTR2A/SLC22A2/NOS1/NPY2R/KCNB1/P2RX1/FFAR3/P2RY12/KCNA2/ITGB3/SLC22A3/GDNF/SYT6/CXCL12/SYT3/LILRB1/ADRA2A/MAOB/SLC18A1/DRD2/SYT12/SYT4/SYT11/SLC6A2/SLC18A2/OXT/SNCA
GOBP_NEGATIVE_REGULATION_OF_EXTRINSIC_APOPTOTIC_SIGNALING_PATHWAY	GOBP_NEGATIVE_REGULATION_OF_EXTRINSIC_APOPTOTIC_SIGNALING_PATHWAY	101	0.525734	1.47162	0.0263158	0.179722	0.148177	4255	tags=29%, list=22%, signal=22%	IGF1/SCRT2/FGF10/HGF/FAIM2/SFRP2/SCG2/GDNF/EYA1/PF4/CSF2/FASLG/ICAM1/EYA4/TNF/THBS1/FAS/GATA1/NOS3/FYN/ITPRIP/SERPINE1/SNAI2/BMP4/TNFAIP3/ITGAV/TGFBR1/HMOX1/ACVR1
GOBP_NEGATIVE_REGULATION_OF_MYELOID_CELL_DIFFERENTIATION	GOBP_NEGATIVE_REGULATION_OF_MYELOID_CELL_DIFFERENTIATION	91	0.542363	1.48398	0.0263158	0.179722	0.148177	4007	tags=29%, list=21%, signal=23%	ADIPOQ/SFRP1/LRRC17/LILRB4/FBN1/LILRB3/INHBA/LTF/LILRB1/GPR55/GPR68/PF4/CCL3/GPR171/ZBTB16/FSTL3/C1QC/H4C6/MAFB/CDK6/TAL1/DLL1/LYN/ZBTB46/TLR4/KLF13
GOBP_NEGATIVE_REGULATION_OF_NF_KAPPAB_TRANSCRIPTION_FACTOR_ACTIVITY	GOBP_NEGATIVE_REGULATION_OF_NF_KAPPAB_TRANSCRIPTION_FACTOR_ACTIVITY	84	0.519137	1.40268	0.0263158	0.179722	0.148177	2612	tags=19%, list=14%, signal=17%	NLRP3/IL10/NLRP12/CMKLR1/PTGIS/ACOD1/TMIGD3/TCEAL7/CYP1B1/HAVCR2/NOD2/FOXP3/NLRC3/GFI1/CD200/IRAK3
GOBP_NEGATIVE_REGULATION_OF_VASCULATURE_DEVELOPMENT	GOBP_NEGATIVE_REGULATION_OF_VASCULATURE_DEVELOPMENT	99	0.519079	1.44336	0.0263158	0.179722	0.148177	4181	tags=41%, list=22%, signal=33%	ANGPTL7/TNMD/SULF1/TGFB2/CCR2/ISM1/THBS4/NPPB/DCN/EMILIN1/THBS2/PF4/FASLG/NPR1/CREB3L1/TEK/STAB1/PRL/ADAMTS9/SERPINF1/TNF/CXCL10/TIE1/THBS1/ECSCR/CLDN5/VASH1/ADGRB3/ADGRB1/KLF2/SERPINE1/HSPG2/SPARC/PLK2/HHEX/ADAMTS1/PTN/GPR4/COL4A2/SPRED1/HLA-G
GOBP_ODONTOGENESIS_OF_DENTIN_CONTAINING_TOOTH	GOBP_ODONTOGENESIS_OF_DENTIN_CONTAINING_TOOTH	84	0.550888	1.48847	0.0263158	0.179722	0.148177	3938	tags=42%, list=21%, signal=33%	KLK5/RSPO2/AMBN/MMP20/HAND2/HAND1/FGF10/FAM20A/GLI2/KLK4/ODAPH/GNAO1/TNC/NGFR/FAM20C/PDGFRA/SLC24A4/LEF1/DLX2/AMTN/CSF1/LHX8/TNFRSF11B/DLX1/CSF3R/HTRA1/FGF8/GLI3/MSX1/SERPINE1/SOSTDC1/BMP4/ENAM/FST/RELT
GOBP_PHOSPHOLIPASE_C_ACTIVATING_G_PROTEIN_COUPLED_RECEPTOR_SIGNALING_PATHWAY	GOBP_PHOSPHOLIPASE_C_ACTIVATING_G_PROTEIN_COUPLED_RECEPTOR_SIGNALING_PATHWAY	101	0.511878	1.43284	0.0263158	0.179722	0.148177	3369	tags=49%, list=18%, signal=40%	HTR2A/CHRM2/PTGER3/FPR2/FPR1/ADRA1D/LPAR4/P2RY12/C5AR2/ACTN2/CMKLR1/GRP/AGTR1/ADRA1A/PTH1R/GPR65/NMUR1/C3AR1/F2RL2/HCRTR2/CHRM1/ADRA2A/FPR3/P2RY10/NPR3/GRM5/GPR174/GPR55/DRD2/P2RY6/ADRA1B/C5AR1/GPR17/TACR1/TGM2/HTR2B/P2RY8/F2RL3/CX3CR1/F2R/GRM1/GPR33/S1PR1/AGT/ESR1/GPR18/HRH1/DRD5/GRPR
GOBP_POSITIVE_REGULATION_OF_JNK_CASCADE	GOBP_POSITIVE_REGULATION_OF_JNK_CASCADE	84	0.565492	1.52793	0.0263158	0.179722	0.148177	4457	tags=37%, list=23%, signal=28%	MMP8/CCL21/NCF1/FCGR2B/TNFRSF19/SH3RF3/SLAMF1/CCL19/NOD2/SEMA3A/CD27/RASGRP1/WNT7A/TNF/TNFSF11/CCN2/SH3RF2/SERPINF2/TRAF1/FLT4/WNT16/GADD45B/TLR4/TPD52L1/FGF19/CARD9/EDA2R/FZD7/EDAR/IL1B/MAPK8IP1
GOBP_REGULATION_OF_ACTIN_FILAMENT_BUNDLE_ASSEMBLY	GOBP_REGULATION_OF_ACTIN_FILAMENT_BUNDLE_ASSEMBLY	98	0.523164	1.44936	0.0263158	0.179722	0.148177	5213	tags=45%, list=27%, signal=33%	MYOC/SHANK1/SFRP1/NOX4/GPR65/TGFB3/PLEK/SYNPO2/FERMT2/CORO2B/WAS/WNT11/CGNL1/CCN2/SYNPO2L/NRP1/TPM1/S1PR1/SYNPO/CCDC88A/ARHGEF10/CX3CL1/SERPINF2/ARHGAP28/FLNA/DLC1/PHLDB2/FRMD7/LPAR1/SORBS3/ARHGEF15/TGFBR1/S100A10/SHANK3/FHOD1/WNT4/EVL/RDX/RGCC/LIMK1/CD47/ABL1/PPM1F/RHOC
GOBP_REGULATION_OF_LEUKOCYTE_APOPTOTIC_PROCESS	GOBP_REGULATION_OF_LEUKOCYTE_APOPTOTIC_PROCESS	79	0.552215	1.50603	0.0263158	0.179722	0.148177	4012	tags=41%, list=21%, signal=32%	IL10/CCL21/BLK/PTCRA/BIRC7/IL7R/BTK/CXCL12/LILRB1/CCL19/PDCD1/AXL/NOD2/CD3G/CD27/PIK3CD/CD274/MEF2C/IDO1/GAS6/GIMAP8/JAK3/CCL5/PRKCQ/LGALS14/KITLG/ADA/HCLS1/LYN/BMP4/CDKN2A/ANXA1
GOBP_REGULATION_OF_MUSCLE_ADAPTATION	GOBP_REGULATION_OF_MUSCLE_ADAPTATION	79	0.541052	1.47559	0.0263158	0.179722	0.148177	3480	tags=29%, list=18%, signal=24%	IGF1/PI16/GATA5/RGS4/HAND2/SGCA/ADRA1A/MLIP/AKAP6/LMCD1/TRPC3/HAMP/NR4A3/TRIM63/IGFBP5/RGS2/BMP10/FBXO32/ACTN3/NOS3/AGT/TNFRSF1B/EDN1
GOBP_REGULATION_OF_POSTSYNAPTIC_MEMBRANE_NEUROTRANSMITTER_RECEPTOR_LEVELS	GOBP_REGULATION_OF_POSTSYNAPTIC_MEMBRANE_NEUROTRANSMITTER_RECEPTOR_LEVELS	60	0.571683	1.47007	0.0263158	0.179722	0.148177	3278	tags=25%, list=17%, signal=21%	CACNG7/CACNG8/GSG1L/GPC6/CACNG5/CACNG2/ITGB3/GRIP2/STX1B/SNAP25/DNM1/SHISA6/TAMALIN/GPC4/DNM3
GOBP_REGULATION_OF_RHO_PROTEIN_SIGNAL_TRANSDUCTION	GOBP_REGULATION_OF_RHO_PROTEIN_SIGNAL_TRANSDUCTION	83	0.565476	1.51985	0.0263158	0.179722	0.148177	4564	tags=43%, list=24%, signal=33%	MYOC/LPAR4/RIT2/ADRA1A/GPR65/F2RL2/P2RY10/GPR174/GPR55/RASGRF1/RASGRF2/GPR17/STARD8/PDGFRB/STARD13/HEG1/P2RY8/F2RL3/RIPOR2/COL3A1/F2R/SYNPO2L/ARHGEF25/NRP1/APOE/GPR18/ARHGEF10/KANK2/DLC1/LPAR1/GPR20/GPR4/ABL2/ARHGEF3/PRAG1/RASIP1
GOBP_REGULATION_OF_STRIATED_MUSCLE_CELL_DIFFERENTIATION	GOBP_REGULATION_OF_STRIATED_MUSCLE_CELL_DIFFERENTIATION	79	0.553424	1.50933	0.0263158	0.179722	0.148177	4396	tags=42%, list=23%, signal=32%	IGF1/PI16/RGS4/GREM1/PLPP7/NKX2-5/RBM24/MYF5/SHOX2/AKAP6/MYOCD/TMEM119/NRG1/HDAC9/CYP26B1/MEF2C/HAMP/BDNF/BHLHA15/RGS2/BMP10/LMOD3/MSX1/EDN1/DLL1/BMP4/MYF6/CCN3/HDAC4/FZD7/TGFB1/MMP14/ARRB2
GOBP_TRANSITION_METAL_ION_HOMEOSTASIS	GOBP_TRANSITION_METAL_ION_HOMEOSTASIS	135	0.465269	1.33853	0.0263158	0.179722	0.148177	3376	tags=24%, list=18%, signal=20%	MT1B/PRND/MT1M/HEPH/SCARA5/MT1A/LTF/SLC11A1/SLC39A12/IFNG/HEPHL1/MT1HL1/MELTF/SLC30A4/MT1H/STEAP4/CYBRD1/SLC31A2/MT1G/HAMP/BMP6/ERFE/MT1E/SLC39A14/LCK/TMC8/MT4/MT2A/MT1X/SLC6A9/NOX5/SLC39A8/S100A8
GOCC_AZUROPHIL_GRANULE_LUMEN	GOCC_AZUROPHIL_GRANULE_LUMEN	91	0.539431	1.47596	0.0263158	0.179722	0.148177	4140	tags=25%, list=22%, signal=20%	BPI/SERPINA3/CTSG/RNASE2/RETN/ELANE/MNDA/MPO/PRSS57/AZU1/RNASE3/S100A7/PADI2/C3/ORM2/LYZ/CPPED1/ARSB/TXNDC5/DEFA3/ARHGAP45/CTSC/ADA2
GOMF_PROTEIN_TYROSINE_KINASE_BINDING	GOMF_PROTEIN_TYROSINE_KINASE_BINDING	98	0.511014	1.4157	0.0263158	0.179722	0.148177	4527	tags=32%, list=24%, signal=24%	MYOC/NOX4/FCRL3/GDNF/GRM5/TRAT1/STAP1/DOK2/SHC4/ITGAX/CASS4/PHYHIP/NRG1/TREM2/DSCAM/ANGPT1/SIRPA/CD247/CD2/GAS6/CD4/SH2B3/DOCK4/NRTN/CDH5/SHC2/FLT3LG/ACVR1/PTPN14/PITPNM2/TRIM6
GOBP_ACTIVATION_OF_CYSTEINE_TYPE_ENDOPEPTIDASE_ACTIVITY_INVOLVED_IN_APOPTOTIC_PROCESS	GOBP_ACTIVATION_OF_CYSTEINE_TYPE_ENDOPEPTIDASE_ACTIVITY_INVOLVED_IN_APOPTOTIC_PROCESS	86	0.506007	1.36841	0.0266667	0.179722	0.148177	3439	tags=21%, list=18%, signal=17%	SLC22A2/P2RX1/NLRP12/NGFR/NGF/KHDC1L/FASLG/NLRC4/SNCA/TNF/F3/FAS/F2R/LCK/LAPTM5/KHDC1/S100A8/DLC1
GOBP_FOCAL_ADHESION_ASSEMBLY	GOBP_FOCAL_ADHESION_ASSEMBLY	85	0.532233	1.43283	0.0266667	0.179722	0.148177	5427	tags=51%, list=28%, signal=36%	MYOC/GREM1/SFRP1/ACTN2/FMN1/EPHA3/COL16A1/SORBS1/FERMT2/CORO2B/TEK/THY1/FAM107A/THSD1/THBS1/ACTN3/PTPRJ/NRP1/ACVRL1/GPM6B/LRP1/DLC1/ACTN1/PHLDB2/PEAK1/ITGA2/MACF1/APOD/CORO1C/S100A10/RHOD/MMP14/MAP4K4/WNT4/DUSP3/VCL/ABL1/PPM1F/KDR/BCL2/DUSP22/AJUBA/DAPK3
GOBP_HEART_GROWTH	GOBP_HEART_GROWTH	82	0.564747	1.51497	0.0266667	0.179722	0.148177	4936	tags=48%, list=26%, signal=35%	IGF1/WT1/PI16/RGS4/NOG/WNT2/ZFPM2/ADRA1A/GLI1/TGFB2/FGF2/FOXC2/AKAP6/GATA6/TBX5/KCNK2/HEG1/MEF2C/HAMP/RGS2/BMP10/TENM4/TBX20/S1PR1/EDN1/SORBS2/FGF20/MAPK11/GATA4/ACACB/TGFBR1/BASP1/TGFBR2/DUSP9/RBP4/AKAP13/PDLIM5/HEY2/SMAD1
GOBP_HOMOTYPIC_CELL_CELL_ADHESION	GOBP_HOMOTYPIC_CELL_CELL_ADHESION	85	0.556398	1.49788	0.0266667	0.179722	0.148177	3870	tags=36%, list=20%, signal=29%	COMP/P2RY12/BLK/ITGB3/PRKG1/PDGFRA/C1QTNF1/SERPINE2/TSPAN32/PLEK/PDPN/PIK3CG/MEGF10/FN1/FERMT3/ADAMTS18/TNFSF11/XG/PLAUR/CCL5/PRKCQ/GATA1/STXBP1/SH2B3/MYL9/ILK/FLNA/GP1BA/LGALS1/LYN/DSC2
GOBP_INTERFERON_GAMMA_MEDIATED_SIGNALING_PATHWAY	GOBP_INTERFERON_GAMMA_MEDIATED_SIGNALING_PATHWAY	88	0.554879	1.50431	0.0266667	0.179722	0.148177	4228	tags=38%, list=22%, signal=29%	CAMK2A/FCGR1B/NCAM1/FCGR1A/IRF8/IRF4/HCK/VCAM1/IFNG/IFI30/HLA-DQA1/ICAM1/HLA-DQB2/HLA-DQA2/CIITA/HLA-DPA1/HLA-DQB1/MT2A/IRGM/HLA-DPB1/SOCS1/NLRC5/PTAFR/TRIM22/HLA-DRB5/CD44/GBP1/HLA-DRB1/HLA-F/HLA-DRA/SOCS3/HLA-G/JAK2
GOBP_LYSOSOME_LOCALIZATION	GOBP_LYSOSOME_LOCALIZATION	74	0.546077	1.45837	0.0266667	0.179722	0.148177	2922	tags=23%, list=15%, signal=20%	PTGDR/BLK/CD84/BTK/IL13/CD300A/LAT2/PIK3CG/PTGDS/MILR1/ADGRE2/IL13RA2/PIK3CD/NR4A3/FOXF1/CLNK/STXBP1
GOBP_MYOBLAST_DIFFERENTIATION	GOBP_MYOBLAST_DIFFERENTIATION	80	0.543596	1.46577	0.0266667	0.179722	0.148177	4257	tags=42%, list=22%, signal=33%	IGF1/GREM1/BOC/FGF6/PRICKLE1/RANBP3L/RBM24/MYF5/MYOCD/CMTM5/SOX8/CXCL9/MEGF10/NRG1/KLHL41/ANKRD2/MEF2C/RIPOR2/TNF/CXCL10/CDON/MAPK12/SOX9/TBXT/DLL1/ISL1/EID2B/LGALS1/SOSTDC1/BMP4/KCNAB1/MYF6/TGFB1/NMRK2
GOBP_NEGATIVE_REGULATION_OF_CHEMOTAXIS	GOBP_NEGATIVE_REGULATION_OF_CHEMOTAXIS	58	0.566004	1.44061	0.0266667	0.179722	0.148177	4375	tags=45%, list=23%, signal=35%	GREM1/SLIT2/C5AR2/DPP4/ELANE/SLAMF8/STAP1/SEMA5B/SEMA3A/CXCL13/AIF1/KLRC4-KLRK1/PADI2/CCL2/THBS1/NRP1/SEMA3D/SEMA6B/PTPRO/RIN3/NBL1/SEMA3G/SEMA6D/CCN3/C5/DUSP1
GOBP_NEGATIVE_REGULATION_OF_PROTEIN_BINDING	GOBP_NEGATIVE_REGULATION_OF_PROTEIN_BINDING	93	0.504255	1.38331	0.0266667	0.179722	0.148177	4401	tags=33%, list=23%, signal=26%	ADIPOQ/XIRP1/CCL23/NOG/IL10/DACT1/LRRK2/WFIKKN2/ITGA4/BAG2/LEF1/CARD18/IFIT2/PCSK9/IFIT1/TMC8/DAB2/CAV1/NES/CFHR1/CRMP1/CAMK1/PDGFB/DISC1/ACE/FRMD7/NFATC4/MAP2/ADRB2/ARRB2/NKX3-1
GOBP_NEGATIVE_REGULATION_OF_TRANSPORTER_ACTIVITY	GOBP_NEGATIVE_REGULATION_OF_TRANSPORTER_ACTIVITY	75	0.560722	1.49378	0.0266667	0.179722	0.148177	3227	tags=32%, list=17%, signal=27%	CASQ2/ATP1A2/PLN/ACTN2/KCNE4/TWIST1/ADRA2A/KCNE1/DRD2/RRAD/REM1/MMP9/GEM/TRDN/SNCA/KCNE1B/KCNE5/HECW1/SLN/PCSK9/EPHB2/CAV1/SLC6A9/CLIC2
GOBP_POSITIVE_REGULATION_OF_AXONOGENESIS	GOBP_POSITIVE_REGULATION_OF_AXONOGENESIS	78	0.553894	1.50449	0.0266667	0.179722	0.148177	3231	tags=27%, list=17%, signal=22%	PLXNA4/L1CAM/NEFL/SLIT2/ISLR2/NTN1/CXCL12/NGFR/SHOX2/PLXNC1/NGF/MAP1B/TRPV2/FN1/DSCAM/BDNF/CHODL/NRP1/NTRK2/PLXND1/LRP1
GOBP_POSITIVE_REGULATION_OF_NEURON_PROJECTION_DEVELOPMENT	GOBP_POSITIVE_REGULATION_OF_NEURON_PROJECTION_DEVELOPMENT	147	0.479474	1.38607	0.0266667	0.179722	0.148177	4285	tags=31%, list=22%, signal=24%	TENM3/NEGR1/ANKRD1/HGF/ADCYAP1/ROR2/SCN1B/ROR1/RIT2/NTRK3/NTRK1/CNTN1/EPHA3/ALK/DPYSL3/BDNF/SERPINF1/TOX/RGS2/ZNF804A/CUX2/NTRK2/RET/FYN/APOE/TRIM67/STMN2/ARSB/FEZ1/LRP1/CX3CL1/CAMK1/ATP1B2/FLNA/ITPKA/P3H1/DISC1/LYN/NDNF/SCARF1/FZD1/PTN/ABL2/RELN/PRKD1
GOBP_REGULATION_OF_CYSTEINE_TYPE_ENDOPEPTIDASE_ACTIVITY	GOBP_REGULATION_OF_CYSTEINE_TYPE_ENDOPEPTIDASE_ACTIVITY	224	0.451118	1.36769	0.0266667	0.179722	0.148177	4401	tags=26%, list=23%, signal=20%	SLC22A2/BLID/MEFV/HGF/DPEP1/P2RX1/SFRP2/NLRP3/NLRP12/LTF/NGFR/NAIP/TNFSF14/NGF/CRYAB/MMP9/KHDC1L/FASLG/CST7/CD27/NLRC4/GPER1/CARD18/SNCA/CLEC7A/GRIN2A/GAS6/TNF/RFPL1/CCN2/SERPINB9/F3/THBS1/FAS/F2R/PLAUR/LCK/BIRC3/FYN/CCN1/LAPTM5/KHDC1/S100A8/DLC1/PSMB9/CD44/AIM2/UACA/CASP1/SOX7/ADORA2A/CARD9/GSN/IFI16/JAK2/LAMP3/ARRB2/NKX3-1
GOBP_REGULATION_OF_GLUCOSE_TRANSMEMBRANE_TRANSPORT	GOBP_REGULATION_OF_GLUCOSE_TRANSMEMBRANE_TRANSPORT	73	0.550813	1.46448	0.0266667	0.179722	0.148177	2486	tags=22%, list=13%, signal=19%	ADIPOQ/OSTN/IGF1/GIP/ENPP1/PID1/EDNRA/SORBS1/CLIP3/PRKCB/NR4A3/GH1/ERFE/C3/LEP/TNF
GOBP_REGULATION_OF_NEUROTRANSMITTER_RECEPTOR_ACTIVITY	GOBP_REGULATION_OF_NEUROTRANSMITTER_RECEPTOR_ACTIVITY	80	0.530187	1.42961	0.0266667	0.179722	0.148177	3123	tags=34%, list=16%, signal=28%	CACNG7/CACNG8/GSG1L/CRHBP/NEFL/SHANK1/CACNG5/ACTN2/CACNG2/NETO1/CCR2/RGS9/RASGRF1/RASGRF2/SHISA9/IFNG/GRIA3/NPTX1/DLGAP2/MEF2C/CCL2/GRIA4/GRIN2A/SHISA6/EPHB2/SLC6A9/BEGAIN
GOBP_REGULATION_OF_NIK_NF_KAPPAB_SIGNALING	GOBP_REGULATION_OF_NIK_NF_KAPPAB_SIGNALING	93	0.553346	1.51798	0.0266667	0.179722	0.148177	4638	tags=39%, list=24%, signal=30%	MMP8/GREM1/NLRP3/NLRP12/ADGRG3/SPHK1/TNFSF14/HAVCR2/PTPN22/CCL19/CD86/NOD2/IL12B/TREM2/CD27/TLR7/NLRC3/CD14/TNF/TLR2/ILK/LAPTM5/EDN1/C1QTNF3/C1QTNF4/TLR4/IL18R1/UACA/CCN3/PTP4A3/CYLD/EDAR/IL1B/EGFR/PYDC2/IL18
GOBP_REGULATION_OF_SODIUM_ION_TRANSPORT	GOBP_REGULATION_OF_SODIUM_ION_TRANSPORT	86	0.535281	1.44758	0.0266667	0.179722	0.148177	2808	tags=27%, list=15%, signal=23%	SCN2B/NOS1/NKAIN4/ATP1A2/SCN1B/FGF14/FXYD6/NETO1/NKX2-5/P2RX7/FXYD7/FXYD2/CNTN1/DRD2/SERPINE2/FXYD1/SCN3B/DMD/SLC8A1/SCN4B/HECW1/PCSK9/SPTBN4
GOBP_REGULATION_OF_SYNAPSE_ASSEMBLY	GOBP_REGULATION_OF_SYNAPSE_ASSEMBLY	93	0.545736	1.4971	0.0266667	0.179722	0.148177	4856	tags=51%, list=25%, signal=38%	SYNDIG1/GPC6/NTNG2/FLRT2/NTN1/PTPRD/CLSTN2/GRID2/NTRK1/LRFN5/SLITRK3/IL1RAPL1/OXT/MDGA1/LINGO2/MEF2C/SNCA/BDNF/WNT7A/NRXN1/CUX2/NTRK2/EPHB2/ADGRB3/TLR2/MUSK/IL1RAP/ADGRB1/SLITRK4/GPC4/LRRN3/LHFPL4/LRRC4B/LRRTM2/LRRTM1/OXTR/EPHB1/NLGN1/SLITRK2/TPBG/NLGN2/CBLN1/ADGRL2/EPHB3/GHRL/LRFN4/PDLIM5
GOBP_ROOF_OF_MOUTH_DEVELOPMENT	GOBP_ROOF_OF_MOUTH_DEVELOPMENT	86	0.527516	1.42658	0.0266667	0.179722	0.148177	3317	tags=33%, list=17%, signal=27%	BNC2/ALX4/HAND2/MEOX2/PRRX1/WNT9B/TGFB2/PKDCC/TWIST1/INHBA/MSC/WFIKKN2/TGFB3/PDGFRA/SNAI1/TCF21/SOX11/LEF1/LRRC32/WNT11/MMP25/LOXL3/WNT7A/CLDN5/EPHB2/GLI3/OSR2/MSX1
GOBP_VASOCONSTRICTION	GOBP_VASOCONSTRICTION	78	0.541907	1.47193	0.0266667	0.179722	0.148177	4023	tags=53%, list=21%, signal=42%	HTR2A/P2RX1/ATP1A2/COMP/ADRA1D/AGTR1/ADRA1A/HRH2/EDN3/ADRA2A/CD38/EDNRA/ADRA1B/HTR1D/TBXA2R/KCNA5/GJA5/SLC8A1/ICAM1/HTR2B/LEP/F2R/BDKRB2/AVPR2/CAV1/ACTA2/HTR1B/AGT/DOCK4/HRH1/AVPR1A/CHRM3/DRD5/PTAFR/EDN1/CRP/ACE/APLN/HTR7/DBH/OXTR
GOCC_BASEMENT_MEMBRANE	GOCC_BASEMENT_MEMBRANE	93	0.532574	1.46099	0.0266667	0.179722	0.148177	4519	tags=54%, list=24%, signal=41%	NTNG2/CCDC80/NTN1/FBN1/VWC2/HMCN1/COL8A2/COL8A1/TNC/NID2/LAMA1/NTNG1/THBS4/LAMA2/SMOC1/HMCN2/COL5A1/SMOC2/TGFBI/FN1/COL15A1/LAMA4/LOXL2/AMTN/SERPINF1/COL4A4/LAMA3/COL18A1/EFEMP2/APLP1/EGFLAM/NID1/HSPG2/SPARC/LAMC3/COL7A1/ADAMTS1/LAMC2/PTN/LAMB2/COL4A2/LOXL1/LAMB4/EGFL6/COL4A1/FGF9/TIMP1/FREM3/COL17A1/COL4A6
GOCC_POSTSYNAPTIC_DENSITY_MEMBRANE	GOCC_POSTSYNAPTIC_DENSITY_MEMBRANE	86	0.525434	1.42095	0.0266667	0.179722	0.148177	1439	tags=22%, list=7%, signal=21%	CACNG7/CACNG8/SYNDIG1/GSG1L/SORCS2/CACNG5/ACTN2/CACNG2/CLSTN2/NETO1/GRID2/LRFN5/CHRM1/SLITRK3/RGS9/GRM5/GRID1/CACNA1C/SHISA9
GOMF_TRANSMEMBRANE_RECEPTOR_PROTEIN_KINASE_ACTIVITY	GOMF_TRANSMEMBRANE_RECEPTOR_PROTEIN_KINASE_ACTIVITY	80	0.549549	1.48182	0.0266667	0.179722	0.148177	3747	tags=41%, list=20%, signal=33%	ROS1/ROR2/DDR2/EPHA5/EFEMP1/NTRK3/FLT3/NTRK1/NRP2/PDGFRA/FGFR1/CSF1R/EPHA3/AXL/PDGFRL/EPHA6/ALK/PDGFRB/TEK/AMHR2/TIE1/NRP1/NTRK2/EPHB2/RET/MUSK/ACVRL1/INSRR/TGFBR3L/BMPR1B/LTBP1/SOSTDC1/FLT4
GOBP_AMINE_TRANSPORT	GOBP_AMINE_TRANSPORT	94	0.531243	1.45627	0.027027	0.179722	0.148177	3017	tags=37%, list=16%, signal=32%	HTR2A/SLC22A2/NPY2R/TRH/RGS4/KCNB1/ATP1A2/FFAR3/P2RY12/KCNA2/NTSR1/SLC22A16/ADORA1/GDNF/SYT6/CXCL12/SYT3/ADRA2A/AQP9/SLC18A1/DRD2/SYT12/SYT4/TACR2/SYT11/SLC18A2/OXT/SNCA/LEP/KMO/RGS2/STXBP1/NPY5R/CHRNA4/HTR1B
GOBP_CARDIAC_MUSCLE_TISSUE_MORPHOGENESIS	GOBP_CARDIAC_MUSCLE_TISSUE_MORPHOGENESIS	56	0.560041	1.42687	0.027027	0.179722	0.148177	3010	tags=36%, list=16%, signal=30%	COL11A1/HAND1/MYL3/ACTC1/ANKRD1/NOG/WNT2/ZFPM2/TGFB2/NKX2-5/FOXC2/MYL2/NRG1/HEG1/RYR2/BMP10/TBX20/TPM1/MYBPC3/S1PR1
GOBP_CARDIAC_SEPTUM_DEVELOPMENT	GOBP_CARDIAC_SEPTUM_DEVELOPMENT	94	0.52731	1.44549	0.027027	0.179722	0.148177	4731	tags=44%, list=25%, signal=33%	HAND1/NOG/SLIT2/ZFPM2/ANK2/TGFB2/NKX2-5/ADAMTS6/NRP2/SALL1/GATA6/TBX5/STRA6/SOX11/GJA5/HEG1/WNT11/PDE2A/HEYL/TBX20/NRP1/RARB/CCN1/PLXND1/FGF8/ISL1/BMP4/GATA4/FZD2/LRP2/PARVA/TGFBR1/NOTCH2/SMO/SLIT3/ACVR1/SMAD7/TGFBR2/ENG/NDST1/PTK7
GOBP_CELL_COMMUNICATION_INVOLVED_IN_CARDIAC_CONDUCTION	GOBP_CELL_COMMUNICATION_INVOLVED_IN_CARDIAC_CONDUCTION	55	0.57482	1.45779	0.027027	0.179722	0.148177	3398	tags=42%, list=18%, signal=35%	CASQ2/ATP1A2/SCN1B/SCN10A/ANK2/KCNJ5/CACNA2D1/CACNA1C/CACNA1G/SCN3B/KCNA5/TRDN/GJA5/SLC8A1/TBX18/RYR2/SCN4B/KCNE5/CAV1/KCNJ3/ATP1B2/GJC1/FLNA
GOBP_CELLULAR_GLUCURONIDATION	GOBP_CELLULAR_GLUCURONIDATION	18	-0.842205	-1.96847	0.027027	0.179722	0.148177	1205	tags=61%, list=6%, signal=57%	UGT1A9/UGT2A3/UGT2B17/UGT1A4/UGT2B11/UGT1A1/UGT2B4/UGT2A1/UGT2B15/UGT2B28/UGT2A2
GOBP_HISTONE_ARGININE_METHYLATION	GOBP_HISTONE_ARGININE_METHYLATION	11	-0.740939	-1.56195	0.027027	0.179722	0.148177	570	tags=27%, list=3%, signal=26%	PRMT7/NR1H4/PRDM14
GOBP_NEGATIVE_REGULATION_OF_EXECUTION_PHASE_OF_APOPTOSIS	GOBP_NEGATIVE_REGULATION_OF_EXECUTION_PHASE_OF_APOPTOSIS	19	-0.704242	-1.67582	0.027027	0.179722	0.148177	1791	tags=47%, list=9%, signal=43%	FZD3/MTRNR2L8/MTRNR2L12/MTRNR2L5/MTRNR2L6/MTRNR2L10/MTRNR2L13/MTRNR2L3/MTRNR2L11
GOBP_NEGATIVE_REGULATION_OF_EXOCYTOSIS	GOBP_NEGATIVE_REGULATION_OF_EXOCYTOSIS	30	0.681207	1.57693	0.027027	0.179722	0.148177	4224	tags=47%, list=22%, signal=36%	CD84/CCR2/FCGR2B/ADRA2A/SYT4/CD300A/IL1RAPL1/IL13RA2/SNCA/FOXF1/STXBP6/HLA-F/ANXA1/HMOX1
GOBP_NEGATIVE_REGULATION_OF_SMALL_GTPASE_MEDIATED_SIGNAL_TRANSDUCTION	GOBP_NEGATIVE_REGULATION_OF_SMALL_GTPASE_MEDIATED_SIGNAL_TRANSDUCTION	56	0.565241	1.44012	0.027027	0.179722	0.148177	3439	tags=29%, list=18%, signal=24%	MYOC/SLIT2/ADRA1A/TGFB2/ARHGAP24/RASA3/HEG1/RASAL3/TIMP2/RIPOR2/CGNL1/STMN3/EPHB2/ARHGAP25/TRIM67/DLC1
GOBP_OXIDATIVE_DEMETHYLATION	GOBP_OXIDATIVE_DEMETHYLATION	19	-0.734408	-1.74761	0.027027	0.179722	0.148177	1701	tags=63%, list=9%, signal=58%	ALKBH2/TDG/CYP3A4/TET2/TET3/CYP3A7/CYP3A43/CYP2D6/CYP2C8/CYP3A5/CYP1A2/CYP2C9
GOBP_POSITIVE_REGULATION_OF_MRNA_SPLICING_VIA_SPLICEOSOME	GOBP_POSITIVE_REGULATION_OF_MRNA_SPLICING_VIA_SPLICEOSOME	23	-0.709069	-1.85184	0.027027	0.179722	0.148177	668	tags=30%, list=3%, signal=29%	SNRNP70/RBMXL1/CIRBP/TRA2A/CELF3/SLC39A5/STH
GOBP_REGULATION_OF_BIOMINERALIZATION	GOBP_REGULATION_OF_BIOMINERALIZATION	94	0.500317	1.37149	0.027027	0.179722	0.148177	4255	tags=53%, list=22%, signal=42%	OMD/MMP20/RFLNA/GREM1/COMP/DDR2/ODAPH/ASPN/PKDCC/TWIST1/P2RX7/ENPP1/LTF/TGFB3/TMEM119/CCL3/FBLN7/CCR1/SLC8A1/MEF2C/AMTN/BMP6/ECM1/STATH/PHOSPHO1/GAS6/RFLNB/ANKH/GATA1/SGMS2/MGP/NOS3/SRGN/S1PR1/GPM6B/CCN1/SOX9/OSR2/BMP2K/KL/BMPR1B/BMP4/ENAM/IFITM5/PTN/ADRB2/FBN2/WNT6/TGFB1/ACVR1
GOBP_REGULATION_OF_CELL_SIZE	GOBP_REGULATION_OF_CELL_SIZE	173	0.453114	1.31913	0.027027	0.179722	0.148177	4931	tags=34%, list=26%, signal=26%	PLXNA4/L1CAM/ISLR2/NTN1/KCNMA1/SCT/IL7R/CXCL12/P2RX7/PRR16/OLFM1/MAG/NGF/SEMA5B/PLEK/SEMA3A/MAP1B/TRPV2/FN1/DSCAM/AKT3/VAV1/TNR/BDNF/NRCAM/SPP1/SCTR/NRP1/DPYSL2/DRAXIN/SEMA3D/SLC12A8/RET/SEMA6B/APOE/LRP1/ARHGAP4/MSN/EDN1/DISC1/SEMA3G/MACF1/MAP2/SEMA6D/SHTN1/SHANK3/DBN1/SLC12A5/FGF13/POU4F2/RDX/AQP1/MT3/CDK5R1/TRIM46/SLC12A4/LIMK1/SEMA3B/TTL
GOBP_REGULATION_OF_HEART_RATE	GOBP_REGULATION_OF_HEART_RATE	94	0.546232	1.49735	0.027027	0.179722	0.148177	3872	tags=46%, list=20%, signal=37%	SCN2B/RGS4/CASQ2/PLN/ADRA1D/SCN1B/SCN10A/KCNE4/ADRA1A/ANK2/KCNJ5/EDN3/KCNE1/DRD2/CACNA2D1/CACNA1C/ADRA1B/CACNA1G/SEMA3A/SCN3B/BIN1/POPDC2/DMD/KCNA5/SLC8A1/OXT/RYR2/SPX/SCN4B/KCNE1B/KCNE5/KCNH2/SPTBN4/BVES/TPM1/CAV1/KCNJ3/AVPR1A/EDN1/ADA/ISL1/DSC2/KCND3
GOBP_REGULATION_OF_LIPASE_ACTIVITY	GOBP_REGULATION_OF_LIPASE_ACTIVITY	95	0.51295	1.40832	0.027027	0.179722	0.148177	3377	tags=40%, list=18%, signal=33%	HTR2A/PLA2G5/RASGRP4/P2RY12/AGTR1/ADRA1A/FGF2/NTRK3/NMUR1/APOA4/ITK/PDGFRA/GPR55/FGFR1/EDNRA/P2RY6/CD86/C5AR1/LPL/PCSK5/GPIHBP1/HDAC9/PDGFRB/APOC2/SNCA/HTR2B/BDNF/PLCB2/RGS2/S1PR4/CCL5/NTRK2/CCN1/ESR1/LRP1/AVPR1A/SELE/PTAFR
GOBP_SKELETAL_SYSTEM_MORPHOGENESIS	GOBP_SKELETAL_SYSTEM_MORPHOGENESIS	211	0.463665	1.38306	0.027027	0.179722	0.148177	3478	tags=31%, list=18%, signal=26%	COL11A1/ALX4/RFLNA/SFRP4/GREM1/PRRX1/NOG/SFRP1/COMP/ROR2/SFRP2/WNT9B/FGF6/DCANP1/CDX1/TIFAB/MMP16/TWIST1/TBX4/FOXC2/LTF/FMN1/MYF5/SHOX2/LHX1/TGFB3/PDGFRA/FGFR1/CHST11/COL13A1/TMEM119/PAX5/FGF18/SOX11/CYP26B1/TEK/HHIP/ANXA6/DLX2/MEF2C/NKX3-2/BMP6/RAB23/PHOSPHO1/SP5/WNT7A/SOX5/CCN2/COL1A1/RFLNB/MMP2/BMP1/MGP/HAS2/CSGALNACT1/RARB/MMP13/FGF8/GLI3/SOX9/OSR2/MSX1/GSC/AXIN2/STC1
GOBP_SPERMATID_NUCLEUS_DIFFERENTIATION	GOBP_SPERMATID_NUCLEUS_DIFFERENTIATION	19	-0.743949	-1.77031	0.027027	0.179722	0.148177	933	tags=26%, list=5%, signal=25%	SYCP3/TNP2/PIWIL1/SYCP1/H2BC1
GOBP_SULFUR_COMPOUND_CATABOLIC_PROCESS	GOBP_SULFUR_COMPOUND_CATABOLIC_PROCESS	55	0.56631	1.43621	0.027027	0.179722	0.148177	3238	tags=33%, list=17%, signal=27%	KERA/OMD/OGN/DPEP1/PRELP/GGTLC1/VCAN/CDO1/DCN/GGT5/FMOD/GGTLC2/LUM/ACAN/CSPG4/BGN/ARSB/GGT1
GOBP_URONIC_ACID_METABOLIC_PROCESS	GOBP_URONIC_ACID_METABOLIC_PROCESS	23	-0.813302	-2.12406	0.027027	0.179722	0.148177	1205	tags=48%, list=6%, signal=45%	UGT1A9/UGT2A3/UGT2B17/UGT1A4/UGT2B11/UGT1A1/UGT2B4/UGT2A1/UGT2B15/UGT2B28/UGT2A2
GOCC_KERATIN_FILAMENT	GOCC_KERATIN_FILAMENT	94	0.535268	1.4673	0.027027	0.179722	0.148177	3655	tags=52%, list=19%, signal=42%	KRTAP4-3/KRTAP4-4/KRTAP2-4/KRTAP9-8/KRTAP9-4/KRTAP9-3/KRTAP4-12/KRTAP24-1/KRTAP4-6/KRTAP4-11/KRTAP5-2/KRTAP2-3/KRTAP3-3/KRTAP4-5/KRTAP9-9/KRTAP4-2/KRT85/KRTAP1-4/KRT81/KRTAP1-3/KRTAP9-7/KRT75/KRTAP4-8/KRTAP1-1/KRT6B/KRT79/KRTAP4-9/KRT84/KRTAP12-3/GPER1/KRTAP10-10/KRT6C/KRT14/KRTAP2-1/KRTAP3-1/KRT73/KRTAP16-1/KRTAP9-6/KRT6A/KRT2/KRT71/KRTAP3-2/KRT83/KRTAP5-1/KRT74/KRTAP1-5/CASP14/KRTAP9-2/KRT86
GOCC_TRANSCRIPTIONALLY_ACTIVE_CHROMATIN	GOCC_TRANSCRIPTIONALLY_ACTIVE_CHROMATIN	23	-0.691449	-1.80582	0.027027	0.179722	0.148177	29	tags=9%, list=0%, signal=9%	ZC3H8/H2AB2
GOMF_SODIUM_PHOSPHATE_SYMPORTER_ACTIVITY	GOMF_SODIUM_PHOSPHATE_SYMPORTER_ACTIVITY	11	-0.754011	-1.5895	0.027027	0.179722	0.148177	276	tags=55%, list=1%, signal=54%	SLC34A1/SLC17A2/SLC34A3/SLC17A3/SLC17A4/SLC17A1
GOBP_CARDIAC_MUSCLE_CELL_ACTION_POTENTIAL	GOBP_CARDIAC_MUSCLE_CELL_ACTION_POTENTIAL	72	0.549932	1.4501	0.0273973	0.179722	0.148177	3398	tags=40%, list=18%, signal=33%	SCN2B/ATP1A2/SCN1B/SCN10A/KCNE4/ANK2/KCNJ5/KCNE1/CACNA2D1/CACNA1C/KCNJ8/CACNA1G/SCN3B/BIN1/DMD/KCNA5/GJA5/SLC8A1/TBX18/RYR2/SCN4B/KCNE1B/KCNE5/KCNH2/CAV1/KCNJ3/HCN2/GJC1/FLNA
GOBP_NEGATIVE_REGULATION_OF_CALCIUM_ION_TRANSMEMBRANE_TRANSPORT	GOBP_NEGATIVE_REGULATION_OF_CALCIUM_ION_TRANSMEMBRANE_TRANSPORT	36	0.66165	1.60903	0.0273973	0.179722	0.148177	2574	tags=33%, list=13%, signal=29%	CASQ2/ATP1A2/PLN/NTSR1/ADRA2A/DRD2/RRAD/REM1/GEM/BIN1/TRDN/SLN
GOBP_NEUROTRANSMITTER_TRANSPORT	GOBP_NEUROTRANSMITTER_TRANSPORT	208	0.445476	1.32732	0.0273973	0.179722	0.148177	3686	tags=31%, list=19%, signal=25%	CAMK2A/HTR2A/SLC22A2/NOS1/CPLX3/PRKCG/NRXN2/P2RX1/ATP1A2/ITGB3/SLC22A3/ADRA1A/GDNF/SYT6/LRRK2/ADRA2A/STX1B/SLC18A3/SLC18A1/DRD2/SYT12/PPFIA2/SLC6A17/SLC6A7/SLC32A1/SYT4/TACR2/SYT11/SLC6A2/SLC18A2/GABRA2/SNAP25/SLC17A7/GPER1/STX2/SV2B/PRKCB/GRIN3A/MEF2C/SNCA/SYN1/CADPS/KMO/WNT7A/SLC6A15/STX11/NRXN1/SYN3/KCNJ10/STXBP1/HTR1B/BACE1/GPM6B/SLC6A9/ASIC1/BRSK1/STX19/RIMS1/SLC1A3/GRIK5/MCTP1/DOC2B/SLC6A5/…
GOBP_POSITIVE_REGULATION_OF_B_CELL_MEDIATED_IMMUNITY	GOBP_POSITIVE_REGULATION_OF_B_CELL_MEDIATED_IMMUNITY	38	0.645742	1.56366	0.0273973	0.179722	0.148177	2486	tags=29%, list=13%, signal=25%	FCER2/TNFSF4/BTK/CD28/LTA/CD226/PTPRC/NOD2/TBX21/C3/TNF
GOBP_POSITIVE_REGULATION_OF_GLIOGENESIS	GOBP_POSITIVE_REGULATION_OF_GLIOGENESIS	59	0.558405	1.41684	0.0273973	0.179722	0.148177	4425	tags=44%, list=23%, signal=34%	IL6/LTA/EGR2/MAG/SERPINE2/SOX8/BIN1/RNF112/IL34/TNF/ZNF365/LIF/TENM4/GJC2/TLR2/ETV5/PTPRZ1/CLCF1/TNFRSF1B/CXCR4/LYN/IL6ST/LRP2/PTN/TGFB1/IL1B
GOBP_POSITIVE_REGULATION_OF_LIPASE_ACTIVITY	GOBP_POSITIVE_REGULATION_OF_LIPASE_ACTIVITY	72	0.562062	1.48209	0.0273973	0.179722	0.148177	3377	tags=44%, list=18%, signal=37%	HTR2A/PLA2G5/RASGRP4/P2RY12/AGTR1/ADRA1A/FGF2/NTRK3/NMUR1/APOA4/ITK/PDGFRA/GPR55/FGFR1/EDNRA/P2RY6/CD86/C5AR1/GPIHBP1/PDGFRB/APOC2/HTR2B/BDNF/PLCB2/S1PR4/CCL5/NTRK2/CCN1/ESR1/AVPR1A/SELE/PTAFR
GOBP_POSITIVE_REGULATION_OF_MYELOID_LEUKOCYTE_DIFFERENTIATION	GOBP_POSITIVE_REGULATION_OF_MYELOID_LEUKOCYTE_DIFFERENTIATION	57	0.592424	1.49403	0.0273973	0.179722	0.148177	4569	tags=51%, list=24%, signal=39%	DCSTAMP/ROR2/OCSTAMP/GPR68/EVI2B/IFNG/PF4/IL12B/TREM2/CCR1/LEF1/IL34/CSF1/TNF/TNFSF11/CD4/TYROBP/SLC9B2/LIF/CD101/KITLG/HCLS1/HLA-DRB1/IL20/NOTCH2/TGFB1/KLF10/CD74/POU4F2
GOBP_POSITIVE_REGULATION_OF_RECEPTOR_MEDIATED_ENDOCYTOSIS	GOBP_POSITIVE_REGULATION_OF_RECEPTOR_MEDIATED_ENDOCYTOSIS	50	0.591088	1.4696	0.0273973	0.179722	0.148177	3732	tags=34%, list=19%, signal=27%	SFRP4/GREM1/APELA/SGIP1/CCL21/DRD2/CCL19/ANGPT1/C3/VTN/PCSK9/DAB2/EGF/SELE/SERPINE1/APLN/BICD1
GOBP_POSITIVE_REGULATION_OF_SYNAPSE_ASSEMBLY	GOBP_POSITIVE_REGULATION_OF_SYNAPSE_ASSEMBLY	57	0.571786	1.44199	0.0273973	0.179722	0.148177	4810	tags=56%, list=25%, signal=42%	SYNDIG1/FLRT2/PTPRD/CLSTN2/GRID2/NTRK1/SLITRK3/IL1RAPL1/OXT/LINGO2/BDNF/WNT7A/NRXN1/CUX2/NTRK2/EPHB2/ADGRB3/IL1RAP/ADGRB1/LRRN3/LRRC4B/LRRTM2/OXTR/EPHB1/NLGN1/SLITRK2/TPBG/NLGN2/CBLN1/ADGRL2/EPHB3/GHRL
GOBP_REGULATION_OF_NEUROTRANSMITTER_LEVELS	GOBP_REGULATION_OF_NEUROTRANSMITTER_LEVELS	209	0.461926	1.37556	0.0273973	0.179722	0.148177	4330	tags=33%, list=23%, signal=26%	CAMK2A/HTR2A/SLC22A2/NOS1/CPLX3/PRKCG/NRXN2/P2RX1/ATP1A2/ITGB3/SLC22A3/ADRA1A/GDNF/SYT6/LRRK2/MOXD1/ADRA2A/STX1B/MAOB/SLC18A3/SLC18A1/DRD2/SYT12/PPFIA2/SLC32A1/SYT4/TACR2/SYT11/SLC6A2/SLC18A2/GABRA2/SNAP25/GPER1/STX2/PRKCB/GRIN3A/MEF2C/SNCA/SYN1/CADPS/KMO/WNT7A/STX11/NRXN1/SYN3/KCNJ10/STXBP1/HTR1B/BACE1/GPM6B/ASIC1/BRSK1/STX19/RIMS1/SLC1A3/GRIK5/MCTP1/DOC2B/SLC6A5/ADORA2A/DBH/NCS1/PDE1B/NLGN1/CAC…
GOBP_REGULATION_OF_OXIDATIVE_STRESS_INDUCED_CELL_DEATH	GOBP_REGULATION_OF_OXIDATIVE_STRESS_INDUCED_CELL_DEATH	59	0.565683	1.43531	0.0273973	0.179722	0.148177	3846	tags=22%, list=20%, signal=18%	HGF/IL10/TLR6/LRRK2/VNN1/MMP3/NR4A3/GPR37/PAGE4/FYN/SOD2/GATA4/TLR4
GOBP_REGULATION_OF_T_HELPER_CELL_DIFFERENTIATION	GOBP_REGULATION_OF_T_HELPER_CELL_DIFFERENTIATION	38	0.641991	1.55458	0.0273973	0.179722	0.148177	2763	tags=39%, list=14%, signal=34%	NLRP3/TNFSF4/CD80/IL12RB1/CCL19/CD86/IRF4/IL27/TBX21/IL12B/TNFSF18/FOXP3/LOXL3/HLX/JAK3
GOBP_RESPONSE_TO_ETHANOL	GOBP_RESPONSE_TO_ETHANOL	126	0.484352	1.37343	0.0273973	0.179722	0.148177	3607	tags=32%, list=19%, signal=26%	ADIPOQ/TRH/RGS4/CCL7/ACTC1/CRHBP/PENK/ADCYAP1/NLRP3/KCNMB1/SLC2A4/CSF3/TNC/MAOB/CDO1/IL13/DRD2/CYBB/VCAM1/ADCY7/HTR3A/TBXA2R/SPI1/CD27/GRIN3A/CD14/HAMP/ICAM1/GRIN2A/LEP/CA3/KCNC2/RGS2/FYN/HTR1B/ITPR2/S100A8/OXCT1/SOD2/SPARC
GOBP_SARCOPLASMIC_RETICULUM_CALCIUM_ION_TRANSPORT	GOBP_SARCOPLASMIC_RETICULUM_CALCIUM_ION_TRANSPORT	38	0.658864	1.59543	0.0273973	0.179722	0.148177	2574	tags=37%, list=13%, signal=32%	DHRS7C/CASQ2/ATP1A2/PLN/ANK2/AKAP6/CACNA1C/CCR5/CCL3/DMD/TRDN/SLC8A1/RYR2/SLN
GOBP_SOMATIC_DIVERSIFICATION_OF_IMMUNE_RECEPTORS	GOBP_SOMATIC_DIVERSIFICATION_OF_IMMUNE_RECEPTORS	72	0.566205	1.49301	0.0273973	0.179722	0.148177	2666	tags=17%, list=14%, signal=14%	AICDA/CCR6/IL10/TNFSF4/RAG2/CD28/PTPRC/TBX21/CD40LG/LEF1/FOXP3/IL27RA
GOBP_VIRAL_GENOME_REPLICATION	GOBP_VIRAL_GENOME_REPLICATION	126	0.493887	1.40046	0.0273973	0.179722	0.148177	5295	tags=29%, list=28%, signal=21%	AICDA/CD209/HMGA2/LTF/CD28/CCL8/IFNL3/CCL2/GAS6/TNF/CXCR6/ADARB1/IFNB1/IFIT1/CCL5/RSAD2/ISG20/CLEC4M/IFITM2/IFITM1/STOM/IFITM3/IFI16/PIK3C2G/TRIM6/NFIA/IFI27/IFIT5/MX1/CXCL8/FBXL2/APOBEC3A/OASL/BST2/BCL2/ZBED1/OAS2
GOBP_WNT_SIGNALING_PATHWAY_CALCIUM_MODULATING_PATHWAY	GOBP_WNT_SIGNALING_PATHWAY_CALCIUM_MODULATING_PATHWAY	38	0.654353	1.58451	0.0273973	0.179722	0.148177	2611	tags=26%, list=14%, signal=23%	CAMK2A/GNAT2/ROR2/GNAO1/GNG2/PDE6G/LEF1/NFATC1/WNT11/PLCB2
GOCC_ACTIN_FILAMENT_BUNDLE	GOCC_ACTIN_FILAMENT_BUNDLE	72	0.559239	1.47464	0.0273973	0.179722	0.148177	3456	tags=36%, list=18%, signal=30%	XIRP1/RFLNA/ROR1/PDLIM3/NOX4/MYLK/CRYAB/PGM5/SORBS1/SYNPO2/FERMT2/PDLIM2/TEK/PDLIM4/PALLD/FAM107A/RFLNB/TPM1/ACTA1/MYL9/SYNPO/ILK/LDB3/PDLIM7/FLNA/ACTN1
GOCC_NEUROTRANSMITTER_RECEPTOR_COMPLEX	GOCC_NEUROTRANSMITTER_RECEPTOR_COMPLEX	50	0.590021	1.46695	0.0273973	0.179722	0.148177	4327	tags=50%, list=23%, signal=39%	CACNG7/CACNG8/SHANK1/OLFM3/CACNG5/HTR3B/CACNG2/VWC2/GRID2/SHISA9/HTR3A/GRIA3/GRIN3A/GRIA4/GRIN2A/SHISA6/OLFM2/GRIK5/GRIK2/CPT1C/NLGN1/GRIN3B/SHANK3/GRIA2/DLG4
GOMF_PROTEOGLYCAN_BINDING	GOMF_PROTEOGLYCAN_BINDING	36	0.664476	1.6159	0.0273973	0.179722	0.148177	4140	tags=75%, list=22%, signal=59%	HPSE2/SLIT2/COMP/PLA2G2D/TNC/COL5A3/PTPRC/COL5A1/AZU1/LPL/FBLN7/FN1/CTSK/FCN2/THBS1/HPSE/APOE/GPNMB/NID1/LRP1/FGF20/ITGA2/FST/CFH/PTN/CTSL/ADA2
GOBP_3_UTR_MEDIATED_MRNA_STABILIZATION	GOBP_3_UTR_MEDIATED_MRNA_STABILIZATION	24	-0.794174	-2.10238	0.0277778	0.179722	0.148177	411	tags=21%, list=2%, signal=20%	BOLL/DAZ4/DAZ2/DAZ3/DAZ1
[truncated: 492 more rows]

## Sheet: GO.KIRC
ID	Description	setSize	enrichmentScore	NES	pvalue	p.adjust	qvalues	rank	leading_edge	core_enrichment
[truncated: 697 more rows]

## Sheet: GO.LGG
ID	Description	setSize	enrichmentScore	NES	pvalue	p.adjust	qvalues	rank	leading_edge	core_enrichment
[truncated: 832 more rows]

[truncated: 5 more sheets: GO.UVM, KEGG.BLCA, KEGG.KIRC, KEGG.LGG, KEGG.UVM]
