# Supplementary material for: Prognostic and immunotherapeutic significance of mannose receptor C type II in 33 cancers: An integrated analysis
Source: Front Mol Biosci. 2022 Sep 14;9:951636. doi: 10.3389/fmolb.2022.951636 (PMC9519056; doi:10.3389/fmolb.2022.951636)
Supplement: Supplementary file 10 [file Table6.XLSX]

## Sheet: 18immuneCor.result
CancerType	Gene	B cells naive	B cells memory	Plasma cells	T cells CD8	T cells CD4 naive	T cells CD4 memory resting	T cells CD4 memory activated	T cells follicular helper	T cells regulatory (Tregs)	T cells gamma delta	NK cells resting	NK cells activated	Monocytes	Macrophages M0	Macrophages M1	Macrophages M2	Dendritic cells resting	Dendritic cells activated	Mast cells resting	Mast cells activated	Eosinophils	Neutrophils
ACC	MRC2	0.251205	1	0.258333	0.000854197	1	0.345507	0.0259412	0.0640571	0.071551	0.793452	0.959778	0.0113207	0.025777	0.232231	5.95453e-05	0.262735	0.215621	2.9485e-05	0.973728	0.819622	0.00895987	0.391122
BLCA	MRC2	0.739732	0.231964	0.12047	0.0215405	1	0.165294	0.555517	8.70122e-08	0.000661586	1	0.0261625	0.261252	0.0117395	0.00350806	0.045327	1.06632e-07	0.106862	0.000304994	0.00381791	0.806424	0.708921	0.0150646
BRCA	MRC2	1.32559e-06	1	0.000156463	0.465876	1	3.07477e-06	2.64909e-12	2.54024e-06	0.0005025	0.00101736	1	0.048019	0.00250323	5.691e-05	0.0789645	0.981004	0.0450066	0.0328069	2.7266e-08	1	1	1
CESC	MRC2	0.490688	1	0.644144	0.00311444	1	0.153148	0.014615	0.089186	0.899638	1	0.0695461	0.47611	0.214726	0.0161563	0.0602919	0.191404	0.000973365	0.0448366	0.0292094	0.757249	1	0.0244949
CHOL	MRC2	0.938883	0.958681	0.326637	0.26364	1	0.199927	0.398667	0.55138	0.173111	1	1	0.141112	0.651326	0.687388	0.201948	0.444319	0.0592674	0.758029	0.650232	0.3864	1	0.243673
COAD	MRC2	0.400965	1	0.169098	0.19221	1	0.0235168	4.11997e-09	0.0864586	0.0877338	1	0.669491	0.642483	0.175615	1.54966e-06	0.000517649	4.67904e-08	0.534688	0.472478	0.0167453	0.897044	0.012001	0.0985625
DLBC	MRC2	0.365984	0.165785	0.412577	0.189434	1	0.94872	0.0447327	0.67878	0.42825	0.808417	1	0.223878	0.0146394	0.000251416	0.997947	0.668249	0.622704	0.544719	0.337972	1	1	1
ESCA	MRC2	0.485822	0.531161	0.355611	0.0313077	1	0.924466	0.46353	0.0536237	6.45479e-05	1	0.734643	0.118583	0.000142576	0.686842	0.184354	0.102663	6.68923e-06	0.789241	0.00519626	0.0749171	1	0.0237356
GBM	MRC2	0.303666	1	0.0477376	0.0709246	1	3.77569e-06	0.000412743	0.203754	0.0704581	1	0.000371259	1.60037e-05	0.793062	0.0394167	0.710567	0.0225103	1	1	0.450083	0.343207	0.00139675	0.120515
HNSC	MRC2	0.183963	1	0.0100699	0.0758295	1	0.000473025	1.54801e-08	0.0506503	0.717677	1	0.960959	0.695089	0.111455	0.000164702	0.273291	1.38483e-06	0.485331	0.00143544	0.789088	0.614081	1	0.000505006
KICH	MRC2	0.984062	1	0.810821	0.391862	1	0.968616	1	0.27982	0.361149	0.278875	0.489266	0.00911814	0.328274	0.522104	0.132218	0.732751	0.328182	0.240592	0.134956	0.146961	0.4748	0.145331
KIRC	MRC2	0.807502	1	0.169929	0.0634109	1	0.0340633	0.0130492	0.139502	1.52495e-06	0.00470049	0.15853	0.407473	0.0571142	0.0173593	0.125083	0.120153	0.641827	0.0033097	0.0712291	1	1	0.16869
KIRP	MRC2	0.919148	0.826825	5.03101e-06	0.0507664	1	0.722165	1	0.27737	0.034524	1	1	0.510183	0.248327	0.0277564	0.290082	3.03823e-06	1.77693e-05	0.830082	0.455743	1	1	0.116189
LAML	MRC2	0.000723231	0.129245	0.051822	0.0480974	0.0290866	0.741088	1	1	0.0034159	0.823375	0.00119918	0.65673	8.0117e-10	1	1	4.03231e-05	1	1	4.04621e-05	1	0.37811	0.103712
LGG	MRC2	0.00958814	1	0.208345	0.000478457	1	1.51878e-09	1	0.884614	0.000225181	1	0.845132	0.0158085	0.0340651	0.0347024	1.60631e-05	0.0258871	0.661814	1	0.0289318	5.36449e-05	0.70847	0.464949
LIHC	MRC2	0.0243204	1	0.0120787	0.0802688	1	0.00784301	0.323371	0.0714929	0.00309331	0.132805	1	0.000832736	0.950858	0.00281912	0.837903	0.0207198	0.000708309	0.536536	0.408786	1	1	0.0107509
LUAD	MRC2	0.371334	0.0301153	0.478057	0.0282184	1	0.171461	0.403003	0.000416613	0.00943631	1	0.0109144	0.026818	0.017233	0.967879	0.225468	0.00489363	0.153814	0.284345	0.000130515	1	1	0.717295
LUSC	MRC2	0.000998114	0.0169605	0.740434	2.2083e-05	1	7.73531e-11	0.00576498	0.0108011	0.268651	1	0.0164195	0.0727512	0.0168748	2.30731e-05	0.00807056	0.516858	0.0214819	0.0457666	0.562723	0.0014232	1	0.0116776
MESO	MRC2	0.947485	0.229017	0.00169125	0.0992573	1	0.0536566	0.789205	0.0183913	0.780817	1	1	0.103795	0.878109	0.903121	0.0887221	0.00447615	0.539458	0.771226	0.196994	1	1	0.201962
OV	MRC2	0.0191997	0.0114015	0.566219	0.821936	1	0.00978191	0.839246	0.00493431	0.362924	1	1	0.00191681	0.454617	0.209574	0.970608	0.19388	0.0462296	4.2811e-05	0.104773	0.821799	1	0.131309
PAAD	MRC2	0.291831	0.516573	0.593736	0.600539	1	0.146687	0.99247	0.908578	0.498614	1	0.847637	0.011206	0.520725	0.152887	0.271482	0.0299054	0.634502	0.0190743	0.958249	1	1	0.00180721
PCPG	MRC2	0.421616	0.22494	0.880513	0.868342	1	0.244405	0.0651715	0.765893	0.593802	1	0.421049	0.103636	0.0520616	0.0646914	0.680037	0.690645	0.928538	0.0728686	0.225675	0.231868	1	0.14875
PRAD	MRC2	0.656179	1	1.53466e-12	0.908272	1	7.069e-10	0.0705381	0.000556915	2.68557e-05	1	1	0.00957488	0.000203187	0.0421541	0.000153178	0.025163	1.9812e-06	0.000284759	0.988099	1	1	1
READ	MRC2	0.387027	1	0.137514	0.0337131	1	0.0619177	0.309102	0.10451	0.925291	1	0.809229	0.0378777	0.920356	0.00175979	0.153748	2.19887e-06	0.433896	0.910986	0.708539	0.115284	0.574201	0.00046891
SARC	MRC2	0.825574	1	0.972232	0.0028614	1	0.096216	0.11507	0.905031	0.451902	0.504594	1	0.963783	0.849606	0.0758204	0.645873	4.96697e-07	0.00203864	0.447099	0.00195536	0.154374	1	1
SKCM	MRC2	2.12231e-06	0.139891	0.00191474	0.0242081	1	0.0218093	0.471759	6.73243e-08	0.385153	0.66111	0.789364	0.672729	0.142761	4.96044e-06	0.960222	0.078735	0.0729631	0.270685	0.00625209	0.25366	1	0.00942731
STAD	MRC2	0.51511	0.686103	0.285073	0.282678	1	0.00383191	0.0140104	0.148704	0.397194	1	0.754147	0.171916	1.61626e-07	0.845818	0.996881	3.85211e-08	0.185975	0.167071	4.40848e-07	0.032789	0.944881	0.243847
TGCT	MRC2	0	1	0.101344	0.137232	1	0.42029	4.74483e-13	0.00106542	0.160054	1	1	0.00292591	0.000141347	0.0227611	0.357642	0	0.679432	1	0.000227541	1	1	1
THCA	MRC2	0.013851	1	0.0391935	0.0705953	1	0.294032	1	0.947654	8.56049e-06	1	0.807675	0.0332043	0.00748823	0.0672351	0.00206354	0.198614	1.34079e-09	1.6316e-05	0.0163895	1	1	1
THYM	MRC2	0.000160295	1	0.0178139	0.912041	1	0.239717	0.0422411	0.364734	0.0648298	1	0.816023	0.0419946	0.276114	0.131755	0.00845899	0.327484	0.364483	0.0269794	0.536927	1	1	1
UCEC	MRC2	0.563295	1	0.325271	0.995468	1	0.841735	0.451005	0.643054	0.138935	0.246462	0.919554	0.886039	0.00603433	0.0562099	0.647212	0.532999	0.0219464	0.868303	0.0929936	0.682986	1	0.0718898
UCS	MRC2	0.637126	1	0.0895282	0.270131	1	0.489442	0.0641232	0.806073	0.500856	1	1	0.255619	0.361447	0.242698	0.77028	0.567698	0.811044	0.109083	0.0324127	0.102554	0.617474	1
UVM	MRC2	0.360462	1	0.565668	0.000776314	1	0.0156578	0.00931836	0.0702532	0.147582	0.265849	1	0.515639	0.339489	0.131305	0.0163757	0.0617471	0.662592	1	0.149649	1	1	1
