# Supplementary material for: Prognostic and immunotherapeutic significance of mannose receptor C type II in 33 cancers: An integrated analysis
Source: Front Mol Biosci. 2022 Sep 14;9:951636. doi: 10.3389/fmolb.2022.951636 (PMC9519056; doi:10.3389/fmolb.2022.951636)
Supplement: Supplementary file 13 [file Table4.XLSX]

## Sheet: PFS.cox13
cancer	HR	HR.95L	HR.95H	pvalue
ACC	1.12596	0.926832	1.36788	0.232177
BLCA	1.09452	0.975031	1.22866	0.125704
BRCA	1.1604	0.978775	1.37573	0.0867237
CESC	1.096	0.872916	1.37608	0.429863
CHOL	0.743855	0.427454	1.29446	0.295156
COAD	1.18999	1.00475	1.40938	0.0439198
DLBC	0.473317	0.228192	0.98176	0.0444929
ESCA	0.968334	0.79244	1.18327	0.753054
GBM	1.17675	0.977911	1.41601	0.0848102
HNSC	0.988227	0.86052	1.13489	0.86679
KICH	1.73894	1.15659	2.61451	0.00783354
KIRC	1.51685	1.31318	1.75211	1.48233e-08
KIRP	1.01176	0.829651	1.23385	0.908061
LGG	1.67067	1.46922	1.89974	4.93913e-15
LIHC	0.975537	0.832415	1.14327	0.759636
LUAD	0.983071	0.850099	1.13684	0.817884
LUSC	1.09978	0.942711	1.28303	0.226413
MESO	1.14904	0.864838	1.52663	0.337916
OV	1.0344	0.913542	1.17125	0.593675
PAAD	1.23293	1.0303	1.47542	0.0222676
PCPG	0.99695	0.63566	1.56358	0.989385
PRAD	0.984977	0.746498	1.29964	0.914776
READ	1.03979	0.737326	1.46633	0.823935
SARC	1.00586	0.903881	1.11934	0.914707
SKCM	0.972878	0.900581	1.05098	0.485227
STAD	1.0983	0.924834	1.30429	0.285058
TGCT	1.15672	0.898794	1.48867	0.25804
THCA	0.910668	0.764522	1.08475	0.294421
THYM	1.05139	0.728513	1.51738	0.788897
UCEC	1.04497	0.883516	1.23592	0.607482
UCS	0.963363	0.672797	1.37942	0.838524
UVM	2.30464	1.63409	3.25034	1.94271e-06
