# Supplementary material for: Prognostic and immunotherapeutic significance of mannose receptor C type II in 33 cancers: An integrated analysis
Source: Front Mol Biosci. 2022 Sep 14;9:951636. doi: 10.3389/fmolb.2022.951636 (PMC9519056; doi:10.3389/fmolb.2022.951636)
Supplement: Supplementary file 14 [file Table1.XLSX]

## Sheet: Table S1-OS 
cancer	HR	HR.95L	HR.95H	pvalue
ACC	1.24717	1.0052	1.54738	0.0447404
BLCA	1.12905	1.00746	1.26531	0.0368172
BRCA	1.02589	0.869631	1.21024	0.761735
CESC	1.05061	0.833869	1.32368	0.675369
CHOL	0.948095	0.555396	1.61846	0.845119
COAD	1.12897	0.931344	1.36853	0.216635
DLBC	0.540659	0.239363	1.22121	0.13907
ESCA	0.892146	0.706583	1.12644	0.337441
GBM	1.19033	1.00502	1.40981	0.0435931
HNSC	1.05552	0.927359	1.20138	0.413311
KICH	2.26086	1.20796	4.23152	0.0107497
KIRC	1.44609	1.25395	1.66767	3.95431e-07
KIRP	0.991219	0.789725	1.24412	0.939365
LAML	0.805991	0.690772	0.940429	0.00613819
LGG	1.76962	1.52487	2.05366	5.68975e-14
LIHC	1.15038	0.96863	1.36622	0.110336
LUAD	0.995773	0.851613	1.16434	0.957657
LUSC	1.08781	0.958065	1.23513	0.193994
MESO	1.22969	0.952497	1.58755	0.112621
OV	1.18887	1.03849	1.36103	0.012165
PAAD	1.1789	0.980462	1.4175	0.0800944
PCPG	0.59093	0.240323	1.45304	0.251804
PRAD	0.664134	0.311943	1.41396	0.288451
READ	0.972604	0.660815	1.4315	0.887977
SARC	1.01697	0.896426	1.15372	0.793798
SKCM	0.944358	0.862328	1.03419	0.216899
STAD	1.11735	0.951549	1.31204	0.175751
TGCT	1.45103	0.658432	3.19775	0.355796
THCA	0.786194	0.586779	1.05338	0.107057
THYM	0.845104	0.441024	1.61941	0.612024
UCEC	1.11508	0.918166	1.35423	0.271868
UCS	1.03776	0.678453	1.58735	0.864289
UVM	1.98157	1.37456	2.85664	0.000247593
