# Supplementary material for: Prognostic and immunotherapeutic significance of mannose receptor C type II in 33 cancers: An integrated analysis
Source: Front Mol Biosci. 2022 Sep 14;9:951636. doi: 10.3389/fmolb.2022.951636 (PMC9519056; doi:10.3389/fmolb.2022.951636)
Supplement: Supplementary file 16 [file Table5.XLSX]

## Sheet: 16estimateCor.result
CancerType	Gene	StromalScore	ImmuneScore
ACC	MRC2	6.85268e-06	0.00189846
BLCA	MRC2	0	0
BRCA	MRC2	0	3.74334e-18
CESC	MRC2	0	0.610737
CHOL	MRC2	2.32301e-05	0.0487898
COAD	MRC2	0	0
DLBC	MRC2	0.00152284	0.0561364
ESCA	MRC2	0	0.00360191
GBM	MRC2	0.000161717	0.0202772
HNSC	MRC2	0	2.57315e-05
KICH	MRC2	0	0
KIRC	MRC2	0	7.78746e-17
KIRP	MRC2	0	6.96933e-09
LAML	MRC2	1.59258e-07	1.16716e-06
LGG	MRC2	0	0
LIHC	MRC2	0	0
LUAD	MRC2	0	1.10409e-12
LUSC	MRC2	0	1.4888e-10
MESO	MRC2	0.00199795	0.670154
OV	MRC2	0	1.31979e-05
PAAD	MRC2	0	1.1065e-10
PCPG	MRC2	0	0
PRAD	MRC2	0	0
READ	MRC2	0	7.0395e-10
SARC	MRC2	0	0.0132208
SKCM	MRC2	0	1.31344e-10
STAD	MRC2	0	3.98291e-11
TGCT	MRC2	0	0.000129772
THCA	MRC2	1.86757e-09	1.13455e-12
THYM	MRC2	0	0.523643
UCEC	MRC2	0	0.048555
UCS	MRC2	0.00341826	0.377488
UVM	MRC2	0	8.57747e-08
