# Supplementary material for: Prognostic and immunotherapeutic significance of mannose receptor C type II in 33 cancers: An integrated analysis
Source: Front Mol Biosci. 2022 Sep 14;9:951636. doi: 10.3389/fmolb.2022.951636 (PMC9519056; doi:10.3389/fmolb.2022.951636)
Supplement: Supplementary file 18 [file Table7.XLSX]

## Sheet: Table S7-TMB correlation
id	TMB	CancerType
TCGA-ET-A2N0-01A	0.315789	THCA
TCGA-DJ-A1QO-01A	0.526316	THCA
TCGA-EL-A4KI-01A	0.526316	THCA
TCGA-BJ-A45J-01A	0.0789474	THCA
TCGA-BJ-A3PU-01A	0.421053	THCA
TCGA-DJ-A13L-01A	0.605263	THCA
TCGA-DJ-A3VG-01A	0.5	THCA
TCGA-KS-A4ID-01A	0.342105	THCA
TCGA-EM-A3FJ-01A	0.0789474	THCA
TCGA-CE-A484-01A	0.447368	THCA
TCGA-EM-A3SZ-01A	0.394737	THCA
TCGA-CE-A3MD-01A	0.263158	THCA
TCGA-EM-A3SX-01A	0.789474	THCA
TCGA-KS-A4I3-01A	0.289474	THCA
TCGA-BJ-A45C-01A	0.0263158	THCA
TCGA-EM-A2P1-06A	0.0263158	THCA
TCGA-EL-A4K9-11A	0.0263158	THCA
TCGA-BJ-A28R-01A	0.184211	THCA
TCGA-H2-A3RI-11A	0.0263158	THCA
TCGA-DJ-A4UW-01A	0.263158	THCA
TCGA-ET-A40T-01A	0.315789	THCA
TCGA-EM-A1CW-01A	0.236842	THCA
TCGA-FY-A40M-01A	0.421053	THCA
TCGA-EM-A3O7-01A	0.263158	THCA
TCGA-DJ-A1QD-01A	0.184211	THCA
TCGA-KS-A41J-11A	0.0263158	THCA
TCGA-EL-A4K6-01A	0.684211	THCA
TCGA-EL-A4K4-01A	0.236842	THCA
TCGA-EM-A3SU-06A	0.0263158	THCA
TCGA-KS-A4IB-01A	0.473684	THCA
TCGA-BJ-A3F0-01A	0.236842	THCA
TCGA-EL-A3ZQ-01A	0.263158	THCA
TCGA-EM-A22L-01A	0.236842	THCA
TCGA-L6-A4EU-01A	0.973684	THCA
TCGA-EL-A3T1-01A	0.315789	THCA
TCGA-BJ-A2N7-11A	0.0263158	THCA
TCGA-EL-A3H5-01A	0.684211	THCA
TCGA-BJ-A45G-11A	0.0263158	THCA
TCGA-EM-A22I-01A	0.263158	THCA
TCGA-EL-A3T7-11A	0.0263158	THCA
TCGA-DO-A1JZ-11A	0.0263158	THCA
TCGA-KS-A41F-11A	0.0263158	THCA
TCGA-BJ-A4O8-01A	0.0789474	THCA
TCGA-EL-A3D6-01A	0.578947	THCA
TCGA-EL-A3D4-01A	0.157895	THCA
TCGA-CE-A13K-01A	0.368421	THCA
TCGA-FY-A3NN-01A	0.157895	THCA
TCGA-IM-A3EB-01A	0.210526	THCA
TCGA-DE-A4M9-01A	0.210526	THCA
TCGA-EL-A3H2-11A	0.0263158	THCA
TCGA-EL-A3MY-11A	0.0263158	THCA
TCGA-H2-A2K9-01A	0.263158	THCA
TCGA-EL-A3ZL-11A	0.0263158	THCA
TCGA-IM-A3ED-01A	0.289474	THCA
TCGA-DJ-A2Q9-01A	0.131579	THCA
TCGA-EM-A1CV-01A	0.315789	THCA
TCGA-FE-A23A-01A	0.263158	THCA
TCGA-J8-A3YD-01A	0.236842	THCA
TCGA-IM-A3U3-01A	0.184211	THCA
TCGA-FY-A2QD-01A	0.184211	THCA
TCGA-EL-A3MW-11A	0.0263158	THCA
TCGA-BJ-A45F-01A	0.263158	THCA
TCGA-BJ-A28X-01A	0.210526	THCA
TCGA-DJ-A1QN-01A	0.210526	THCA
TCGA-BJ-A28Z-01A	0.684211	THCA
TCGA-GE-A2C6-01A	0.0789474	THCA
TCGA-L6-A4EQ-01A	0.421053	THCA
TCGA-DO-A2HM-01B	0.631579	THCA
TCGA-FE-A237-01A	0.0526316	THCA
TCGA-DJ-A1QG-01A	0.421053	THCA
TCGA-BJ-A28W-01A	0.0263158	THCA
TCGA-EL-A3MX-11A	0.0263158	THCA
TCGA-DJ-A4V0-01A	0.0789474	THCA
TCGA-DJ-A4V2-01A	0.210526	THCA
TCGA-DJ-A4UR-01A	0.421053	THCA
TCGA-EL-A3D5-01A	0.342105	THCA
TCGA-EM-A3AI-01A	0.289474	THCA
TCGA-KS-A4I7-11A	0.0263158	THCA
TCGA-EL-A3MZ-11A	0.0263158	THCA
TCGA-EL-A3ZT-01A	0.263158	THCA
TCGA-ET-A3BN-01A	0.184211	THCA
TCGA-E8-A418-01A	0.868421	THCA
TCGA-J8-A3YH-06A	0.0263158	THCA
TCGA-FY-A3TY-11A	0.0263158	THCA
TCGA-DJ-A2Q0-01A	0.526316	THCA
TCGA-DJ-A2Q2-01A	0.184211	THCA
TCGA-EL-A3H4-01A	0.263158	THCA
TCGA-DJ-A3VB-01A	0.263158	THCA
TCGA-E8-A413-01A	0.131579	THCA
TCGA-ET-A3BS-01A	0.131579	THCA
TCGA-ET-A40Q-01A	0.394737	THCA
TCGA-J8-A42S-01A	0.210526	THCA
TCGA-EM-A2CL-01A	0.210526	THCA
TCGA-E8-A44M-01A	0.157895	THCA
TCGA-DJ-A3V8-01A	0.210526	THCA
TCGA-EL-A3TA-11A	0.0263158	THCA
TCGA-EL-A3CS-01A	0.421053	THCA
TCGA-DJ-A3VD-01A	0.105263	THCA
TCGA-DJ-A4UP-01A	0.105263	THCA
TCGA-FY-A3ON-01A	0.105263	THCA
TCGA-FY-A4B0-01A	0.0263158	THCA
TCGA-BJ-A2NA-11A	0.0263158	THCA
TCGA-EM-A2CS-06A	0.0263158	THCA
TCGA-ET-A39O-01A	0.157895	THCA
TCGA-EL-A3GU-01A	0.578947	THCA
TCGA-ET-A25I-01A	0.289474	THCA
TCGA-DJ-A3V3-01A	0.157895	THCA
TCGA-J8-A3O2-01A	0.342105	THCA
TCGA-J8-A3O0-01A	0.315789	THCA
TCGA-EL-A3CN-01A	0.342105	THCA
TCGA-DJ-A2PO-01A	0.131579	THCA
TCGA-4C-A93U-01A	1.65789	THCA
TCGA-BJ-A190-01A	0.0263158	THCA
TCGA-BJ-A192-01A	0.263158	THCA
TCGA-E8-A437-01A	0.421053	THCA
TCGA-EM-A1YE-01A	0.263158	THCA
TCGA-FY-A76V-01A	0.236842	THCA
TCGA-FY-A3I5-01B	0.315789	THCA
TCGA-ET-A39S-01A	0.131579	THCA
TCGA-EM-A3OA-01A	0.315789	THCA
TCGA-EL-A3N3-01A	0.421053	THCA
TCGA-L6-A4ET-01A	0.157895	THCA
TCGA-BJ-A28V-01A	0.605263	THCA
TCGA-EM-A3FK-01A	0.210526	THCA
TCGA-E8-A242-01A	0.210526	THCA
TCGA-J8-A3YG-01A	0.210526	THCA
TCGA-EM-A3SY-01A	0.289474	THCA
TCGA-BJ-A0ZH-01A	0.315789	THCA
TCGA-EM-A1CS-11A	0.0263158	THCA
TCGA-CE-A485-01A	0.105263	THCA
TCGA-EL-A4KH-01A	0.105263	THCA
TCGA-DJ-A2PN-01A	0.157895	THCA
TCGA-EL-A3CO-01A	0.0789474	THCA
TCGA-DE-A7U5-01A	0.184211	THCA
TCGA-EM-A3FP-01A	0.394737	THCA
TCGA-ET-A25L-01A	0.0263158	THCA
TCGA-ET-A39N-01A	0.157895	THCA
TCGA-BJ-A0ZE-01A	0.5	THCA
TCGA-EL-A3T8-01A	0.131579	THCA
TCGA-EL-A3ZM-01A	0.0263158	THCA
TCGA-EL-A3T3-01A	0.210526	THCA
TCGA-BJ-A45K-01A	0.236842	THCA
TCGA-EM-A3FQ-06A	0.0263158	THCA
TCGA-BJ-A2N8-01A	0.184211	THCA
TCGA-DJ-A2PS-01A	0.131579	THCA
TCGA-EL-A3GQ-01A	0.421053	THCA
TCGA-EL-A3ZH-11A	0.0263158	THCA
TCGA-BJ-A291-01A	0.0263158	THCA
TCGA-KS-A4IC-11A	0.0263158	THCA
TCGA-EL-A4K0-11A	0.0263158	THCA
TCGA-EL-A4K2-11A	0.0263158	THCA
TCGA-EL-A3TB-01A	0.447368	THCA
TCGA-BJ-A45D-11A	0.0263158	THCA
TCGA-E3-A3E0-01A	0.236842	THCA
TCGA-E3-A3E2-01A	0.0789474	THCA
TCGA-ET-A3BO-01A	0.105263	THCA
TCGA-EM-A3FR-01A	0.368421	THCA
TCGA-EM-A4FH-01A	0.236842	THCA
TCGA-EM-A3AL-01A	0.315789	THCA
TCGA-FY-A3R6-01A	0.263158	THCA
TCGA-BJ-A0Z5-01A	0.0263158	THCA
TCGA-E8-A2EA-01A	0.315789	THCA
TCGA-BJ-A3PT-01A	0.157895	THCA
TCGA-KS-A4I1-01A	0.184211	THCA
TCGA-DJ-A3V7-01A	0.447368	THCA
TCGA-EL-A3T1-11A	0.0263158	THCA
TCGA-DJ-A3VF-01A	0.236842	THCA
TCGA-EL-A3ZQ-11A	0.0263158	THCA
TCGA-DJ-A2PW-01A	0.394737	THCA
TCGA-ET-A2N3-01B	0.342105	THCA
TCGA-ET-A3BV-01A	0.473684	THCA
TCGA-KS-A4IB-11A	0.0263158	THCA
TCGA-EL-A4K4-11A	0.0263158	THCA
TCGA-EL-A4K6-11A	0.0263158	THCA
TCGA-EM-A2P2-01A	0.552632	THCA
TCGA-EM-A2P0-01A	0.0789474	THCA
TCGA-E8-A433-01A	0.315789	THCA
TCGA-KS-A41J-01A	0.157895	THCA
TCGA-DJ-A13U-01A	0.236842	THCA
TCGA-EM-A2CM-01A	0.789474	THCA
TCGA-EM-A1CW-11A	0.0263158	THCA
TCGA-FY-A3NP-01A	0.236842	THCA
TCGA-E8-A438-01A	0.236842	THCA
TCGA-H2-A3RI-01A	0.0789474	THCA
TCGA-EM-A4FQ-01A	0.210526	THCA
TCGA-BJ-A28R-11A	0.0263158	THCA
TCGA-DE-A69J-01A	0.157895	THCA
TCGA-ET-A2N5-01A	0.236842	THCA
TCGA-EL-A4K9-01A	0.447368	THCA
TCGA-FE-A238-01A	0.0263158	THCA
TCGA-FK-A3SE-01A	0.184211	THCA
TCGA-DJ-A3UU-01A	0.184211	THCA
TCGA-KS-A4I3-11A	0.0263158	THCA
TCGA-DJ-A2PY-01A	0.289474	THCA
TCGA-ET-A3BQ-01B	0.289474	THCA
TCGA-FE-A233-01A	0.184211	THCA
TCGA-BJ-A0Z9-01A	0.552632	THCA
TCGA-KS-A4ID-11A	0.0263158	THCA
TCGA-E8-A417-01A	0.421053	THCA
TCGA-EL-A3CV-01A	0.210526	THCA
TCGA-BJ-A3PU-11A	0.0263158	THCA
TCGA-FK-A3SH-01A	0.210526	THCA
TCGA-BJ-A45J-11A	0.0263158	THCA
TCGA-GE-A2C6-11A	0.0263158	THCA
TCGA-FE-A22Z-01A	0.684211	THCA
TCGA-BJ-A28X-11A	0.0263158	THCA
TCGA-DE-A4MD-06A	0.0263158	THCA
TCGA-DJ-A2PV-01A	0.263158	THCA
TCGA-EM-A2CT-01A	0.131579	THCA
TCGA-BJ-A45F-11A	0.0263158	THCA
TCGA-ET-A3BW-01A	0.263158	THCA
TCGA-EL-A3MW-01A	0.131579	THCA
TCGA-EM-A4FU-01A	0.184211	THCA
TCGA-BJ-A28S-01A	0.526316	THCA
TCGA-FY-A4B4-01A	0.368421	THCA
TCGA-ET-A39J-01A	0.210526	THCA
TCGA-H2-A422-01A	0.368421	THCA
TCGA-EM-A1CV-11A	0.0263158	THCA
TCGA-EL-A3CY-01A	0.0263158	THCA
TCGA-FK-A4UB-01A	0.157895	THCA
TCGA-E3-A3DY-01A	0.131579	THCA
TCGA-EL-A3ZL-01A	0.394737	THCA
TCGA-H2-A2K9-11A	0.0263158	THCA
TCGA-EM-A22Q-01A	0.342105	THCA
TCGA-EL-A3MY-01A	0.526316	THCA
TCGA-EL-A3H2-01A	0.157895	THCA
TCGA-DJ-A2Q4-01A	0.263158	THCA
TCGA-DJ-A2Q6-01A	0.236842	THCA
TCGA-EM-A4G1-01A	0.0789474	THCA
TCGA-DJ-A3UQ-01A	0.210526	THCA
TCGA-ET-A25M-01A	0.0263158	THCA
TCGA-BJ-A4O8-11A	0.0263158	THCA
TCGA-MK-A4N7-01A	0.5	THCA
TCGA-KS-A41F-01A	0.184211	THCA
TCGA-DO-A1JZ-01A	0.105263	THCA
TCGA-EL-A3CW-01A	0.0263158	THCA
TCGA-EL-A3T7-01A	0.210526	THCA
TCGA-ET-A3DT-01A	0.105263	THCA
TCGA-DJ-A4V4-01A	0.315789	THCA
TCGA-BJ-A45G-01A	0.184211	THCA
TCGA-DJ-A3VJ-01A	0.315789	THCA
TCGA-BJ-A2N7-01A	0.131579	THCA
TCGA-ET-A39K-01A	0.157895	THCA
TCGA-ET-A3DU-01A	0.236842	THCA
TCGA-DJ-A3UM-01A	0.105263	THCA
TCGA-EM-A1YE-11A	0.0263158	THCA
TCGA-EL-A3CX-01A	0.236842	THCA
TCGA-EM-A3O3-01A	1.10526	THCA
TCGA-EM-A3O8-01A	0.157895	THCA
TCGA-EL-A3CZ-01A	0.157895	THCA
TCGA-DJ-A1QF-01A	0.236842	THCA
TCGA-E3-A3DZ-01A	0.526316	THCA
TCGA-EM-A22M-01A	0.315789	THCA
TCGA-DJ-A2PP-01A	0.447368	THCA
TCGA-EM-A3FN-01A	0.394737	THCA
TCGA-FY-A40L-01A	0.526316	THCA
TCGA-FY-A3WA-01A	0.210526	THCA
TCGA-IM-A420-01A	0.131579	THCA
TCGA-ET-A39P-01A	0.631579	THCA
TCGA-EL-A3GU-11A	0.0263158	THCA
TCGA-ET-A2MY-11B	0.0263158	THCA
TCGA-BJ-A2NA-01A	1.02632	THCA
TCGA-DE-A2OL-01A	0.184211	THCA
TCGA-EL-A3TA-01A	0.105263	THCA
TCGA-EM-A3AQ-01A	0.184211	THCA
TCGA-DJ-A4V5-01A	0.184211	THCA
TCGA-EL-A3D0-01A	0.552632	THCA
TCGA-FY-A3TY-01A	0.157895	THCA
TCGA-DJ-A3VK-01A	0.263158	THCA
TCGA-DJ-A2PR-01A	0.131579	THCA
TCGA-J8-A4HW-06A	0.0263158	THCA
TCGA-EM-A3OB-01A	0.157895	THCA
TCGA-ET-A39R-01A	0.157895	THCA
TCGA-ET-A2MX-11C	0.0263158	THCA
TCGA-EL-A3ZT-11A	0.0263158	THCA
TCGA-EL-A3MZ-01A	0.684211	THCA
TCGA-ET-A4KQ-01A	0.210526	THCA
TCGA-KS-A4I7-01A	0.184211	THCA
TCGA-DJ-A13M-01A	0.289474	THCA
TCGA-DJ-A2Q5-01A	0.131579	THCA
TCGA-EM-A2CU-01A	0.105263	THCA
TCGA-ET-A3BX-01A	0.236842	THCA
TCGA-EL-A3MX-01A	0.763158	THCA
TCGA-BJ-A28W-11A	0.0263158	THCA
TCGA-KS-A4I1-11A	0.0263158	THCA
TCGA-CE-A27D-01A	0.105263	THCA
TCGA-FE-A231-01A	0.394737	THCA
TCGA-MK-A84Z-01A	0.5	THCA
TCGA-ET-A3BP-01A	0.157895	THCA
TCGA-ET-A3DQ-01A	0.105263	THCA
TCGA-E3-A3E5-01A	0.368421	THCA
TCGA-J8-A3YF-01A	0.763158	THCA
TCGA-DJ-A3UT-01A	0.184211	THCA
TCGA-EL-A3CR-01A	0.5	THCA
TCGA-EL-A3TB-11A	0.0263158	THCA
TCGA-BJ-A45D-01A	0.210526	THCA
TCGA-EL-A4K2-01A	0.184211	THCA
TCGA-EL-A4K0-01A	0.368421	THCA
TCGA-KS-A4IC-01A	0.0789474	THCA
TCGA-BJ-A0Z0-01A	0.710526	THCA
TCGA-BJ-A0Z2-01A	0.605263	THCA
TCGA-EL-A3ZH-01A	0.210526	THCA
TCGA-H2-A3RH-01A	0.210526	THCA
TCGA-DJ-A13T-01A	0.184211	THCA
TCGA-BJ-A2N8-11A	0.0263158	THCA
TCGA-BJ-A45K-11A	0.0263158	THCA
TCGA-EL-A3T3-11A	0.0263158	THCA
TCGA-EL-A3ZM-11A	0.0263158	THCA
TCGA-CE-A482-01A	0.157895	THCA
TCGA-EL-A3T8-11A	0.0263158	THCA
TCGA-DJ-A3VA-01A	0.263158	THCA
TCGA-EM-A3FO-01A	0.0526316	THCA
TCGA-EL-A3CP-01A	0.210526	THCA
TCGA-EM-A4FM-01A	0.631579	THCA
TCGA-DE-A3KN-01A	0.184211	THCA
TCGA-EM-A2CQ-01A	0.210526	THCA
TCGA-DE-A69K-01A	0.263158	THCA
TCGA-EM-A1CS-01A	0.236842	THCA
TCGA-DJ-A2PZ-01A	0.473684	THCA
TCGA-FY-A3R9-01A	0.5	THCA
TCGA-DJ-A2PX-01A	0.131579	THCA
TCGA-EL-A3N3-11A	0.0263158	THCA
TCGA-ET-A2N4-01A	0.421053	THCA
TCGA-E8-A419-01A	0.184211	THCA
TCGA-IM-A3U2-01A	1.05263	THCA
TCGA-EM-A2OY-01A	0.394737	THCA
TCGA-DJ-A2PQ-01A	0.184211	THCA
TCGA-EL-A3ZG-01A	0.0526316	THCA
TCGA-EL-A4JV-11A	0.0263158	THCA
TCGA-ET-A3BU-01A	0.184211	THCA
TCGA-EM-A3AR-01A	0.184211	THCA
TCGA-BJ-A28T-11A	0.0263158	THCA
TCGA-ET-A25P-01A	0.0263158	THCA
TCGA-FY-A40N-01A	0.157895	THCA
TCGA-EM-A3FL-01A	0.157895	THCA
TCGA-EL-A4K7-01A	0.789474	THCA
TCGA-DJ-A13V-01A	0.210526	THCA
TCGA-EM-A3O6-01A	0.289474	THCA
TCGA-BJ-A0ZF-01A	0.394737	THCA
TCGA-J8-A4HY-01A	1.05263	THCA
TCGA-IM-A4EB-01A	0.342105	THCA
TCGA-EM-A1YC-01A	0.184211	THCA
TCGA-ET-A25K-01A	0.184211	THCA
TCGA-IM-A41Z-01A	0.0263158	THCA
TCGA-DJ-A2Q1-01A	0.236842	THCA
TCGA-DJ-A3UV-01A	0.210526	THCA
TCGA-FY-A3RA-01A	0.105263	THCA
TCGA-E8-A2JQ-01A	0.131579	THCA
TCGA-EM-A3AP-01A	0.236842	THCA
TCGA-EM-A4FF-01A	0.210526	THCA
TCGA-EM-A2OW-01A	0.315789	THCA
TCGA-ET-A25R-01A	0.236842	THCA
TCGA-EL-A3GZ-11A	0.0263158	THCA
TCGA-EM-A22J-01A	0.473684	THCA
TCGA-H2-A26U-01A	0.157895	THCA
TCGA-DJ-A3V9-01A	0.131579	THCA
TCGA-KS-A41L-11A	0.0263158	THCA
TCGA-DE-A0XZ-01A	0.552632	THCA
TCGA-J8-A4HW-01A	0.289474	THCA
TCGA-EL-A3CU-01A	0.473684	THCA
TCGA-J8-A3O1-01A	0.447368	THCA
TCGA-EL-A3GS-01A	0.210526	THCA
TCGA-EM-A3AK-01A	0.184211	THCA
TCGA-BJ-A191-01A	0.657895	THCA
TCGA-FK-A3S3-01A	0.157895	THCA
TCGA-ET-A3DP-01A	0.210526	THCA
TCGA-EL-A3T9-01A	0.684211	THCA
TCGA-ET-A40S-01A	0.447368	THCA
TCGA-EL-A4JW-11A	0.0263158	THCA
TCGA-DJ-A2PU-01A	0.157895	THCA
TCGA-FK-A3SD-01A	0.210526	THCA
TCGA-FY-A3W9-01A	0.447368	THCA
TCGA-DJ-A3UY-01A	0.105263	THCA
TCGA-KS-A41I-11A	0.0263158	THCA
TCGA-BJ-A2N9-01A	0.210526	THCA
TCGA-DJ-A1QM-01A	0.105263	THCA
TCGA-DJ-A13W-01A	0.210526	THCA
TCGA-EL-A3GO-01A	0.210526	THCA
TCGA-EM-A4FV-01A	0.578947	THCA
TCGA-MK-A4N9-01A	0.157895	THCA
TCGA-EM-A1CU-11A	0.0263158	THCA
TCGA-EM-A2CR-01A	0.289474	THCA
TCGA-BJ-A0ZJ-01A	0.105263	THCA
TCGA-DJ-A3UW-01A	0.184211	THCA
TCGA-FE-A235-01A	0.236842	THCA
TCGA-EM-A3ST-11A	0.0263158	THCA
TCGA-ET-A3DR-01A	0.342105	THCA
TCGA-EL-A4K1-11A	0.0263158	THCA
TCGA-E3-A3E1-01A	0.184211	THCA
TCGA-KS-A4I5-11A	0.0263158	THCA
TCGA-EM-A2OV-01A	0.315789	THCA
TCGA-EM-A2CK-01A	0.263158	THCA
TCGA-BJ-A45I-01A	0.184211	THCA
TCGA-BJ-A290-01A	0.868421	THCA
TCGA-BJ-A18Y-01A	0.157895	THCA
TCGA-ET-A25N-11A	0.0263158	THCA
TCGA-BJ-A0ZC-01A	0.131579	THCA
TCGA-EL-A3T6-11A	0.0263158	THCA
TCGA-FK-A3SB-01A	0.263158	THCA
TCGA-DJ-A4UL-01A	0.289474	THCA
TCGA-EM-A2CP-01A	0.0789474	THCA
TCGA-FY-A3NM-01A	0.263158	THCA
TCGA-EL-A3ZO-01A	2.23684	THCA
TCGA-EL-A3ZP-11A	0.0263158	THCA
TCGA-E3-A3E3-01A	0.342105	THCA
TCGA-DE-A0Y3-01B	0.368421	THCA
TCGA-EM-A4FK-01A	0.236842	THCA
TCGA-E8-A434-01A	0.289474	THCA
TCGA-E8-A436-01A	0.315789	THCA
TCGA-ET-A3DV-01A	0.236842	THCA
TCGA-KS-A4I9-01A	0.263158	THCA
TCGA-ET-A2N1-01A	0.210526	THCA
TCGA-EL-A4KD-11A	0.0263158	THCA
TCGA-EL-A3ZK-11A	0.0263158	THCA
TCGA-DJ-A3UX-01A	0.131579	THCA
TCGA-EL-A3CM-01A	0.184211	THCA
TCGA-FE-A3PD-01A	0.263158	THCA
TCGA-EM-A1YA-01A	0.236842	THCA
TCGA-DJ-A3UZ-01A	0.105263	THCA
TCGA-ET-A39T-01A	0.210526	THCA
TCGA-EL-A3ZR-11A	0.0263158	THCA
TCGA-BJ-A18Z-01A	0.289474	THCA
TCGA-EL-A3H7-01A	0.368421	THCA
TCGA-DJ-A13X-01A	0.131579	THCA
TCGA-FE-A3PB-01A	0.105263	THCA
TCGA-EM-A1CT-11A	0.0263158	THCA
TCGA-EL-A3N2-01A	0.263158	THCA
TCGA-BJ-A45H-01A	0.184211	THCA
TCGA-EL-A4JZ-11A	0.0263158	THCA
TCGA-EM-A4FR-01A	0.131579	THCA
TCGA-EL-A3T0-01A	0.210526	THCA
TCGA-EL-A3T2-01A	0.263158	THCA
TCGA-EM-A2CJ-01A	0.289474	THCA
TCGA-BJ-A45E-01A	0.131579	THCA
TCGA-EL-A4JX-11A	0.0263158	THCA
TCGA-DJ-A1QQ-01A	0.342105	THCA
TCGA-DJ-A2PT-01A	0.263158	THCA
TCGA-FE-A234-01A	0.184211	THCA
TCGA-FE-A236-01A	0.368421	THCA
TCGA-BJ-A4O9-01A	0.605263	THCA
TCGA-EL-A3CT-01A	2	THCA
TCGA-DJ-A3V2-01A	0.131579	THCA
TCGA-DJ-A3V0-01A	0.526316	THCA
TCGA-DJ-A3UR-01A	0.184211	THCA
TCGA-FY-A4B3-01A	0.289474	THCA
TCGA-ET-A3DW-01A	0.447368	THCA
TCGA-DE-A4M8-01A	0.315789	THCA
TCGA-FY-A3R7-01A	0.0789474	THCA
TCGA-ET-A25J-01A	0.263158	THCA
TCGA-DE-A4MD-01A	0.921053	THCA
TCGA-IM-A41Y-01A	0.447368	THCA
TCGA-DJ-A2QB-01A	0.289474	THCA
TCGA-DJ-A13P-01A	0.184211	THCA
TCGA-EL-A3H1-11A	0.0263158	THCA
TCGA-BJ-A3PR-11A	0.0263158	THCA
TCGA-EM-A2OZ-01A	0.421053	THCA
TCGA-EM-A2OX-01A	0.342105	THCA
TCGA-DJ-A3VM-01A	0.342105	THCA
TCGA-FK-A3SG-01A	0.157895	THCA
TCGA-BJ-A3EZ-01A	0.605263	THCA
TCGA-DJ-A3UP-01A	0.184211	THCA
TCGA-EM-A22P-01A	0.368421	THCA
TCGA-EM-A1YD-11A	0.0263158	THCA
TCGA-EL-A3ZS-01A	0.105263	THCA
TCGA-EM-A3AJ-01A	0.131579	THCA
TCGA-DJ-A3UK-01A	0.131579	THCA
TCGA-DJ-A13R-01A	0.342105	THCA
TCGA-DE-A4MB-01A	0.684211	THCA
TCGA-ET-A39M-01A	0.157895	THCA
TCGA-DJ-A2Q8-01A	0.131579	THCA
TCGA-BJ-A0ZA-01A	0.184211	THCA
TCGA-DJ-A2Q3-01A	0.447368	THCA
TCGA-EM-A22K-01A	0.236842	THCA
TCGA-ET-A3BT-01A	0.578947	THCA
TCGA-BJ-A0YZ-01A	0.526316	THCA
TCGA-EL-A3ZN-01A	0.105263	THCA
TCGA-J8-A3YE-01A	0.184211	THCA
TCGA-DE-A4MC-01A	0.5	THCA
TCGA-EL-A3H8-01A	0.157895	THCA
TCGA-EL-A3H3-01A	0.131579	THCA
TCGA-KS-A41L-01A	0.184211	THCA
TCGA-E8-A416-01A	0.0263158	THCA
TCGA-E8-A414-01A	0.184211	THCA
TCGA-BJ-A0ZG-01A	0.105263	THCA
TCGA-EL-A3GZ-01A	0.263158	THCA
TCGA-J8-A3YH-01A	0.184211	THCA
TCGA-ET-A40P-01A	0.157895	THCA
TCGA-ET-A2MX-01A	0.368421	THCA
TCGA-ET-A3DS-01A	0.289474	THCA
TCGA-EM-A3AO-01A	0.236842	THCA
TCGA-DJ-A3VI-01A	0.394737	THCA
TCGA-ET-A2MZ-01A	0.184211	THCA
TCGA-E8-A2JQ-11A	0.0263158	THCA
TCGA-EM-A3O9-01A	0.236842	THCA
TCGA-EL-A3GX-01A	0.315789	THCA
TCGA-EL-A4KG-01A	1.34211	THCA
TCGA-EL-A3D1-01A	0.184211	THCA
TCGA-EM-A1YC-11A	0.0263158	THCA
TCGA-EL-A4K7-11A	0.0263158	THCA
TCGA-DJ-A4UQ-01A	0.526316	THCA
TCGA-EM-A2CS-01A	0.263158	THCA
TCGA-DO-A1K0-01A	0.210526	THCA
TCGA-EL-A3CL-01A	0.236842	THCA
TCGA-ET-A25O-01A	0.289474	THCA
TCGA-BJ-A28T-01A	0.0263158	THCA
TCGA-ET-A39I-01A	0.368421	THCA
TCGA-ET-A40R-01A	0.0263158	THCA
TCGA-EL-A4JV-01A	0.157895	THCA
TCGA-EL-A3ZG-11A	0.0263158	THCA
TCGA-J8-A3O2-06A	0.0263158	THCA
TCGA-DJ-A2QC-01A	0.157895	THCA
TCGA-DJ-A3V6-01A	0.5	THCA
TCGA-DJ-A3V4-01A	0.447368	THCA
TCGA-EM-A2CN-01A	0.473684	THCA
TCGA-FE-A232-01A	0.236842	THCA
TCGA-EM-A2CO-01A	0.394737	THCA
TCGA-FE-A230-01A	0.210526	THCA
TCGA-J8-A3NZ-01A	0.184211	THCA
TCGA-DJ-A1QE-01A	0.394737	THCA
TCGA-EL-A3GR-01A	0.263158	THCA
TCGA-QD-A8IV-01A	0.315789	THCA
TCGA-EL-A3T6-01A	0.236842	THCA
TCGA-FY-A3BL-01A	0.210526	THCA
TCGA-ET-A39L-01A	0.0263158	THCA
TCGA-ET-A25N-01A	0.0263158	THCA
TCGA-FE-A3PC-01A	0.368421	THCA
TCGA-BJ-A290-11A	0.0263158	THCA
TCGA-BJ-A45I-11A	0.0263158	THCA
TCGA-MK-A4N6-01A	0.289474	THCA
TCGA-DJ-A2Q7-01A	0.289474	THCA
TCGA-DJ-A1QH-01A	0.447368	THCA
TCGA-KS-A4I5-01A	0.289474	THCA
TCGA-EL-A4K1-01A	0.263158	THCA
TCGA-EM-A3FQ-01A	0.105263	THCA
TCGA-FY-A40K-01A	0.184211	THCA
TCGA-EM-A3ST-01A	0.552632	THCA
TCGA-CE-A481-01A	0.368421	THCA
TCGA-EM-A1CU-01A	0.315789	THCA
TCGA-DJ-A3VL-01A	0.263158	THCA
TCGA-EM-A3AN-01A	0.157895	THCA
TCGA-FY-A3R8-01A	0.394737	THCA
TCGA-EL-A3GP-01A	0.684211	THCA
TCGA-FY-A3YR-01A	0.342105	THCA
TCGA-BJ-A2N9-11A	0.0263158	THCA
TCGA-KS-A41I-01A	0.210526	THCA
TCGA-BJ-A2P4-01A	0.394737	THCA
TCGA-EL-A4JW-01A	0.289474	THCA
TCGA-E8-A432-01A	0.684211	THCA
TCGA-CE-A3ME-01A	0.210526	THCA
TCGA-ET-A3DO-01A	0.236842	THCA
TCGA-ET-A3DP-11A	0.0263158	THCA
TCGA-EL-A3T9-11A	0.0263158	THCA
TCGA-FY-A3I4-01A	0.157895	THCA
TCGA-ET-A4KN-01A	0.236842	THCA
TCGA-ET-A2N5-11B	0.0263158	THCA
TCGA-EM-A2P3-01A	0.289474	THCA
TCGA-DE-A4MA-01A	0.263158	THCA
TCGA-EL-A4JX-01A	0.315789	THCA
TCGA-DJ-A13S-01A	0.289474	THCA
TCGA-BJ-A45E-11A	0.0263158	THCA
TCGA-CE-A483-01A	0.0789474	THCA
TCGA-BJ-A0ZB-01A	0.763158	THCA
TCGA-EL-A3T0-11A	0.0263158	THCA
TCGA-EL-A3T2-11A	0.0263158	THCA
TCGA-DE-A0Y2-01A	0.5	THCA
TCGA-EL-A4JZ-01A	0.342105	THCA
TCGA-EL-A3N2-11A	0.0263158	THCA
TCGA-DJ-A4UT-01A	0.657895	THCA
TCGA-EM-A1CT-01A	0.552632	THCA
TCGA-DJ-A1QI-01A	0.210526	THCA
TCGA-EM-A2P1-01A	0.184211	THCA
TCGA-EL-A3H7-11A	0.0263158	THCA
TCGA-EL-A3ZR-01A	0.526316	THCA
TCGA-DJ-A3UN-01A	0.394737	THCA
TCGA-EL-A3GV-01A	0.0526316	THCA
TCGA-EM-A22N-01A	0.157895	THCA
TCGA-EM-A3SU-01A	0.131579	THCA
TCGA-EM-A4FO-01A	0.421053	THCA
TCGA-EL-A3ZK-01A	0.263158	THCA
TCGA-DJ-A3US-01A	0.210526	THCA
TCGA-BJ-A0Z3-01A	0.131579	THCA
TCGA-FE-A239-01A	0.0263158	THCA
TCGA-EL-A4KD-01A	0.342105	THCA
TCGA-EM-A3FM-01A	0.289474	THCA
TCGA-KS-A4I9-11A	0.0263158	THCA
TCGA-ET-A3DV-11A	0.0263158	THCA
TCGA-ET-A25G-01A	0.368421	THCA
TCGA-DJ-A2QA-01A	0.289474	THCA
TCGA-EL-A3ZP-01A	0.131579	THCA
TCGA-E8-A3X7-01A	0.210526	THCA
TCGA-EL-A3ZO-11A	0.0263158	THCA
TCGA-EL-A3ZN-11A	0.0263158	THCA
TCGA-EL-A3GY-01A	0.157895	THCA
TCGA-ET-A2MY-01A	1.26316	THCA
TCGA-DJ-A3VE-01A	0.236842	THCA
TCGA-E8-A415-01A	0.236842	THCA
TCGA-H2-A421-01A	0.394737	THCA
TCGA-EL-A3ZS-11A	0.0263158	THCA
TCGA-EM-A1YD-01A	0.184211	THCA
TCGA-FE-A3PA-01A	0.0789474	THCA
TCGA-E8-A44K-01A	0.342105	THCA
TCGA-EM-A4FN-01A	0.342105	THCA
TCGA-EM-A22O-01A	0.763158	THCA
TCGA-DJ-A3UO-01A	0.342105	THCA
TCGA-DJ-A3V5-01A	0.394737	THCA
TCGA-EL-A3GW-01A	0.263158	THCA
TCGA-DJ-A1QL-01A	0.447368	THCA
TCGA-EM-A1YB-01A	1.15789	THCA
TCGA-BJ-A3PR-01A	0.0526316	THCA
TCGA-EL-A3H1-01A	0.605263	THCA
TCGA-DJ-A13O-01A	0.184211	THCA
TCGA-L6-A4EP-01A	0.210526	THCA
TCGA-ET-A25J-11A	0.0263158	THCA
TCGA-ET-A3DW-11A	0.0263158	THCA
TCGA-BJ-A4O9-11A	0.0263158	THCA
TCGA-SR-A6MV-01A	0.157895	PCPG
TCGA-P7-A5NX-01A	0.342105	PCPG
TCGA-PR-A5PG-01A	0.5	PCPG
TCGA-S7-A7WT-01A	0.5	PCPG
TCGA-QR-A70U-01A	0.289474	PCPG
TCGA-RW-A68F-01A	0.342105	PCPG
TCGA-S7-A7WO-01A	0.0526316	PCPG
TCGA-RW-A67W-01A	0.263158	PCPG
TCGA-WB-A81T-01A	0.421053	PCPG
TCGA-TT-A6YN-01A	0.131579	PCPG
TCGA-QR-A6GZ-05A	0.0263158	PCPG
TCGA-SP-A6QK-01A	0.315789	PCPG
TCGA-RW-A686-01A	0.289474	PCPG
TCGA-RW-A684-01A	0.394737	PCPG
TCGA-WB-A81D-01A	0.342105	PCPG
TCGA-RW-A67Y-01A	0.289474	PCPG
TCGA-P8-A5KC-01A	0.236842	PCPG
TCGA-WB-A818-01A	0.157895	PCPG
TCGA-WB-A80O-01A	0.157895	PCPG
TCGA-WB-A80N-01A	0.263158	PCPG
TCGA-S7-A7WM-01A	0.447368	PCPG
TCGA-QR-A6H6-01A	0.210526	PCPG
TCGA-QR-A6H4-01A	0.421053	PCPG
TCGA-WB-A81M-01A	0.263158	PCPG
TCGA-RT-A6YC-01A	0.157895	PCPG
TCGA-WB-A821-01A	0.394737	PCPG
TCGA-RX-A8JQ-01A	0.131579	PCPG
TCGA-SP-A6QH-01A	0.210526	PCPG
TCGA-QR-A70Q-01A	0.184211	PCPG
TCGA-RW-A67V-01A	0.263158	PCPG
TCGA-TT-A6YO-01A	0.0263158	PCPG
TCGA-QR-A7IN-01A	0.289474	PCPG
TCGA-SR-A6MY-01A	0.131579	PCPG
TCGA-S7-A7WN-01A	0.236842	PCPG
TCGA-WB-A80M-01A	0.315789	PCPG
TCGA-WB-A81N-01A	0.131579	PCPG
TCGA-QT-A5XJ-01A	0.789474	PCPG
TCGA-S7-A7X2-01A	0.263158	PCPG
TCGA-S7-A7X0-01A	0.263158	PCPG
TCGA-QT-A5XL-01A	0.157895	PCPG
TCGA-QR-A6GU-01A	0.368421	PCPG
TCGA-SQ-A6I4-11A	0.0263158	PCPG
TCGA-WB-A81S-01A	0.315789	PCPG
TCGA-RW-A68C-01A	0.184211	PCPG
TCGA-SP-A6QF-01A	0.210526	PCPG
TCGA-QR-A6GO-01A	0.131579	PCPG
TCGA-QR-A6GT-01A	0.763158	PCPG
TCGA-WB-A80Q-01A	0.342105	PCPG
TCGA-QR-A70N-01A	0.289474	PCPG
TCGA-QR-A6H5-01A	0.184211	PCPG
TCGA-SP-A6QI-01A	0.157895	PCPG
TCGA-WB-A81G-01A	0.157895	PCPG
TCGA-QT-A69Q-01A	0.289474	PCPG
TCGA-WB-A81Q-01A	0.473684	PCPG
TCGA-WB-A819-01A	0.210526	PCPG
TCGA-QT-A5XP-01A	0.289474	PCPG
TCGA-QR-A702-01A	0.289474	PCPG
TCGA-QR-A700-01A	1	PCPG
TCGA-S7-A7WQ-01A	0.263158	PCPG
TCGA-SR-A6MZ-01A	0.184211	PCPG
TCGA-RM-A68W-01A	0.131579	PCPG
TCGA-QR-A70M-01A	0.210526	PCPG
TCGA-QT-A5XK-01A	0.184211	PCPG
TCGA-XG-A823-01A	0.236842	PCPG
TCGA-SR-A6MX-01A	0.684211	PCPG
TCGA-W2-A7H5-01B	0.105263	PCPG
TCGA-P8-A5KD-11A	0.0263158	PCPG
TCGA-QR-A703-01A	0.0526316	PCPG
TCGA-RT-A6YA-01A	0.5	PCPG
TCGA-QR-A708-01A	0.394737	PCPG
TCGA-SR-A6MP-01A	0.657895	PCPG
TCGA-W2-A7HA-01B	0.657895	PCPG
TCGA-QR-A70D-01A	0.315789	PCPG
TCGA-P7-A5NY-01A	0.0789474	PCPG
TCGA-SA-A6C2-01A	0.447368	PCPG
TCGA-WB-A822-01A	0.157895	PCPG
TCGA-W2-A7HB-01A	0.236842	PCPG
TCGA-WB-A820-01A	0.315789	PCPG
TCGA-S7-A7WU-01A	0.0789474	PCPG
TCGA-QR-A70T-01A	0.342105	PCPG
TCGA-W2-A7HD-01A	0.342105	PCPG
TCGA-QR-A6GS-01A	0.289474	PCPG
TCGA-SR-A6MR-01A	0.210526	PCPG
TCGA-SP-A6QC-01A	0.315789	PCPG
TCGA-RW-A67X-01A	0.210526	PCPG
TCGA-QR-A70O-01A	0.394737	PCPG
TCGA-RW-A685-01A	0.315789	PCPG
TCGA-RW-A68A-01A	0.184211	PCPG
TCGA-S7-A7X1-01A	0.184211	PCPG
TCGA-SP-A6QJ-01A	0.342105	PCPG
TCGA-WB-A80P-01A	0.157895	PCPG
TCGA-QR-A70G-01B	0.394737	PCPG
TCGA-RM-A68T-01A	0.394737	PCPG
TCGA-S7-A7WR-01A	0.0789474	PCPG
TCGA-QR-A70C-01A	0.184211	PCPG
TCGA-P8-A5KC-11A	0.0263158	PCPG
TCGA-SR-A6MU-01A	0.236842	PCPG
TCGA-WB-A81R-01A	0.236842	PCPG
TCGA-WB-A80K-01A	0.263158	PCPG
TCGA-QR-A6GY-01A	0.342105	PCPG
TCGA-RT-A6Y9-01A	0.131579	PCPG
TCGA-QR-A70V-01A	0.394737	PCPG
TCGA-QR-A70J-01A	0.289474	PCPG
TCGA-QR-A6ZZ-01A	0.289474	PCPG
TCGA-RW-A68G-01A	0.131579	PCPG
TCGA-PR-A5PF-01A	0.578947	PCPG
TCGA-RW-A689-01A	0.263158	PCPG
TCGA-QT-A7U0-01A	0.184211	PCPG
TCGA-QR-A7IP-01A	0.236842	PCPG
TCGA-S7-A7WP-01A	0.0789474	PCPG
TCGA-SP-A6QD-01A	0.184211	PCPG
TCGA-W2-A7HC-01A	0.552632	PCPG
TCGA-WB-A81P-01A	0.394737	PCPG
TCGA-QR-A6GW-01A	0.5	PCPG
TCGA-P7-A5NY-05A	0.0263158	PCPG
TCGA-SR-A6MX-06A	0.0263158	PCPG
TCGA-QR-A6H1-01A	0.5	PCPG
TCGA-WB-A81K-01A	0.131579	PCPG
TCGA-SQ-A6I4-01A	0.157895	PCPG
TCGA-SQ-A6I6-01A	0.342105	PCPG
TCGA-SR-A6MQ-01A	0.0789474	PCPG
TCGA-W2-A7H7-01A	0.315789	PCPG
TCGA-W2-A7HF-01A	0.105263	PCPG
TCGA-WB-A81H-01A	0.263158	PCPG
TCGA-S7-A7WX-01A	0.157895	PCPG
TCGA-QR-A70W-01A	0.184211	PCPG
TCGA-QR-A706-01A	0.131579	PCPG
TCGA-SR-A6MX-05A	0.0263158	PCPG
TCGA-RW-A681-01A	0.684211	PCPG
TCGA-WB-A81E-01A	0.394737	PCPG
TCGA-TT-A6YP-01A	0.131579	PCPG
TCGA-SP-A6QH-11A	0.0263158	PCPG
TCGA-P8-A6RX-01A	0.605263	PCPG
TCGA-QR-A707-01A	0.131579	PCPG
TCGA-QR-A70I-01A	0.0789474	PCPG
TCGA-TT-A6YK-01A	0.236842	PCPG
TCGA-WB-A815-01A	0.447368	PCPG
TCGA-WB-A81A-01A	0.131579	PCPG
TCGA-QR-A70A-01A	0.263158	PCPG
TCGA-RW-A68B-01A	0.131579	PCPG
TCGA-QR-A705-01A	0.236842	PCPG
TCGA-W2-A7HE-01A	0.105263	PCPG
TCGA-WB-A81I-01A	0.342105	PCPG
TCGA-SP-A6QG-01A	0.105263	PCPG
TCGA-WB-A81F-01A	0.131579	PCPG
TCGA-QT-A5XO-01A	0.578947	PCPG
TCGA-WB-A817-01A	0.157895	PCPG
TCGA-SR-A6MS-01A	0.210526	PCPG
TCGA-W2-A7HH-01A	0.368421	PCPG
TCGA-QR-A6GR-01A	0.315789	PCPG
TCGA-QR-A70E-01A	0.236842	PCPG
TCGA-TT-A6YJ-01A	0.210526	PCPG
TCGA-S7-A7WW-01A	0.157895	PCPG
TCGA-QR-A70X-01A	0.131579	PCPG
TCGA-RW-A686-06A	0.0263158	PCPG
TCGA-WB-A814-01A	0.184211	PCPG
TCGA-WB-A816-01A	0.236842	PCPG
TCGA-SR-A6N0-01A	0.184211	PCPG
TCGA-WB-A80Y-01A	0.184211	PCPG
TCGA-WB-A81W-01A	0.421053	PCPG
TCGA-RW-A8AZ-01A	0.842105	PCPG
TCGA-QR-A70H-01A	0.394737	PCPG
TCGA-RW-A688-01A	0.342105	PCPG
TCGA-QR-A6H0-01A	0.184211	PCPG
TCGA-QR-A6H2-01A	0.105263	PCPG
TCGA-RW-A68D-01A	0.236842	PCPG
TCGA-P8-A6RY-01A	0.184211	PCPG
TCGA-QR-A6GZ-01A	0.210526	PCPG
TCGA-PR-A5PH-01A	0.342105	PCPG
TCGA-WB-A80V-01A	0.394737	PCPG
TCGA-QR-A70K-01A	0.710526	PCPG
TCGA-RW-A68A-11A	0.0263158	PCPG
TCGA-QR-A6GX-01A	0.342105	PCPG
TCGA-QT-A5XM-01A	0.184211	PCPG
TCGA-QR-A70P-01A	0.736842	PCPG
TCGA-RW-A680-01A	0.736842	PCPG
TCGA-RW-A7D0-01A	0.236842	PCPG
TCGA-QR-A6H3-01A	0.131579	PCPG
TCGA-WB-A80L-01A	0.0526316	PCPG
TCGA-S7-A7WV-01A	0.0789474	PCPG
TCGA-QT-A5XN-01A	0.421053	PCPG
TCGA-WB-A81J-01A	0.263158	PCPG
TCGA-WB-A81V-01A	0.315789	PCPG
TCGA-QR-A70R-01A	0.263158	PCPG
TCGA-RW-A7CZ-01A	0.289474	PCPG
TCGA-SR-A6MT-01A	0.105263	PCPG
TCGA-S7-A7WL-01A	0.368421	PCPG
TCGA-P8-A5KD-01A	0.184211	PCPG
TCGA-W2-A7UY-01A	0.526316	PCPG
TCGA-3X-AAVA-01A	1.39474	CHOL
TCGA-W5-AA2I-11A	0.0263158	CHOL
TCGA-W5-AA2R-11A	0.0263158	CHOL
TCGA-4G-AAZF-11A	0.0263158	CHOL
TCGA-W5-AA38-01A	1.18421	CHOL
TCGA-W7-A93P-01A	1.60526	CHOL
TCGA-4G-AAZO-11A	0.0263158	CHOL
TCGA-W7-A93O-11A	0.0263158	CHOL
TCGA-3X-AAVC-01A	2.15789	CHOL
TCGA-5A-A8ZF-01A	3.28947	CHOL
TCGA-ZH-A8Y4-01A	2.13158	CHOL
TCGA-ZH-A8Y6-01A	1.89474	CHOL
TCGA-W5-AA33-01A	0.921053	CHOL
TCGA-W5-AA2K-01A	1.42105	CHOL
TCGA-YR-A95A-01A	1.31579	CHOL
TCGA-5A-A8ZG-01A	0.526316	CHOL
TCGA-4G-AAZT-11A	0.0263158	CHOL
TCGA-W5-AA39-01A	32.6316	CHOL
TCGA-W5-AA2T-11A	0.0263158	CHOL
TCGA-ZH-A8Y8-01A	1.34211	CHOL
TCGA-W5-AA2Q-01A	1.36842	CHOL
TCGA-ZU-A8S4-11A	0.0263158	CHOL
TCGA-ZH-A8Y3-01A	1.55263	CHOL
TCGA-4G-AAZR-11A	0.0263158	CHOL
TCGA-W5-AA2W-01A	1.02632	CHOL
TCGA-W5-AA36-01A	1.78947	CHOL
TCGA-W5-AA34-01A	1.5	CHOL
TCGA-W5-AA2O-11A	0.0263158	CHOL
TCGA-W5-AA2O-01A	1.13158	CHOL
TCGA-W5-AA34-11A	0.0263158	CHOL
TCGA-3X-AAVE-01A	1.60526	CHOL
TCGA-4G-AAZR-01A	0.842105	CHOL
TCGA-ZU-A8S4-01A	1.18421	CHOL
TCGA-W5-AA2G-01A	1.65789	CHOL
TCGA-W5-AA2Q-11A	0.0263158	CHOL
TCGA-W5-AA2T-01A	1.86842	CHOL
TCGA-W6-AA0S-01A	1.34211	CHOL
TCGA-4G-AAZT-01A	1.28947	CHOL
TCGA-W5-AA33-11A	0.0263158	CHOL
TCGA-4G-AAZG-01A	2.23684	CHOL
TCGA-ZH-A8Y7-01A	30.8421	CHOL
TCGA-ZD-A8I3-01A	1.31579	CHOL
TCGA-4G-AAZO-01A	1.63158	CHOL
TCGA-W7-A93O-01A	3.76316	CHOL
TCGA-W7-A93P-11A	0.0263158	CHOL
TCGA-4G-AAZF-01A	1.5	CHOL
TCGA-W5-AA2I-01A	1.60526	CHOL
TCGA-W5-AA2R-01A	1	CHOL
TCGA-W7-A93N-01A	0.105263	CHOL
TCGA-W6-AA0T-01A	1.76316	CHOL
TCGA-W5-AA31-11A	0.0263158	CHOL
TCGA-ZH-A8Y5-01A	1.15789	CHOL
TCGA-W5-AA2X-11A	0.0263158	CHOL
TCGA-W5-AA2Z-11A	0.0263158	CHOL
TCGA-W5-AA2U-01A	2.86842	CHOL
TCGA-W5-AA2J-01A	0.710526	CHOL
TCGA-3X-AAV9-01A	1	CHOL
TCGA-WD-A7RX-01A	1.13158	CHOL
TCGA-W5-AA30-11A	0.0263158	CHOL
TCGA-W5-AA30-01A	2.02632	CHOL
TCGA-W5-AA2Z-01A	1.02632	CHOL
TCGA-W5-AA2U-11A	0.0263158	CHOL
TCGA-W5-AA2X-01A	1.68421	CHOL
TCGA-W5-AA31-01A	1.60526	CHOL
TCGA-ZK-AAYZ-01A	1.26316	CHOL
TCGA-3X-AAVB-01A	1.02632	CHOL
TCGA-ZH-A8Y2-01A	1.89474	CHOL
TCGA-W5-AA2M-01A	1	CHOL
TCGA-W7-A93N-11A	0.0263158	CHOL
TCGA-W5-AA2H-01A	0.210526	CHOL
TCGA-ZH-A8Y1-01A	1.52632	CHOL
TCGA-IB-AAUW-01A	0.0789474	PAAD
TCGA-HV-A7OP-01A	2.18421	PAAD
TCGA-Q3-AA2A-01A	0.684211	PAAD
TCGA-3A-A9J0-01A	2.44737	PAAD
TCGA-2L-AAQE-11A	0.0263158	PAAD
TCGA-IB-7651-01A	474.763	PAAD
TCGA-IB-7897-01A	0.0263158	PAAD
TCGA-XD-AAUH-01A	0.0526316	PAAD
TCGA-US-A77J-01A	0.0263158	PAAD
TCGA-F2-6880-01A	0.0263158	PAAD
TCGA-M8-A5N4-01A	0.842105	PAAD
TCGA-YY-A8LH-01A	1.18421	PAAD
TCGA-2J-AAB1-01A	1.60526	PAAD
TCGA-F2-7276-01A	0.0263158	PAAD
TCGA-HZ-7925-01A	0.657895	PAAD
TCGA-2L-AAQM-01A	0.921053	PAAD
TCGA-2J-AABU-01A	0.0263158	PAAD
TCGA-XN-A8T5-01A	0.0263158	PAAD
TCGA-FB-AAPY-11A	0.0263158	PAAD
TCGA-2L-AAQA-11A	0.0263158	PAAD
TCGA-IB-7889-01A	0.394737	PAAD
TCGA-LB-A8F3-01A	0.605263	PAAD
TCGA-FZ-5923-11A	0.0263158	PAAD
TCGA-IB-A5SQ-01A	0.105263	PAAD
TCGA-FB-AAQ1-01A	1.23684	PAAD
TCGA-FB-A4P6-01A	0.0263158	PAAD
TCGA-3A-A9IU-01A	1.07895	PAAD
TCGA-FB-AAPQ-01A	1.23684	PAAD
TCGA-FZ-5919-11A	0.0263158	PAAD
TCGA-HZ-8005-01A	1.21053	PAAD
TCGA-YH-A8SY-01A	1.60526	PAAD
TCGA-IB-AAUV-01A	0.0263158	PAAD
TCGA-OE-A75W-01A	2.21053	PAAD
TCGA-IB-7647-01A	0.921053	PAAD
TCGA-FZ-5922-11A	0.0263158	PAAD
TCGA-FZ-5920-11A	0.0263158	PAAD
TCGA-US-A774-01A	0.0789474	PAAD
TCGA-US-A776-01A	1.86842	PAAD
TCGA-LB-A9Q5-01A	0.131579	PAAD
TCGA-Q3-A5QY-01A	0.0263158	PAAD
TCGA-F2-A44G-01A	1.31579	PAAD
TCGA-IB-A7M4-01A	1.36842	PAAD
TCGA-FB-A78T-01A	1.15789	PAAD
TCGA-US-A77G-11A	0.0263158	PAAD
TCGA-US-A779-11A	0.0263158	PAAD
TCGA-HZ-A8P1-01A	1.76316	PAAD
TCGA-FB-AAQ6-11A	0.0263158	PAAD
TCGA-Z5-AAPL-01A	0.0263158	PAAD
TCGA-HV-AA8X-01A	1.60526	PAAD
TCGA-3E-AAAY-01A	0.105263	PAAD
TCGA-2J-AAB9-01A	0.0526316	PAAD
TCGA-FB-AAPU-01A	2.21053	PAAD
TCGA-HZ-A77P-01A	0.736842	PAAD
TCGA-IB-7644-01A	0.894737	PAAD
TCGA-IB-7646-01A	1.76316	PAAD
TCGA-3A-A9I9-01A	2.81579	PAAD
TCGA-FB-AAPP-11A	0.0263158	PAAD
TCGA-IB-AAUP-01A	0.105263	PAAD
TCGA-IB-7652-01A	2.52632	PAAD
TCGA-L1-A7W4-01A	0.0263158	PAAD
TCGA-FZ-5926-01A	0.0263158	PAAD
TCGA-FZ-5924-01A	1.39474	PAAD
TCGA-F2-A8YN-01A	0.105263	PAAD
TCGA-PZ-A5RE-01A	0.947368	PAAD
TCGA-IB-A5ST-01A	0.0263158	PAAD
TCGA-IB-A5SO-01A	0.289474	PAAD
TCGA-FB-A5VM-01A	1.52632	PAAD
TCGA-IB-AAUR-01A	0.0263158	PAAD
TCGA-IB-7645-01A	0.184211	PAAD
TCGA-3A-A9IS-01A	1.15789	PAAD
TCGA-FB-AAQ0-01A	1.10526	PAAD
TCGA-2L-AAQL-11A	0.0263158	PAAD
TCGA-FB-AAQ2-01A	1.10526	PAAD
TCGA-H6-A45N-01A	0.0789474	PAAD
TCGA-US-A77E-01A	2	PAAD
TCGA-HZ-A9TJ-01A	1.86842	PAAD
TCGA-XD-AAUL-01A	1	PAAD
TCGA-S4-A8RP-01A	0.894737	PAAD
TCGA-H6-8124-01A	1.18421	PAAD
TCGA-3A-A9IN-01A	0.789474	PAAD
TCGA-IB-7888-01A	0.0263158	PAAD
TCGA-3E-AAAZ-01A	1.42105	PAAD
TCGA-2L-AAQJ-11A	0.0263158	PAAD
TCGA-HZ-7926-01A	0.552632	PAAD
TCGA-HZ-7924-01A	0.0263158	PAAD
TCGA-HV-A5A3-01A	1.15789	PAAD
TCGA-3A-A9IO-01A	0.184211	PAAD
TCGA-HZ-8636-01A	0.894737	PAAD
TCGA-FB-AAQ3-01A	1.07895	PAAD
TCGA-FZ-5921-11A	0.0263158	PAAD
TCGA-XD-AAUI-01A	0.421053	PAAD
TCGA-YB-A89D-11A	0.0263158	PAAD
TCGA-3A-A9IB-01A	1.10526	PAAD
TCGA-HZ-A49G-01A	0.105263	PAAD
TCGA-2J-AABT-01A	0.710526	PAAD
TCGA-F2-6879-01A	1.02632	PAAD
TCGA-IB-8126-01A	0.105263	PAAD
TCGA-2L-AAQI-11A	0.0263158	PAAD
TCGA-HV-A7OL-01A	1.52632	PAAD
TCGA-2J-AABO-01A	1.05263	PAAD
TCGA-HV-AA8V-01A	0.184211	PAAD
TCGA-IB-A6UG-01A	1.18421	PAAD
TCGA-RB-AA9M-01A	0.0526316	PAAD
TCGA-IB-8127-01A	1.31579	PAAD
TCGA-HZ-A8P0-01A	1.28947	PAAD
TCGA-FB-AAPS-01A	0.105263	PAAD
TCGA-FB-A4P5-01A	0.0263158	PAAD
TCGA-IB-A5SS-01A	1.31579	PAAD
TCGA-HZ-8637-01A	0.5	PAAD
TCGA-FB-AAPZ-11A	0.0263158	PAAD
TCGA-2J-AAB8-01A	0.763158	PAAD
TCGA-HZ-A49H-01A	0.236842	PAAD
TCGA-FZ-5919-01A	0.342105	PAAD
TCGA-HZ-7289-01A	2.34211	PAAD
TCGA-IB-AAUQ-01A	1.15789	PAAD
TCGA-FB-AAPQ-11A	0.0263158	PAAD
TCGA-FB-AAQ1-11A	0.0263158	PAAD
TCGA-FZ-5923-01A	0.868421	PAAD
TCGA-FB-AAPY-01A	0.789474	PAAD
TCGA-2L-AAQA-01A	1.81579	PAAD
TCGA-HZ-8002-01A	0.0263158	PAAD
TCGA-IB-7887-01A	0.710526	PAAD
TCGA-2L-AAQM-11A	0.0263158	PAAD
TCGA-3A-A9IC-01A	1.02632	PAAD
TCGA-HZ-8315-01A	1.60526	PAAD
TCGA-IB-7886-01A	1.47368	PAAD
TCGA-2J-AABV-01A	0.0789474	PAAD
TCGA-3A-A9IL-01A	0.210526	PAAD
TCGA-US-A77J-11A	0.0263158	PAAD
TCGA-HZ-A4BK-01A	0.605263	PAAD
TCGA-XD-AAUH-11A	0.0263158	PAAD
TCGA-HZ-A9TJ-06A	0.0263158	PAAD
TCGA-3A-A9IJ-01A	0.368421	PAAD
TCGA-2L-AAQE-01A	1.23684	PAAD
TCGA-3A-A9IV-01A	1.44737	PAAD
TCGA-HZ-7922-01A	1.21053	PAAD
TCGA-HZ-7920-01A	0.0263158	PAAD
TCGA-HZ-A77O-01A	0.789474	PAAD
TCGA-IB-AAUU-01A	1.23684	PAAD
TCGA-2J-AABI-01A	1.15789	PAAD
TCGA-FB-AAPU-11A	0.0263158	PAAD
TCGA-HZ-7919-01A	1.63158	PAAD
TCGA-IB-7891-01A	0.157895	PAAD
TCGA-3A-A9I7-01A	0.0526316	PAAD
TCGA-HZ-8638-01A	0.0263158	PAAD
TCGA-HZ-7923-01A	0.0263158	PAAD
TCGA-2J-AABF-01A	0.631579	PAAD
TCGA-FB-AAQ6-01A	1.97368	PAAD
TCGA-HV-A5A4-01A	1.21053	PAAD
TCGA-HV-A5A6-01A	1.36842	PAAD
TCGA-US-A779-01A	0.815789	PAAD
TCGA-HZ-A4BH-01A	1.10526	PAAD
TCGA-2J-AAB6-01A	2.02632	PAAD
TCGA-2J-AAB4-01A	0.921053	PAAD
TCGA-US-A77G-01A	1	PAAD
TCGA-XN-A8T3-01A	0.815789	PAAD
TCGA-US-A776-11A	0.0263158	PAAD
TCGA-US-A774-11A	0.0263158	PAAD
TCGA-IB-7649-01A	0.473684	PAAD
TCGA-HZ-8003-01A	0.0526316	PAAD
TCGA-FZ-5920-01A	1.13158	PAAD
TCGA-FZ-5922-01A	1.10526	PAAD
TCGA-IB-7654-01A	1.13158	PAAD
TCGA-3A-A9IX-01A	0.105263	PAAD
TCGA-2L-AAQJ-01A	2.81579	PAAD
TCGA-F2-A44H-01A	0.289474	PAAD
TCGA-2J-AABH-01A	1.36842	PAAD
TCGA-HV-A5A5-01A	0.105263	PAAD
TCGA-FB-A7DR-01A	0.894737	PAAD
TCGA-F2-7273-01A	0.0263158	PAAD
TCGA-H6-8124-11A	0.0263158	PAAD
TCGA-H8-A6C1-01A	0.842105	PAAD
TCGA-IB-A7LX-01A	1.05263	PAAD
TCGA-3A-A9IZ-01A	1.60526	PAAD
TCGA-S4-A8RO-01A	1.86842	PAAD
TCGA-HZ-8001-01A	0.236842	PAAD
TCGA-3A-A9IH-01A	1.47368	PAAD
TCGA-2J-AABE-01A	1.13158	PAAD
TCGA-US-A77E-11A	0.0263158	PAAD
TCGA-H6-A45N-11A	0.0263158	PAAD
TCGA-2L-AAQL-01A	1.86842	PAAD
TCGA-FB-AAQ0-11A	0.0263158	PAAD
TCGA-FB-AAQ2-11A	0.0263158	PAAD
TCGA-IB-7893-01A	0.736842	PAAD
TCGA-IB-A5SP-01A	1.5	PAAD
TCGA-3A-A9I5-01A	1	PAAD
TCGA-PZ-A5RE-11A	0.0263158	PAAD
TCGA-IB-AAUT-01A	0.0526316	PAAD
TCGA-2J-AABA-01A	0.921053	PAAD
TCGA-FZ-5924-11A	0.0263158	PAAD
TCGA-FZ-5926-11A	0.0263158	PAAD
TCGA-L1-A7W4-11A	0.0263158	PAAD
TCGA-IB-AAUO-01A	1.23684	PAAD
TCGA-FB-AAPP-01A	2.39474	PAAD
TCGA-HZ-A49I-01A	1.55263	PAAD
TCGA-IB-AAUN-01A	0.921053	PAAD
TCGA-HZ-8317-01A	0.0789474	PAAD
TCGA-2J-AABR-01A	0.0263158	PAAD
TCGA-F2-A7TX-01A	0.921053	PAAD
TCGA-FB-AAPZ-01A	1.07895	PAAD
TCGA-XD-AAUG-01A	0.0263158	PAAD
TCGA-IB-7890-01A	1.94737	PAAD
TCGA-IB-AAUS-01A	0.0789474	PAAD
TCGA-FB-AAPS-11A	0.0263158	PAAD
TCGA-HZ-7918-01A	2.73684	PAAD
TCGA-IB-A6UF-01A	1.78947	PAAD
TCGA-S4-A8RM-01A	1.26316	PAAD
TCGA-3A-A9IR-01A	0.552632	PAAD
TCGA-LB-A7SX-01A	2.55263	PAAD
TCGA-2J-AABP-01A	1.73684	PAAD
TCGA-IB-AAUM-01A	0.0263158	PAAD
TCGA-2L-AAQI-01A	0.894737	PAAD
TCGA-HZ-8519-01A	0.0263158	PAAD
TCGA-FB-A545-01A	1.23684	PAAD
TCGA-RB-A7B8-01A	1.18421	PAAD
TCGA-YB-A89D-01A	0.684211	PAAD
TCGA-RL-AAAS-01A	0.0263158	PAAD
TCGA-FZ-5921-01A	0.921053	PAAD
TCGA-FB-AAQ3-11A	0.0263158	PAAD
TCGA-2J-AABK-01A	0.394737	PAAD
TCGA-HV-A5A3-11A	0.0263158	PAAD
TCGA-HZ-A77Q-01A	1.10526	PAAD
TCGA-IB-7885-01A	0.210526	PAAD
TCGA-55-7573-01A	1.44737	LUAD
TCGA-55-6978-11A	0.0263158	LUAD
TCGA-NJ-A55O-01A	2.31579	LUAD
TCGA-44-3919-11A	0.0263158	LUAD
TCGA-38-7271-11A	0.0263158	LUAD
TCGA-O1-A52J-01A	5.10526	LUAD
TCGA-91-6830-11A	0.0263158	LUAD
TCGA-91-6847-11A	0.0263158	LUAD
TCGA-44-7667-11A	0.0263158	LUAD
TCGA-93-A4JN-01A	1.84211	LUAD
TCGA-67-6216-01A	0.526316	LUAD
TCGA-86-8281-01A	7.23684	LUAD
TCGA-44-2666-01A	0.684211	LUAD
TCGA-44-2664-01A	0.0263158	LUAD
TCGA-55-8301-01A	6.60526	LUAD
TCGA-75-5126-01A	14.3947	LUAD
TCGA-78-7166-11A	0.0263158	LUAD
TCGA-17-Z022-01A	38.1579	LUAD
TCGA-17-Z020-01A	2.07895	LUAD
TCGA-91-8496-01A	0.736842	LUAD
TCGA-44-6778-11A	0.0263158	LUAD
TCGA-55-7903-11A	0.0263158	LUAD
TCGA-05-4389-01A	5.97368	LUAD
TCGA-05-4427-01A	28.6579	LUAD
TCGA-55-6985-01A	12.3158	LUAD
TCGA-38-4630-11A	0.0263158	LUAD
TCGA-38-4632-11A	0.0263158	LUAD
TCGA-55-1596-01A	5.71053	LUAD
TCGA-55-1594-01A	6.18421	LUAD
TCGA-49-AAQV-01A	0.921053	LUAD
TCGA-62-8394-01A	2.36842	LUAD
TCGA-55-8206-11A	0.0263158	LUAD
TCGA-55-8204-11A	0.0263158	LUAD
TCGA-55-8085-11A	0.0263158	LUAD
TCGA-50-6594-11A	0.0263158	LUAD
TCGA-78-7536-01A	19.3947	LUAD
TCGA-17-Z009-01A	0.184211	LUAD
TCGA-91-7771-01A	4.07895	LUAD
TCGA-NJ-A7XG-01A	0.921053	LUAD
TCGA-93-A4JO-01A	0.684211	LUAD
TCGA-44-8119-11A	0.0263158	LUAD
TCGA-44-6145-11A	0.0263158	LUAD
TCGA-78-7146-01A	11.5526	LUAD
TCGA-78-7633-01A	3.57895	LUAD
TCGA-55-8514-01A	8.60526	LUAD
TCGA-38-4625-11A	0.0263158	LUAD
TCGA-73-7499-01A	1.57895	LUAD
TCGA-71-8520-01A	2.57895	LUAD
TCGA-44-2657-01A	10.2632	LUAD
TCGA-17-Z041-01A	3.02632	LUAD
TCGA-50-5055-01A	0.157895	LUAD
TCGA-50-5933-11A	0.0263158	LUAD
TCGA-44-7671-01A	7.39474	LUAD
TCGA-38-4629-01A	8.63158	LUAD
TCGA-05-4395-01A	8.57895	LUAD
TCGA-55-A48Z-01A	1.34211	LUAD
TCGA-55-7911-11A	0.0263158	LUAD
TCGA-55-A48X-01A	8.52632	LUAD
TCGA-91-6848-01A	17.1579	LUAD
TCGA-55-7726-11A	0.0263158	LUAD
TCGA-55-7724-11A	0.0263158	LUAD
TCGA-55-1592-11A	0.0263158	LUAD
TCGA-44-3398-11B	0.0263158	LUAD
TCGA-69-8254-01A	2.31579	LUAD
TCGA-86-8668-01A	0.868421	LUAD
TCGA-69-7979-01A	43.2632	LUAD
TCGA-86-8671-01A	0.105263	LUAD
TCGA-86-7711-11A	0.0263158	LUAD
TCGA-L9-A743-01A	1.78947	LUAD
TCGA-78-8662-01A	36.3421	LUAD
TCGA-78-8660-01A	6.42105	LUAD
TCGA-50-6592-01A	7.23684	LUAD
TCGA-50-6590-01A	22.4737	LUAD
TCGA-55-8505-01A	1.02632	LUAD
TCGA-L9-A443-01A	7.10526	LUAD
TCGA-44-6777-01A	8.73684	LUAD
TCGA-MP-A4T9-01A	0.421053	LUAD
TCGA-55-8512-11A	0.0263158	LUAD
TCGA-44-5644-11A	0.0263158	LUAD
TCGA-86-7955-01A	9.42105	LUAD
TCGA-55-8089-01A	32.4211	LUAD
TCGA-86-8075-01A	1	LUAD
TCGA-49-AARR-11A	0.0263158	LUAD
TCGA-64-1680-01A	1.21053	LUAD
TCGA-44-A47G-01A	0.842105	LUAD
TCGA-17-Z010-01A	8.15789	LUAD
TCGA-49-AAR3-01A	1.97368	LUAD
TCGA-05-4244-01A	6.65789	LUAD
TCGA-44-3918-01B	0.0263158	LUAD
TCGA-97-8177-01A	0.631579	LUAD
TCGA-78-8640-11A	0.0263158	LUAD
TCGA-05-4417-01A	8.78947	LUAD
TCGA-55-7907-01A	35.3158	LUAD
TCGA-91-6836-01A	15.1053	LUAD
TCGA-17-Z055-01A	11.9211	LUAD
TCGA-62-A46O-01A	27.3158	LUAD
TCGA-91-6829-01A	18.3684	LUAD
TCGA-44-6147-01B	0.0263158	LUAD
TCGA-49-4501-11A	0.0263158	LUAD
TCGA-NJ-A4YQ-01A	29	LUAD
TCGA-97-A4LX-01A	2.81579	LUAD
TCGA-44-2662-11A	0.0263158	LUAD
TCGA-50-5942-01A	0.947368	LUAD
TCGA-49-6745-01A	3.02632	LUAD
TCGA-78-7153-01A	2.21053	LUAD
TCGA-78-7160-01A	1.05263	LUAD
TCGA-78-7162-01A	1.55263	LUAD
TCGA-97-A4M0-01A	11.8947	LUAD
TCGA-97-A4M2-01A	0.157895	LUAD
TCGA-73-4668-11A	0.0263158	LUAD
TCGA-50-7109-01A	7.02632	LUAD
TCGA-55-A493-01A	5.26316	LUAD
TCGA-78-7158-01A	7.21053	LUAD
TCGA-50-8457-11A	0.0263158	LUAD
TCGA-49-6744-11A	0.0263158	LUAD
TCGA-55-8621-11A	0.0263158	LUAD
TCGA-17-Z025-01A	6.78947	LUAD
TCGA-55-5899-01A	13.5789	LUAD
TCGA-NJ-A55R-01A	7.5	LUAD
TCGA-69-7763-01A	1.97368	LUAD
TCGA-49-4487-11A	0.0263158	LUAD
TCGA-62-A46V-01A	1.47368	LUAD
TCGA-44-8120-01A	18.9737	LUAD
TCGA-44-2656-01B	0.0263158	LUAD
TCGA-86-A456-01A	8.36842	LUAD
TCGA-17-Z047-01A	0.421053	LUAD
TCGA-91-6835-11A	0.0263158	LUAD
TCGA-17-Z032-01A	2.97368	LUAD
TCGA-17-Z030-01A	13.1316	LUAD
TCGA-91-8499-01A	10.3158	LUAD
TCGA-73-4659-01A	6.55263	LUAD
TCGA-67-3776-01A	0.0263158	LUAD
TCGA-67-3774-01A	3.5	LUAD
TCGA-44-7659-11A	0.0263158	LUAD
TCGA-75-6211-01A	10.5263	LUAD
TCGA-64-1677-01A	5.31579	LUAD
TCGA-86-7713-01A	4.89474	LUAD
TCGA-05-4384-01A	3.52632	LUAD
TCGA-05-4403-01A	4.21053	LUAD
TCGA-44-5645-01A	1.13158	LUAD
TCGA-78-7539-01A	13.3421	LUAD
TCGA-44-3396-01A	3.81579	LUAD
TCGA-44-7661-11A	0.0263158	LUAD
TCGA-55-8090-01A	2.84211	LUAD
TCGA-55-8092-01A	16.1053	LUAD
TCGA-50-5068-01A	2.28947	LUAD
TCGA-86-7954-11A	0.0263158	LUAD
TCGA-62-8399-01A	15.1842	LUAD
TCGA-97-7941-01A	2.21053	LUAD
TCGA-44-A47A-01A	5.02632	LUAD
TCGA-86-6851-01A	25.2632	LUAD
TCGA-55-6980-01A	0.342105	LUAD
TCGA-55-6982-01A	4.68421	LUAD
TCGA-80-5608-01A	5.21053	LUAD
TCGA-78-7149-01A	3.84211	LUAD
TCGA-55-7725-01A	4.18421	LUAD
TCGA-17-Z004-01A	0.605263	LUAD
TCGA-55-8506-11A	0.0263158	LUAD
TCGA-MP-A4TI-01A	4.23684	LUAD
TCGA-49-4488-01A	8.89474	LUAD
TCGA-44-6146-01A	0.842105	LUAD
TCGA-44-6144-01A	6.13158	LUAD
TCGA-86-7701-01A	5.42105	LUAD
TCGA-97-8171-01A	1.60526	LUAD
TCGA-38-4626-01A	2.28947	LUAD
TCGA-75-6203-01A	0.289474	LUAD
TCGA-55-8096-11A	0.0263158	LUAD
TCGA-55-8094-11A	0.0263158	LUAD
TCGA-50-8460-01A	0.763158	LUAD
TCGA-49-4507-11A	0.0263158	LUAD
TCGA-55-8299-11A	0.0263158	LUAD
TCGA-69-7974-01A	13.8421	LUAD
TCGA-17-Z015-01A	15.8158	LUAD
TCGA-50-5931-01A	9.21053	LUAD
TCGA-MP-A4T4-01A	8.63158	LUAD
TCGA-MP-A4T6-01A	1.97368	LUAD
TCGA-05-4390-01A	16.7105	LUAD
TCGA-49-AARO-11A	0.0263158	LUAD
TCGA-55-6986-11A	0.0263158	LUAD
TCGA-55-6984-11A	0.0263158	LUAD
TCGA-80-5611-01A	5.76316	LUAD
TCGA-55-1595-11A	0.0263158	LUAD
TCGA-73-4677-11A	0.0263158	LUAD
TCGA-62-8395-11A	0.0263158	LUAD
TCGA-55-8205-01A	12.2105	LUAD
TCGA-50-6595-01A	1.42105	LUAD
TCGA-44-2665-11A	0.0263158	LUAD
TCGA-62-A46R-01A	4.57895	LUAD
TCGA-99-8032-11A	0.0263158	LUAD
TCGA-49-6742-01A	7.52632	LUAD
TCGA-05-4249-01A	9.81579	LUAD
TCGA-55-6971-01A	2.42105	LUAD
TCGA-49-AARN-11A	0.0263158	LUAD
TCGA-55-6968-01A	13.5263	LUAD
TCGA-97-A4M5-01A	3.23684	LUAD
TCGA-NJ-A4YI-01A	14.1579	LUAD
TCGA-17-Z050-01A	4.65789	LUAD
TCGA-17-Z052-01A	1.42105	LUAD
TCGA-93-A4JP-01D	0.0263158	LUAD
TCGA-93-8067-01D	0.0263158	LUAD
TCGA-17-Z049-01A	19.0526	LUAD
TCGA-44-5643-01A	4.05263	LUAD
TCGA-05-4405-01A	9.31579	LUAD
TCGA-91-8497-01A	1.23684	LUAD
TCGA-93-7347-11A	0.0263158	LUAD
TCGA-78-7167-11A	0.0263158	LUAD
TCGA-49-AAR4-11A	0.0263158	LUAD
TCGA-50-5930-11A	0.0263158	LUAD
TCGA-50-5932-11A	0.0263158	LUAD
TCGA-17-Z001-01A	6.34211	LUAD
TCGA-67-6217-01A	4.60526	LUAD
TCGA-62-8402-11A	0.0263158	LUAD
TCGA-75-7027-01A	7.78947	LUAD
TCGA-44-5645-01B	0.0263158	LUAD
TCGA-35-5375-01A	12.6842	LUAD
TCGA-49-6761-01A	5.05263	LUAD
TCGA-55-7283-11A	0.0263158	LUAD
TCGA-55-7994-01A	47.0789	LUAD
TCGA-55-7728-01A	2.81579	LUAD
TCGA-55-6543-01A	0.605263	LUAD
TCGA-55-7913-01B	9.68421	LUAD
TCGA-50-8459-11A	0.0263158	LUAD
TCGA-75-6214-01A	19.6842	LUAD
TCGA-05-4250-01A	11	LUAD
TCGA-83-5908-01A	6	LUAD
TCGA-86-8358-01A	34.3684	LUAD
TCGA-44-2656-01A	20.6579	LUAD
TCGA-67-3771-01A	31	LUAD
TCGA-49-4505-01A	5.84211	LUAD
TCGA-17-Z028-01A	12.9474	LUAD
TCGA-86-A4P7-01A	1.07895	LUAD
TCGA-69-7765-01A	15.4211	LUAD
TCGA-69-7980-01A	23.1053	LUAD
TCGA-73-4666-01A	11.9474	LUAD
TCGA-78-7147-01A	10.2632	LUAD
TCGA-17-Z023-01A	11.2368	LUAD
TCGA-78-7537-01A	4.34211	LUAD
TCGA-55-8207-11A	0.0263158	LUAD
TCGA-55-6970-11A	0.0263158	LUAD
TCGA-78-7542-01A	11.1842	LUAD
TCGA-55-6972-11A	0.0263158	LUAD
TCGA-78-7540-01A	1	LUAD
TCGA-62-8397-01A	0.921053	LUAD
TCGA-73-4675-01A	1.94737	LUAD
TCGA-75-7031-01A	6.39474	LUAD
TCGA-55-7570-01A	11.6579	LUAD
TCGA-62-A472-01A	1.68421	LUAD
TCGA-62-A470-01A	3.52632	LUAD
TCGA-97-7938-01A	11.5789	LUAD
TCGA-64-1679-01A	13.7368	LUAD
TCGA-55-6969-11A	0.0263158	LUAD
TCGA-05-4426-01A	1.39474	LUAD
TCGA-05-4424-01A	17.2632	LUAD
TCGA-49-4510-11A	0.0263158	LUAD
TCGA-49-4512-11A	0.0263158	LUAD
TCGA-44-2668-11A	0.0263158	LUAD
TCGA-55-A492-01A	7.47368	LUAD
TCGA-55-A490-01A	38.0789	LUAD
TCGA-97-A4M3-01A	5.94737	LUAD
TCGA-73-4658-11A	0.0263158	LUAD
TCGA-93-7348-01A	2.10526	LUAD
TCGA-73-4662-11A	0.0263158	LUAD
TCGA-44-6774-01A	8.60526	LUAD
TCGA-44-6776-01A	6.13158	LUAD
TCGA-78-7150-01A	12.3421	LUAD
TCGA-78-7152-01A	4.97368	LUAD
TCGA-78-7163-01A	0.605263	LUAD
TCGA-05-5429-01A	0.973684	LUAD
TCGA-86-A4D0-01A	0.0263158	LUAD
TCGA-44-4112-11A	0.0263158	LUAD
TCGA-55-7576-11A	0.0263158	LUAD
TCGA-55-7574-11A	0.0263158	LUAD
TCGA-64-5774-01A	4.31579	LUAD
TCGA-99-8028-11A	0.0263158	LUAD
TCGA-50-5049-01A	16.8158	LUAD
TCGA-55-7727-11A	0.0263158	LUAD
TCGA-55-A57B-01A	0.921053	LUAD
TCGA-55-8620-01A	15.2632	LUAD
TCGA-49-4514-01A	9.36842	LUAD
TCGA-75-6205-01A	0.605263	LUAD
TCGA-55-8513-11A	0.0263158	LUAD
TCGA-MN-A4N5-01A	13.3947	LUAD
TCGA-17-Z013-01A	1.78947	LUAD
TCGA-93-A4JQ-01A	1.31579	LUAD
TCGA-49-AAR2-01A	12.3421	LUAD
TCGA-49-AAR0-01A	2.76316	LUAD
TCGA-50-5936-01A	3.15789	LUAD
TCGA-55-6642-11A	0.0263158	LUAD
TCGA-17-Z018-01A	7.47368	LUAD
TCGA-55-6981-11A	0.0263158	LUAD
TCGA-55-8091-11A	0.0263158	LUAD
TCGA-44-7660-01A	9.89474	LUAD
TCGA-44-7662-01A	15.4474	LUAD
TCGA-44-6146-01B	0.0263158	LUAD
TCGA-91-6840-01A	3.47368	LUAD
TCGA-86-8056-01A	7.13158	LUAD
TCGA-86-8054-01A	6.84211	LUAD
TCGA-95-7562-01A	12.4474	LUAD
TCGA-50-6593-01A	8.28947	LUAD
TCGA-55-7815-11A	0.0263158	LUAD
TCGA-55-8614-11A	0.0263158	LUAD
TCGA-55-8616-11A	0.0263158	LUAD
TCGA-55-8203-01A	12.8947	LUAD
TCGA-55-8208-01A	3.26316	LUAD
TCGA-62-8398-11A	0.0263158	LUAD
TCGA-97-8176-01A	4.28947	LUAD
TCGA-97-8174-01A	4.10526	LUAD
TCGA-86-8278-01A	1.81579	LUAD
TCGA-MP-A5C7-01A	2.34211	LUAD
TCGA-55-6983-01A	2.31579	LUAD
TCGA-49-4494-01A	5.42105	LUAD
TCGA-L4-A4E6-01A	0.0263158	LUAD
TCGA-J2-8194-01A	4.52632	LUAD
TCGA-17-Z044-01A	3.89474	LUAD
TCGA-99-7458-01A	12.9211	LUAD
TCGA-55-7816-01A	0.0263158	LUAD
TCGA-55-8615-01A	3.86842	LUAD
TCGA-55-8511-01A	15.0526	LUAD
TCGA-49-AAR9-11A	0.0263158	LUAD
TCGA-49-AARQ-11A	0.0263158	LUAD
TCGA-49-4486-11A	0.0263158	LUAD
TCGA-05-4402-01A	1.73684	LUAD
TCGA-44-6148-11A	0.0263158	LUAD
TCGA-91-6849-11A	0.0263158	LUAD
TCGA-44-7669-11A	0.0263158	LUAD
TCGA-50-6591-11A	0.0263158	LUAD
TCGA-38-4628-11A	0.0263158	LUAD
TCGA-L9-A7SV-01A	48.4474	LUAD
TCGA-50-5935-11A	0.0263158	LUAD
TCGA-44-7672-11A	0.0263158	LUAD
TCGA-44-7670-11A	0.0263158	LUAD
TCGA-44-3917-11A	0.0263158	LUAD
TCGA-55-7910-01A	8.92105	LUAD
TCGA-55-8507-11A	0.0263158	LUAD
TCGA-44-2659-01A	12.3684	LUAD
TCGA-55-6975-11A	0.0263158	LUAD
TCGA-44-2666-01B	0.0263158	LUAD
TCGA-73-4670-01A	11.6842	LUAD
TCGA-50-6673-11A	0.0263158	LUAD
TCGA-05-5420-11A	0.0263158	LUAD
TCGA-17-Z007-01A	1.89474	LUAD
TCGA-44-2661-01A	1.02632	LUAD
TCGA-44-8117-11A	0.0263158	LUAD
TCGA-17-Z033-01A	3.21053	LUAD
TCGA-49-6767-01A	13.5526	LUAD
TCGA-55-6712-01A	3	LUAD
TCGA-95-A4VP-01A	3.36842	LUAD
TCGA-91-6828-11A	0.0263158	LUAD
TCGA-69-7760-01A	2.05263	LUAD
TCGA-64-1676-01A	18.2368	LUAD
TCGA-05-4434-01A	0.947368	LUAD
TCGA-95-7948-01A	4.02632	LUAD
TCGA-44-6775-11A	0.0263158	LUAD
TCGA-69-8453-01A	0.0263158	LUAD
TCGA-95-A4VK-01A	7.81579	LUAD
TCGA-55-8087-01A	0.789474	LUAD
TCGA-35-3615-01A	3.76316	LUAD
TCGA-73-4676-11A	0.0263158	LUAD
TCGA-55-A4DG-01A	19.2895	LUAD
TCGA-44-6779-01A	2.97368	LUAD
TCGA-17-Z058-01A	7.65789	LUAD
TCGA-55-6987-11A	0.0263158	LUAD
TCGA-17-Z062-01A	8.94737	LUAD
TCGA-17-Z060-01A	8.57895	LUAD
TCGA-MP-A4T7-01A	3.52632	LUAD
TCGA-17-Z053-01A	10.0789	LUAD
TCGA-MP-A4SY-01A	3.13158	LUAD
TCGA-MP-A4TF-01A	11.8421	LUAD
TCGA-44-3918-01A	22.4474	LUAD
TCGA-49-6743-01A	20.0263	LUAD
TCGA-50-5044-01A	2.42105	LUAD
TCGA-64-5779-01A	10.5789	LUAD
TCGA-91-6831-01A	8.21053	LUAD
TCGA-99-8033-11A	0.0263158	LUAD
TCGA-55-6979-01A	2.68421	LUAD
TCGA-44-2655-11A	0.0263158	LUAD
TCGA-49-4506-11A	0.0263158	LUAD
TCGA-55-8097-11A	0.0263158	LUAD
TCGA-38-4627-01A	0.526316	LUAD
TCGA-97-7554-01A	12.4737	LUAD
TCGA-MP-A4SW-01A	1.47368	LUAD
TCGA-99-AA5R-01A	0.157895	LUAD
TCGA-44-6147-01A	1.47368	LUAD
TCGA-78-7155-01A	48.1316	LUAD
TCGA-05-4398-01A	18.1579	LUAD
TCGA-49-4490-11A	0.0263158	LUAD
TCGA-55-7227-01A	5.07895	LUAD
TCGA-J2-8192-11A	0.0263158	LUAD
TCGA-55-7995-11A	0.0263158	LUAD
TCGA-78-8655-01A	3.31579	LUAD
TCGA-50-5939-01A	2.13158	LUAD
TCGA-49-AARE-01A	42.8947	LUAD
TCGA-55-8508-01A	5.21053	LUAD
TCGA-L9-A8F4-01A	21.6316	LUAD
TCGA-55-7284-01B	1.15789	LUAD
TCGA-86-8674-01A	9.23684	LUAD
TCGA-NJ-A4YF-01A	18.6053	LUAD
TCGA-55-7281-01A	13.2632	LUAD
TCGA-97-8179-01A	5.42105	LUAD
TCGA-55-8619-11A	0.0263158	LUAD
TCGA-86-7953-01A	1.34211	LUAD
TCGA-86-8073-01A	39.7895	LUAD
TCGA-55-7914-11A	0.0263158	LUAD
TCGA-38-4631-01A	21.9474	LUAD
TCGA-05-5423-01A	4.52632	LUAD
TCGA-73-4659-11A	0.0263158	LUAD
TCGA-17-Z056-01A	8.57895	LUAD
TCGA-91-8499-11A	0.0263158	LUAD
TCGA-17-Z054-01A	0.210526	LUAD
TCGA-91-6835-01A	1.28947	LUAD
TCGA-05-5428-01A	11.3158	LUAD
TCGA-44-8120-11A	0.0263158	LUAD
TCGA-55-A491-01A	10.5263	LUAD
TCGA-05-4245-01A	0.0263158	LUAD
TCGA-49-4487-01A	6.86842	LUAD
TCGA-75-6207-01A	1.55263	LUAD
TCGA-97-7553-01A	0.815789	LUAD
TCGA-44-A47B-01A	1.52632	LUAD
TCGA-69-A59K-01A	14.5789	LUAD
TCGA-55-8621-01A	0.210526	LUAD
TCGA-49-6744-01A	3.86842	LUAD
TCGA-50-8457-01A	1.42105	LUAD
TCGA-55-8506-01A	51.8684	LUAD
TCGA-53-A4EZ-01A	16.7895	LUAD
TCGA-73-A9RS-01A	28.9474	LUAD
TCGA-17-Z019-01A	0.105263	LUAD
TCGA-69-8255-01A	8.68421	LUAD
TCGA-55-7725-11A	0.0263158	LUAD
TCGA-55-6980-11A	0.0263158	LUAD
TCGA-55-6982-11A	0.0263158	LUAD
TCGA-55-A48Y-01A	8.42105	LUAD
TCGA-05-4396-01A	7.92105	LUAD
TCGA-MP-A4T2-01A	1.73684	LUAD
TCGA-62-8399-11A	0.0263158	LUAD
TCGA-86-8076-01A	1.34211	LUAD
TCGA-86-8074-01A	1.94737	LUAD
TCGA-86-7954-01A	4.5	LUAD
TCGA-55-7913-11A	0.0263158	LUAD
TCGA-44-3396-11A	0.0263158	LUAD
TCGA-86-8279-01A	15.7895	LUAD
TCGA-55-8092-11A	0.0263158	LUAD
TCGA-44-7661-01A	6.13158	LUAD
TCGA-44-5645-11A	0.0263158	LUAD
TCGA-86-7713-11A	0.0263158	LUAD
TCGA-86-8673-01A	13.5	LUAD
TCGA-44-7659-01A	4.44737	LUAD
TCGA-78-7535-01A	5.31579	LUAD
TCGA-50-6595-11A	0.0263158	LUAD
TCGA-91-A4BC-01A	10.6842	LUAD
TCGA-55-8205-11A	0.0263158	LUAD
TCGA-62-8395-01A	1.57895	LUAD
TCGA-73-4677-01A	7.73684	LUAD
TCGA-50-5066-02A	0.0263158	LUAD
TCGA-55-1595-01A	9.5	LUAD
TCGA-17-Z000-01A	3.42105	LUAD
TCGA-17-Z002-01A	0.105263	LUAD
TCGA-17-Z048-01A	0.842105	LUAD
TCGA-55-6986-01A	0.631579	LUAD
TCGA-49-AARO-01A	15.7895	LUAD
TCGA-55-6984-01A	0.684211	LUAD
TCGA-17-Z043-01A	6.23684	LUAD
TCGA-95-7039-01A	35.9474	LUAD
TCGA-50-5931-11A	0.0263158	LUAD
TCGA-55-8299-01A	0.447368	LUAD
TCGA-49-4507-01A	5.71053	LUAD
TCGA-95-8039-01A	2.76316	LUAD
TCGA-50-8460-11A	0.0263158	LUAD
TCGA-38-6178-01A	1.07895	LUAD
TCGA-55-8096-01A	3.15789	LUAD
TCGA-55-8094-01A	14.3947	LUAD
TCGA-05-4382-01A	38.6842	LUAD
TCGA-97-7546-01A	8.21053	LUAD
TCGA-38-4626-11A	0.0263158	LUAD
TCGA-62-A46S-01A	3.28947	LUAD
TCGA-44-6144-11A	0.0263158	LUAD
TCGA-78-7145-01A	6.07895	LUAD
TCGA-44-6146-11A	0.0263158	LUAD
TCGA-49-4488-11A	0.0263158	LUAD
TCGA-67-3772-01A	1.39474	LUAD
TCGA-67-3770-01A	6.76316	LUAD
TCGA-75-7025-01A	0.789474	LUAD
TCGA-80-5607-01A	3.76316	LUAD
TCGA-S2-AA1A-01A	3.18421	LUAD
TCGA-17-Z036-01A	2.28947	LUAD
TCGA-99-8025-01A	14.0526	LUAD
TCGA-75-5147-01A	1.02632	LUAD
TCGA-86-8359-01A	4.76316	LUAD
TCGA-44-2668-01B	0.0263158	LUAD
TCGA-95-7944-01A	7.36842	LUAD
TCGA-55-6968-11A	0.0263158	LUAD
TCGA-49-AARN-01A	13.6579	LUAD
TCGA-64-1678-01A	0.0263158	LUAD
TCGA-53-7813-01A	4.28947	LUAD
TCGA-05-4433-01A	1.15789	LUAD
TCGA-55-6971-11A	0.0263158	LUAD
TCGA-49-6742-11A	0.0263158	LUAD
TCGA-75-5125-01A	4.26316	LUAD
TCGA-99-8032-01A	10.8684	LUAD
TCGA-44-4112-01B	0.0263158	LUAD
TCGA-44-2665-01A	0.947368	LUAD
TCGA-62-A471-01A	3.26316	LUAD
TCGA-67-6215-01A	2.63158	LUAD
TCGA-44-6778-01A	11.1579	LUAD
TCGA-17-Z059-01A	4.73684	LUAD
TCGA-91-8496-11A	0.0263158	LUAD
TCGA-97-A4M6-01A	0.842105	LUAD
TCGA-78-7166-01A	6.89474	LUAD
TCGA-50-5944-01A	2.10526	LUAD
TCGA-50-5946-01A	19.7895	LUAD
TCGA-17-Z061-01A	5.71053	LUAD
TCGA-55-8301-11A	0.0263158	LUAD
TCGA-44-2666-11A	0.0263158	LUAD
TCGA-44-7667-01A	12.8947	LUAD
TCGA-91-6847-01A	2.07895	LUAD
TCGA-91-6830-01A	4.55263	LUAD
TCGA-95-7567-01A	24.3421	LUAD
TCGA-64-5778-01A	14.5789	LUAD
TCGA-38-7271-01A	0.842105	LUAD
TCGA-44-3919-01A	1.05263	LUAD
TCGA-44-A4SU-01A	3.57895	LUAD
TCGA-55-6978-01A	0.552632	LUAD
TCGA-55-7573-11A	0.0263158	LUAD
TCGA-MP-A4TH-01A	3.13158	LUAD
TCGA-17-Z016-01A	9.81579	LUAD
TCGA-17-Z014-01A	11.3947	LUAD
TCGA-50-5933-01A	13.1053	LUAD
TCGA-35-4122-01A	7	LUAD
TCGA-91-A4BD-01A	0.763158	LUAD
TCGA-44-2657-11A	0.0263158	LUAD
TCGA-62-A46Y-01A	1.05263	LUAD
TCGA-MP-A4TE-01A	4.31579	LUAD
TCGA-38-4625-01A	17.1579	LUAD
TCGA-55-8514-11A	0.0263158	LUAD
TCGA-44-6145-01A	8.44737	LUAD
TCGA-93-A4JP-01A	0.578947	LUAD
TCGA-44-8119-01A	18.5263	LUAD
TCGA-93-8067-01A	14.9737	LUAD
TCGA-44-3917-01B	0.0263158	LUAD
TCGA-MN-A4N1-01A	13.0526	LUAD
TCGA-50-6594-01A	16.6579	LUAD
TCGA-55-8204-01A	5.89474	LUAD
TCGA-55-8085-01A	8.39474	LUAD
TCGA-55-8206-01A	0.815789	LUAD
TCGA-NJ-A55A-01A	1.07895	LUAD
TCGA-62-8394-11A	0.0263158	LUAD
TCGA-05-4418-01A	8.26316	LUAD
TCGA-49-AAQV-11A	0.0263158	LUAD
TCGA-J2-A4AE-01A	1.07895	LUAD
TCGA-55-1596-11A	0.0263158	LUAD
TCGA-55-1594-11A	0.0263158	LUAD
TCGA-38-4630-01A	4.02632	LUAD
TCGA-38-4632-01A	13.7368	LUAD
TCGA-55-6985-11A	0.0263158	LUAD
TCGA-55-7903-01A	4.05263	LUAD
TCGA-49-AAR3-11A	0.0263158	LUAD
TCGA-78-7220-01A	26.5263	LUAD
TCGA-49-AARR-01A	0.0263158	LUAD
TCGA-55-8089-11A	0.0263158	LUAD
TCGA-44-5644-01A	30.0263	LUAD
TCGA-55-8510-01A	8.31579	LUAD
TCGA-55-8512-01A	1.18421	LUAD
TCGA-44-6777-11A	0.0263158	LUAD
TCGA-55-8505-11A	0.0263158	LUAD
TCGA-50-6592-11A	0.0263158	LUAD
TCGA-50-6590-11A	0.0263158	LUAD
TCGA-86-7711-01A	6.18421	LUAD
TCGA-17-Z005-01A	3.71053	LUAD
TCGA-55-1592-01A	15.7105	LUAD
TCGA-55-7726-01A	3.05263	LUAD
TCGA-55-7724-01A	3.31579	LUAD
TCGA-95-8494-01A	3.02632	LUAD
TCGA-91-6848-11A	0.0263158	LUAD
TCGA-44-A47F-01A	2.13158	LUAD
TCGA-55-7911-01A	6.07895	LUAD
TCGA-38-4629-11A	0.0263158	LUAD
TCGA-44-7671-11A	0.0263158	LUAD
TCGA-50-7109-11A	0.0263158	LUAD
TCGA-95-7043-01A	34.0789	LUAD
TCGA-73-4668-01A	17.7368	LUAD
TCGA-17-Z026-01A	21.4211	LUAD
TCGA-78-7162-11A	0.0263158	LUAD
TCGA-49-6745-11A	0.0263158	LUAD
TCGA-75-5122-01A	2.36842	LUAD
TCGA-44-2662-01A	4.68421	LUAD
TCGA-44-6775-01C	0.0263158	LUAD
TCGA-49-4501-01A	1.21053	LUAD
TCGA-62-A46P-01A	8.13158	LUAD
TCGA-91-6829-11A	0.0263158	LUAD
TCGA-91-6836-11A	0.0263158	LUAD
TCGA-55-7907-11A	0.0263158	LUAD
TCGA-78-8640-01A	20.1842	LUAD
TCGA-69-7761-01A	0.710526	LUAD
TCGA-55-7910-11A	0.0263158	LUAD
TCGA-86-8669-01A	3.76316	LUAD
TCGA-86-A4JF-01A	34.9474	LUAD
TCGA-44-3917-01A	6.05263	LUAD
TCGA-69-7978-01A	12.5789	LUAD
TCGA-44-7670-01A	33.4474	LUAD
TCGA-44-7672-01A	3.36842	LUAD
TCGA-69-7973-01A	8.07895	LUAD
TCGA-50-5935-01A	1.13158	LUAD
TCGA-L9-A50W-01A	0.842105	LUAD
TCGA-38-4628-01A	3.23684	LUAD
TCGA-50-6591-01A	1.34211	LUAD
TCGA-MN-A4N4-01A	36.7368	LUAD
TCGA-44-7669-01A	13.1842	LUAD
TCGA-91-6849-01A	3.81579	LUAD
TCGA-44-6148-01A	0.157895	LUAD
TCGA-49-4486-01A	3.65789	LUAD
TCGA-J2-A4AD-01A	8	LUAD
TCGA-75-6206-01A	2.55263	LUAD
TCGA-86-8672-01A	8.26316	LUAD
TCGA-62-A46U-01A	1.10526	LUAD
TCGA-49-AAR9-01A	20.7368	LUAD
TCGA-49-AARQ-01A	20.8158	LUAD
TCGA-97-8175-01A	0.789474	LUAD
TCGA-55-8511-11A	0.0263158	LUAD
TCGA-55-8615-11A	0.0263158	LUAD
TCGA-05-4415-01A	6.21053	LUAD
TCGA-95-A4VN-01A	9.97368	LUAD
TCGA-64-1681-01A	1.39474	LUAD
TCGA-J2-8194-11A	0.0263158	LUAD
TCGA-49-4494-11A	0.0263158	LUAD
TCGA-86-8055-01A	0.842105	LUAD
TCGA-17-Z011-01A	3.31579	LUAD
TCGA-17-Z057-01A	10.7632	LUAD
TCGA-MP-A4T8-01A	3.65789	LUAD
TCGA-55-6983-11A	0.0263158	LUAD
TCGA-MP-A4TD-01A	1.97368	LUAD
TCGA-44-6775-01A	1.39474	LUAD
TCGA-97-7552-01A	0.578947	LUAD
TCGA-91-6828-01A	7.36842	LUAD
TCGA-49-6767-11A	0.0263158	LUAD
TCGA-50-5941-01A	7.84211	LUAD
TCGA-05-4397-01A	25.8947	LUAD
TCGA-44-8117-01A	23.5526	LUAD
TCGA-78-7159-01A	9.21053	LUAD
TCGA-44-2661-11A	0.0263158	LUAD
TCGA-05-5420-01A	1.92105	LUAD
TCGA-97-A4M1-01A	0.947368	LUAD
TCGA-64-5775-01A	15.5	LUAD
TCGA-50-6673-01A	1.52632	LUAD
TCGA-73-4670-11A	0.0263158	LUAD
TCGA-78-7161-01A	5.5	LUAD
TCGA-97-8552-01A	0.657895	LUAD
TCGA-44-2659-11A	0.0263158	LUAD
TCGA-55-6975-01A	2.36842	LUAD
TCGA-L9-A5IP-01A	9.13158	LUAD
TCGA-55-8507-01A	29.6579	LUAD
TCGA-55-A4DF-01A	21.3158	LUAD
TCGA-44-A479-01A	7.02632	LUAD
TCGA-44-6147-11A	0.0263158	LUAD
TCGA-05-4430-01A	5.92105	LUAD
TCGA-05-4432-01A	14.7895	LUAD
TCGA-69-7764-01A	2.47368	LUAD
TCGA-38-4627-11A	0.0263158	LUAD
TCGA-97-7547-01A	4.81579	LUAD
TCGA-55-8097-01A	3.05263	LUAD
TCGA-49-4506-01A	2.73684	LUAD
TCGA-44-2655-01A	3.63158	LUAD
TCGA-55-6979-11A	0.0263158	LUAD
TCGA-99-8033-01A	4.78947	LUAD
TCGA-91-6831-11A	0.0263158	LUAD
TCGA-49-6743-11A	0.0263158	LUAD
TCGA-44-3918-11A	0.0263158	LUAD
TCGA-55-8302-01A	16.8947	LUAD
TCGA-67-4679-01B	8.78947	LUAD
TCGA-05-4425-01A	1.23684	LUAD
TCGA-86-8585-01A	16.5789	LUAD
TCGA-55-6987-01A	4.02632	LUAD
TCGA-44-6779-11A	0.0263158	LUAD
TCGA-86-8280-01A	1.02632	LUAD
TCGA-67-3773-01A	3.23684	LUAD
TCGA-93-A4JP-01E	0.0263158	LUAD
TCGA-J2-A4AG-01A	1.81579	LUAD
TCGA-73-4676-01A	2.84211	LUAD
TCGA-17-Z021-01A	2.63158	LUAD
TCGA-44-2662-01B	0.0263158	LUAD
TCGA-55-8087-11A	0.0263158	LUAD
TCGA-97-8547-01A	1.63158	LUAD
TCGA-38-4631-11A	0.0263158	LUAD
TCGA-55-7914-01A	5.07895	LUAD
TCGA-93-8067-01C	0.0263158	LUAD
TCGA-55-8619-01A	0.157895	LUAD
TCGA-50-5066-01A	6.36842	LUAD
TCGA-86-6562-01A	1.15789	LUAD
TCGA-55-7281-11A	0.0263158	LUAD
TCGA-44-3398-01A	3.05263	LUAD
TCGA-95-7947-01A	16.6316	LUAD
TCGA-86-7714-01A	0.157895	LUAD
TCGA-55-8508-11A	0.0263158	LUAD
TCGA-49-AARE-11A	0.0263158	LUAD
TCGA-50-5939-11A	0.0263158	LUAD
TCGA-NJ-A4YG-01A	3.23684	LUAD
TCGA-75-5146-01A	5.73684	LUAD
TCGA-17-Z042-01A	13.8421	LUAD
TCGA-55-7995-01A	20.3684	LUAD
TCGA-J2-8192-01A	1.76316	LUAD
TCGA-17-Z037-01A	3.73684	LUAD
TCGA-49-4490-01A	0.736842	LUAD
TCGA-17-Z003-01A	6.26316	LUAD
TCGA-73-7498-01A	3.57895	LUAD
TCGA-38-A44F-01A	0.184211	LUAD
TCGA-69-8253-01A	4.57895	LUAD
TCGA-97-8172-01A	7.31579	LUAD
TCGA-50-8459-01A	2.44737	LUAD
TCGA-05-4410-01A	28.0789	LUAD
TCGA-55-7728-11A	0.0263158	LUAD
TCGA-55-7994-11A	0.0263158	LUAD
TCGA-55-7283-01A	5.60526	LUAD
TCGA-49-6761-11A	0.0263158	LUAD
TCGA-53-7624-01A	25.6316	LUAD
TCGA-53-7626-01A	11.2368	LUAD
TCGA-62-8402-01A	1.76316	LUAD
TCGA-50-5932-01A	2.36842	LUAD
TCGA-50-5930-01A	32.0526	LUAD
TCGA-35-4123-01A	8.68421	LUAD
TCGA-49-AAR4-01A	9.02632	LUAD
TCGA-78-7167-01A	5.57895	LUAD
TCGA-L9-A444-01A	14.9474	LUAD
TCGA-MP-A4TK-01A	8.78947	LUAD
TCGA-93-7347-01A	2.81579	LUAD
TCGA-97-A4M7-01A	8.02632	LUAD
TCGA-4B-A93V-01A	4.39474	LUAD
TCGA-44-5643-11A	0.0263158	LUAD
TCGA-49-4512-01A	0.947368	LUAD
TCGA-49-4510-01A	1.36842	LUAD
TCGA-55-6969-01A	11.2368	LUAD
TCGA-05-5425-01A	14.4474	LUAD
TCGA-NJ-A4YP-01A	14.8684	LUAD
TCGA-55-7570-11A	0.0263158	LUAD
TCGA-73-4675-11A	0.0263158	LUAD
TCGA-50-5946-02A	0.0263158	LUAD
TCGA-62-8397-11A	0.0263158	LUAD
TCGA-55-6972-01A	7.89474	LUAD
TCGA-78-7540-11A	0.0263158	LUAD
TCGA-55-6970-01A	5.18421	LUAD
TCGA-78-7542-11A	0.0263158	LUAD
TCGA-55-8207-01A	9.94737	LUAD
TCGA-50-6597-01A	1.60526	LUAD
TCGA-78-7156-01A	8.15789	LUAD
TCGA-78-7154-01A	7.78947	LUAD
TCGA-73-4666-11A	0.0263158	LUAD
TCGA-55-A494-01A	7.5	LUAD
TCGA-MP-A4TA-01A	9.15789	LUAD
TCGA-49-4505-11A	0.0263158	LUAD
TCGA-44-2656-11A	0.0263158	LUAD
TCGA-17-Z017-01A	6.60526	LUAD
TCGA-50-5045-01A	6.34211	LUAD
TCGA-17-Z051-01A	7.73684	LUAD
TCGA-49-4514-11A	0.0263158	LUAD
TCGA-05-4422-01A	1.23684	LUAD
TCGA-05-4420-01A	8.78947	LUAD
TCGA-55-8620-11A	0.0263158	LUAD
TCGA-55-7727-01A	6.26316	LUAD
TCGA-78-8648-01A	0.0526316	LUAD
TCGA-64-5815-01A	4.92105	LUAD
TCGA-99-8028-01A	4.10526	LUAD
TCGA-55-7574-01A	3.34211	LUAD
TCGA-55-7576-01A	10.0526	LUAD
TCGA-44-4112-01A	12.9474	LUAD
TCGA-44-2665-01B	0.0263158	LUAD
TCGA-44-A4SS-01A	10.1053	LUAD
TCGA-78-7163-11A	0.0263158	LUAD
TCGA-44-6774-11A	0.0263158	LUAD
TCGA-44-6776-11A	0.0263158	LUAD
TCGA-73-4662-01A	6	LUAD
TCGA-73-4658-01A	5.07895	LUAD
TCGA-93-7348-11A	0.0263158	LUAD
TCGA-71-6725-01A	1.52632	LUAD
TCGA-44-2668-01A	8.39474	LUAD
TCGA-17-Z031-01A	73.5789	LUAD
TCGA-62-8398-01A	2.55263	LUAD
TCGA-55-8203-11A	0.0263158	LUAD
TCGA-55-8616-01A	14.2105	LUAD
TCGA-55-8614-01A	6.47368	LUAD
TCGA-55-7815-01A	3.71053	LUAD
TCGA-75-6212-01A	0.552632	LUAD
TCGA-50-6593-11A	0.0263158	LUAD
TCGA-17-Z045-01A	19.8947	LUAD
TCGA-50-5051-01A	3.21053	LUAD
TCGA-L4-A4E5-01A	10.5	LUAD
TCGA-97-7937-01A	13.4211	LUAD
TCGA-44-7662-11A	0.0263158	LUAD
TCGA-44-7660-11A	0.0263158	LUAD
TCGA-55-8091-01A	0.578947	LUAD
TCGA-50-5072-01A	4.71053	LUAD
TCGA-55-6981-01A	1.36842	LUAD
TCGA-MP-A4TJ-01A	1.76316	LUAD
TCGA-55-6642-01A	3.84211	LUAD
TCGA-64-5781-01A	31.1053	LUAD
TCGA-50-5936-11A	0.0263158	LUAD
TCGA-49-AAR0-11A	0.0263158	LUAD
TCGA-49-AAR2-11A	0.0263158	LUAD
TCGA-17-Z027-01A	2.73684	LUAD
TCGA-86-A4P8-01A	0.0263158	LUAD
TCGA-MP-A4TC-01A	7.55263	LUAD
TCGA-MP-A4SV-01A	6.52632	LUAD
TCGA-78-7143-01A	0.0263158	LUAD
TCGA-78-7148-01A	6.13158	LUAD
TCGA-05-5715-01A	3.63158	LUAD
TCGA-55-8513-01A	0.0263158	LUAD
TCGA-09-2055-01A	0.0263158	OV
TCGA-57-1993-01A	2.13158	OV
TCGA-23-1023-01A	0.0263158	OV
TCGA-04-1346-01A	1.71053	OV
TCGA-24-1436-01A	2.28947	OV
TCGA-24-1434-01A	1.89474	OV
TCGA-23-1028-01A	0.0263158	OV
TCGA-25-2400-01A	2.94737	OV
TCGA-10-0930-11A	0.0263158	OV
TCGA-36-2551-01A	1.10526	OV
TCGA-24-2023-01A	0.0263158	OV
TCGA-61-1904-01A	2.97368	OV
TCGA-61-1906-01A	1.94737	OV
TCGA-10-0925-11A	0.0263158	OV
TCGA-61-1919-11A	0.0263158	OV
TCGA-13-0911-01A	0.342105	OV
TCGA-13-0724-01A	1.21053	OV
TCGA-13-0726-01A	2.36842	OV
TCGA-29-2435-01A	0.0263158	OV
TCGA-23-1124-01A	4.55263	OV
TCGA-25-1316-01A	0.815789	OV
TCGA-25-1314-01A	2.31579	OV
TCGA-30-1887-01A	0.0263158	OV
TCGA-13-0897-01A	1.78947	OV
TCGA-29-1762-01A	2.05263	OV
TCGA-13-1819-01A	0.0263158	OV
TCGA-24-2288-01A	3.28947	OV
TCGA-04-1519-01A	0.0263158	OV
TCGA-04-1338-01A	0.0263158	OV
TCGA-61-2092-01A	1.65789	OV
TCGA-24-1563-01A	0.0263158	OV
TCGA-24-1550-01A	1.86842	OV
TCGA-24-1552-01A	1.71053	OV
TCGA-25-1626-01A	0.0263158	OV
TCGA-24-2298-11A	0.0263158	OV
TCGA-61-1727-11A	0.0263158	OV
TCGA-09-1665-11B	0.0263158	OV
TCGA-13-0795-01A	2.15789	OV
TCGA-29-1707-01A	1.47368	OV
TCGA-61-2008-02A	0.0263158	OV
TCGA-24-1419-01A	1.21053	OV
TCGA-20-0996-01A	0.736842	OV
TCGA-04-1360-01A	3.44737	OV
TCGA-04-1362-01A	2.23684	OV
TCGA-04-1353-01A	1.36842	OV
TCGA-24-1467-01A	0.236842	OV
TCGA-24-1103-01A	2.26316	OV
TCGA-61-2094-11A	0.0263158	OV
TCGA-61-2096-11A	0.0263158	OV
TCGA-61-2002-01A	1.39474	OV
TCGA-61-2000-01A	1.86842	OV
TCGA-30-1866-01A	0.0263158	OV
TCGA-WR-A838-01A	1.71053	OV
TCGA-25-1871-01A	0.0263158	OV
TCGA-13-0714-01A	0.184211	OV
TCGA-61-2611-11A	0.0263158	OV
TCGA-13-0921-01A	0.631579	OV
TCGA-36-2545-01A	2.34211	OV
TCGA-29-1694-01A	1.21053	OV
TCGA-29-1696-01A	1.94737	OV
TCGA-04-1646-01A	0.815789	OV
TCGA-04-1644-01A	0.0263158	OV
TCGA-09-2044-01B	3.78947	OV
TCGA-57-1585-01A	0.0263158	OV
TCGA-24-1603-01A	0.894737	OV
TCGA-04-1337-11A	0.0263158	OV
TCGA-04-1342-11A	0.0263158	OV
TCGA-23-1116-01A	3.18421	OV
TCGA-13-1491-01A	1.52632	OV
TCGA-25-1326-01A	5.21053	OV
TCGA-25-1324-01A	0.0263158	OV
TCGA-42-2591-01A	2.60526	OV
TCGA-24-1849-01A	2.36842	OV
TCGA-09-2053-01C	1.65789	OV
TCGA-10-0934-01A	0.710526	OV
TCGA-10-0936-01A	0.0263158	OV
TCGA-04-1536-01A	0.0263158	OV
TCGA-61-1915-01A	2.86842	OV
TCGA-13-0905-01B	2.21053	OV
TCGA-13-0761-01A	0.0263158	OV
TCGA-04-1638-01A	1.60526	OV
TCGA-24-2260-01A	1.65789	OV
TCGA-24-2262-01A	2.52632	OV
TCGA-31-1956-01A	0.0263158	OV
TCGA-61-2111-11A	0.0263158	OV
TCGA-61-1728-01A	1.18421	OV
TCGA-24-2297-01A	0.0263158	OV
TCGA-61-1900-11A	0.0263158	OV
TCGA-13-0903-01A	4.28947	OV
TCGA-13-0883-01A	0.894737	OV
TCGA-24-1927-01A	2.55263	OV
TCGA-30-1857-01A	2.92105	OV
TCGA-25-2398-01A	1.86842	OV
TCGA-25-2393-01A	2.44737	OV
TCGA-29-1783-01A	1.65789	OV
TCGA-29-1704-02A	0.0263158	OV
TCGA-13-0888-01A	5.36842	OV
TCGA-13-0891-01A	0.578947	OV
TCGA-04-1349-01A	1.18421	OV
[truncated: 12,092 more rows]
